# Supplementary material for: Comprehensive analysis of alternative splicing across multiple transcriptomic cohorts reveals prognostic signatures in prostate cancer
Source: Hum Genomics. 2023 Nov 3;17:97. doi: 10.1186/s40246-023-00545-w (PMC10623736; doi:10.1186/s40246-023-00545-w)
Supplement: Supplementary file 1 — Additional file 1: Table S1. Differential alternative splicing events from EventPointer analysis in the Clariom D dataset. [file 40246_2023_545_MOESM1_ESM.xlsx]

## Sheet: Sheet 1
Additional file 1: Table S1. Differential alternative splicing events from EventPointer analysis in the Clariom D dataset.
ProbeID	Gene name	Event Type	Genomic Position	Splicing Z Value	Splicing Pvalue	Delta PSI
TC1700009215.hg_14	ASPSCR1	Alternative 3' Splice Site	17:82017113-82017309	2.91256	0.00358483	-0.215252
TC0200011125.hg_1	ATG16L1	Alternative 3' Splice Site	2:233251940-233256102	-2.59901	0.00934927	0.118724
TC0X00008831.hg_5	ATP6AP1	Alternative 3' Splice Site	X:154432965-154433635	-2.89612	0.00377804	0.132315
TC1200012189.hg_1	C12orf43	Alternative 3' Splice Site	12:121004489-121005003	2.78929	0.00528244	-0.115628
TC0800009301.hg_5	C8orf33	Alternative 3' Splice Site	8:145052897-145053062	3.29345	0.000989662	-0.126431
TC0100012473.hg_12	CCNL2	Alternative 3' Splice Site	1:1395514-1398233	3.59331	0.00032651	-0.167287
TC1600008567.hg_1	CENPN	Alternative 3' Splice Site	16:81007277-81011930	3.24729	0.00116509	-0.165079
TC0400009284.hg_1	CLCN3	Alternative 3' Splice Site	4:169620682-169635913	-2.78394	0.00537037	0.110483
TC1200006670.hg_17	CLSTN3	Alternative 3' Splice Site	12:7157691-7157941	2.96103	0.00306616	-0.167595
TC0500008835.hg_4	CXXC5	Alternative 3' Splice Site	5:139681447-139682863	2.63271	0.00847057	-0.131948
TC1800008655.hg_19	DYM	Alternative 3' Splice Site	18:49418053-49430255	2.77748	0.00547827	-0.132191
TC1200012281.hg_4	EIF2B1	Alternative 3' Splice Site	12:123630285-123630397	3.35218	0.000801788	-0.228772
TC0300010566.hg_1	EOMES	Alternative 3' Splice Site	3:27717751-27718587	3.54283	0.00039586	-0.146621
TC0200009078.hg_1	EPB41L5	Alternative 3' Splice Site	2:120013210-120019077	3.37109	0.000748702	-0.11812
TC0100016049.hg_5	FCRL3	Alternative 3' Splice Site	1:157695607-157696040	3.32611	0.000880662	-0.133264
TC0700007975.hg_4	FKBP6	Alternative 3' Splice Site	7:73329449-73330150	3.76413	0.000167127	-0.108286
TC1600009247.hg_3	GLYR1	Alternative 3' Splice Site	16:4814629-4817598	-2.79954	0.0051176	0.185724
TC0200006671.hg_7	GRHL1	Alternative 3' Splice Site	2:9990747-9992007	3.0736	0.00211492	-0.124666
TC1900006992.hg_17	ILF3	Alternative 3' Splice Site	19:10687708-10688550	3.20467	0.00135216	-0.132281
TC1200011296.hg_5	KCNC2	Alternative 3' Splice Site	12:75048262-75050390	-3.26434	0.0010972	0.137765
TC0100013692.hg_5	KIAA0319L	Alternative 3' Splice Site	1:35460433-35462621	-2.73154	0.00630384	0.167432
TC0700011692.hg_4	KIAA1324L	Alternative 3' Splice Site	7:86912171-86912941	-2.763	0.00572731	0.118061
TC1000008556.hg_1	LCOR	Alternative 3' Splice Site	10:96833114-96833406	3.00232	0.00267934	-0.104342
TC1900009396.hg_1	LONP1	Alternative 3' Splice Site	19:5692208-5693298	3.27614	0.00105237	-0.15562
TC1600011442.hg_1	MAP1LC3B	Alternative 3' Splice Site	16:87392467-87398815	2.82911	0.00466772	-0.125575
TC1100012473.hg_3	MPZL3	Alternative 3' Splice Site	11:118240341-118252222	-2.88816	0.00387498	0.131509
TC1400006658.hg_3	MRPL52	Alternative 3' Splice Site	14:22833482-22834172	3.11323	0.00185051	-0.13204
TC0100015810.hg_1	MRPL9	Alternative 3' Splice Site	1:151760031-151760816	-3.73568	0.000187211	0.162977
TC0700013290.hg_8	NCAPG2	Alternative 3' Splice Site	7:158675616-158679960	-3.60131	0.00031662	0.135545
TC0300008144.hg_2	NIT2	Alternative 3' Splice Site	3:100339935-100341073	3.47667	0.000507687	-0.14279
TC0300006694.hg_10	NR2C2	Alternative 3' Splice Site	3:14959641-15003876	2.97328	0.00294632	-0.119454
TC0100006729.hg_2	PARK7	Alternative 3' Splice Site	1:7962081-7962763	-2.99123	0.00277854	0.162673
TC1500006681.hg_2	PDCD6IPP2	Alternative 3' Splice Site	15:28801492-28804728	2.91597	0.00354587	-0.131237
TC0900011445.hg_1	PDCL	Alternative 3' Splice Site	9:122820636-122823016	2.84035	0.00450646	-0.104247
TC0200010803.hg_1	PLCD4	Alternative 3' Splice Site	2:218615959-218618579	2.78915	0.00528465	-0.108913
TC1000009007.hg_4	PNLIPRP2	Alternative 3' Splice Site	10:116624099-116625946	2.8608	0.0042258	-0.134324
TC0X00007127.hg_1	RBM10	Alternative 3' Splice Site	X:47145485-47147357	2.85344	0.00432488	-0.123402
TC1900006610.hg_4	TLE6	Alternative 3' Splice Site	19:2984219-2986829	3.11128	0.00186278	-0.11989
TC0100016903.hg_12	TMEM9	Alternative 3' Splice Site	1:201146848-201151761	2.77724	0.00548229	-0.112787
TC1000009665.hg_1	TUBAL3	Alternative 3' Splice Site	10:5400967-5404790	2.81342	0.00490176	-0.121618
TC1400009784.hg_3	VIPAS39	Alternative 3' Splice Site	14:77441093-77442560	3.88507	0.000102299	-0.187011
TC1500010878.hg_3	VWA9	Alternative 3' Splice Site	15:65593569-65595733	-2.8215	0.00477991	0.14181
TC0300010908.hg_6	ZDHHC3	Alternative 3' Splice Site	3:44920337-44929306	-3.55444	0.000378782	0.149158
TC0300013255.hg_1	ZMAT3	Alternative 3' Splice Site	3:179025225-179027423	2.64972	0.00805584	-0.116763
TC1000007337.hg_2	ZNF37A	Alternative 3' Splice Site	10:38095629-38095744	-3.3704	0.000750592	0.16927
TC1000008048.hg_15	ZSWIM8	Alternative 3' Splice Site	10:73797605-73797781	3.26541	0.00109305	-0.13546
TC1100012353.hg_1	ZW10	Alternative 3' Splice Site	11:113736773-113737572	-2.66101	0.00779061	0.12269
TC1700012324.hg_18	ABR	Alternative 5' Splice Site	17:1012797-1013105	2.86665	0.00414847	-0.17046
TC0200011391.hg_1	ANO7	Alternative 5' Splice Site	2:241191251-241195706	2.57854	0.00992194	-0.10645
TC0400010519.hg_10	APBB2	Alternative 5' Splice Site	4:40827219-40830463	2.78093	0.00542034	-0.183606
TC0800006482.hg_7	ARHGEF10	Alternative 5' Splice Site	8:1896449-1898436	-2.60579	0.00916633	0.109295
TC0700013419.hg_1	ARPC1A	Alternative 5' Splice Site	7:99333417-99338183	-3.78112	0.000156126	0.153423
TC1200007594.hg_4	ASIC1	Alternative 5' Splice Site	12:50080055-50080498	2.90827	0.0036343	-0.182062
TC0100017625.hg_2	BTNL10	Alternative 5' Splice Site	1:228512004-228512219	2.78116	0.00541647	-0.11687
TC0300011314.hg_5	C3orf67	Alternative 5' Splice Site	3:58869490-58870173	3.08515	0.00203451	-0.152005
TC0700006650.hg_2	C7orf26	Alternative 5' Splice Site	7:6591867-6594435	3.66335	0.000248936	-0.221744
TC0100009958.hg_2	CGN	Alternative 5' Splice Site	1:151520483-151520620	-2.61054	0.00904007	0.172296
TC1700009612.hg_2	CLEC10A	Alternative 5' Splice Site	17:7075885-7075985	2.94249	0.00325588	-0.106837
TC0100007444.hg_7	CNKSR1	Alternative 5' Splice Site	1:26182584-26183204	-2.83183	0.00462818	0.13847
TC1100013194.hg_1	CORO1B	Alternative 5' Splice Site	11:67439843-67440141	-4.06196	4.86632e-05	0.207315
TC0700008263.hg_10	DBF4	Alternative 5' Splice Site	7:87897339-87900282	-3.08521	0.00203408	0.173834
TC0300009702.hg_25	EIF4G1	Alternative 5' Splice Site	3:184331606-184331728	3.63136	0.000281933	-0.208704
TC1700010732.hg_3	FAM134C	Alternative 5' Splice Site	17:42585262-42586054	-3.17745	0.00148574	0.16219
TC1000007483.hg_5	FAM21C	Alternative 5' Splice Site	10:45765810-45769455	-3.05791	0.0022289	0.122336
TC1700009274.hg_3	FN3KRP	Alternative 5' Splice Site	17:82719057-82720272	2.94241	0.00325672	-0.16737
TC1600008274.hg_12	FUK	Alternative 5' Splice Site	16:70474339-70474626	-2.66787	0.00763331	0.148774
TC0800009237.hg_15	GPAA1	Alternative 5' Splice Site	8:144084040-144084134	4.37993	1.18719e-05	-0.262035
TC0700007816.hg_7	GTF2IP5	Alternative 5' Splice Site	7:65780198-65781340	3.02805	0.00246139	-0.17322
TC0800006925.hg_1	INTS10	Alternative 5' Splice Site	8:19817666-19818275	3.27651	0.00105099	-0.129716
TC1900011060.hg_3	LIG1	Alternative 5' Splice Site	19:48119190-48121170	2.98934	0.00279577	-0.132299
TC1300009324.hg_1	LINC00331	Alternative 5' Splice Site	13:78839762-78839940	2.95593	0.0031173	-0.126917
TC0800008103.hg_1	LINC01419	Alternative 5' Splice Site	8:83404069-83407692	2.81967	0.00480738	-0.108274
TC1700008912.hg_22	MYO15B	Alternative 5' Splice Site	17:75615338-75615523	2.72539	0.00642247	-0.116918
TC1100008525.hg_7	MYO7A	Alternative 5' Splice Site	11:77198621-77199649	2.93383	0.00334806	-0.104683
TC1200007767.hg_5	NCKAP1L	Alternative 5' Splice Site	12:54517938-54518651	3.33317	0.000858639	-0.142725
TC1700010413.hg_8	NLE1	Alternative 5' Splice Site	17:35139314-35139849	2.64938	0.00806385	-0.130312
TC1100008029.hg_5	PCNXL3	Alternative 5' Splice Site	11:65630604-65634126	3.07772	0.00208592	-0.13482
TC1600007441.hg_7	PPP4C	Alternative 5' Splice Site	16:30076475-30081259	2.65164	0.00801017	-0.154397
TC0200012062.hg_3	PREB	Alternative 5' Splice Site	2:27132082-27132230	4.03736	5.40561e-05	-0.209298
TC0900008484.hg_1	PRPF4	Alternative 5' Splice Site	9:113275770-113276548	3.02134	0.00251655	-0.13424
TC1900008084.hg_1	PSMC4	Alternative 5' Splice Site	19:39972244-39972462	-2.87277	0.00406893	0.133966
TC1200006657.hg_4	PTPN6	Alternative 5' Splice Site	12:6960435-6960806	2.58909	0.00962299	-0.116502
TC1700006569.hg_4	RAP1GAP2	Alternative 5' Splice Site	17:2998376-3005369	2.79547	0.00518237	-0.109384
TC0100018537.hg_11	SEC16B	Alternative 5' Splice Site	1:177968039-177970190	2.67307	0.00751608	-0.116267
TC1000012586.hg_12	SEC31B	Alternative 5' Splice Site	10:100499258-100499524	2.95799	0.00309653	-0.125312
TC0100009929.hg_5	SETDB1	Alternative 5' Splice Site	1:150949278-150949370	-2.6894	0.00715804	0.107751
TC1900011725.hg_7	SPINT2	Alternative 5' Splice Site	19:38290280-38290537	3.29513	0.00098377	-0.100908
TC0200010806.hg_17	STK36	Alternative 5' Splice Site	2:218694635-218696590	-3.54105	0.000398536	0.122386
TC2000009949.hg_5	STX16	Alternative 5' Splice Site	20:58670603-58671164	-2.79149	0.00524662	0.15333
TC0200013232.hg_7	SUCLG1	Alternative 5' Splice Site	2:84441459-84443284	2.85859	0.00425526	-0.132009
TC1900006600.hg_2	THOP1	Alternative 5' Splice Site	19:2790633-2794793	-3.53198	0.000412454	0.123034
TC0100012452.hg_3	TNFRSF18	Alternative 5' Splice Site	1:1203968-1204055	2.70512	0.00682805	-0.120149
TC1600006594.hg_2	TRAF7	Alternative 5' Splice Site	16:2164001-2165879	2.92902	0.00340033	-0.144378
TC1300008645.hg_7	TRPC4	Alternative 5' Splice Site	13:37639299-37651265	-3.6674	0.000245029	0.176915
TC1400009122.hg_1	VCPKMT	Alternative 5' Splice Site	14:50115911-50116080	2.61075	0.00903436	-0.115464
TC0400007280.hg_9	WDR19	Alternative 5' Splice Site	4:39231956-39232190	-2.68025	0.00735673	0.112113
TC1600008829.hg_10	ZC3H18	Alternative 5' Splice Site	16:88623344-88623958	3.14798	0.00164401	-0.125032
TC1900006603.hg_2	ZNF556	Alternative 5' Splice Site	19:2876276-2877276	-2.67684	0.007432	0.121556
TC1200009303.hg_2	AACS	Alternative First Exon	12:125065379-125091426	-2.83637	0.004563	0.117409
TC2000008741.hg_2	ABHD12	Alternative First Exon	20:25295030-25300699	-3.80602	0.000141219	0.189991
TC0300013989.hg_6	ABHD14B	Alternative First Exon	3:51968510-51971460	3.1548	0.00160609	-0.155157
TC0600014262.hg_3	ABHD16A	Alternative First Exon	6:31687642-31687824	2.79111	0.00525274	-0.123737
TC1100010730.hg_5	ACP2	Alternative First Exon	11:47239302-47247641	-3.02294	0.00250334	0.138161
TC1400007298.hg_7	ACTR10	Alternative First Exon	14:58219729-58223622	3.10669	0.00189197	-0.153378
TC1400007298.hg_16	ACTR10	Alternative First Exon	14:58219694-58223622	2.66078	0.00779607	-0.131715
TC2200009275.hg_11	ADSL	Alternative First Exon	22:40364365-40364880	2.57736	0.00995588	-0.101728
TC1000009663.hg_5	AKR1C7P	Alternative First Exon	10:5277294-5278078	2.94347	0.00324556	-0.15522
TC1100011350.hg_2	ALDH3B2	Alternative First Exon	11:67662162-67664396	3.74551	0.000180025	-0.187717
TC1100011350.hg_5	ALDH3B2	Alternative First Exon	11:67663399-67664396	-3.1655	0.00154817	0.138602
TC1100012962.hg_3	AMPD3	Alternative First Exon	11:10461515-10482063	2.72088	0.00651076	-0.116553
TC0700007198.hg_1	ANLN	Alternative First Exon	7:36396419-36406181	-3.40246	0.000667831	0.103229
TC1900009639.hg_9	AP1M2	Alternative First Exon	19:10581748-10583606	3.80102	0.000144102	-0.125032
TC1900009639.hg_7	AP1M2	Alternative First Exon	19:10581878-10583606	3.68907	0.000225073	-0.202376
TC1900009639.hg_2	AP1M2	Alternative First Exon	19:10572671-10574417	3.08093	0.00206356	-0.236866
TC1700007599.hg_4	AP2B1	Alternative First Exon	17:35594008-35608142	-2.62459	0.00867542	0.112034
TC0500011219.hg_9	AP3B1	Alternative First Exon	5:78039274-78042874	2.72296	0.00647006	-0.103997
TC0100010185.hg_3	APOA1BP	Alternative First Exon	1:156592670-156593408	2.90876	0.0036287	-0.117661
TC1600009777.hg_12	ARHGAP17	Alternative First Exon	16:24959979-24968661	-2.78694	0.00532086	0.105276
TC0200016740.hg_4	ARL5A	Alternative First Exon	2:151815199-151828131	2.58679	0.00968757	-0.122293
TC0200011054.hg_16	ARMC9	Alternative First Exon	2:231291353-231296198	3.26899	0.00107932	-0.165818
TC0900011340.hg_3	ASTN2	Alternative First Exon	9:116440609-116618324	-2.61733	0.00886201	0.102682
TC1300009004.hg_8	ATP7B	Alternative First Exon	13:51950161-51964872	2.7357	0.00622481	-0.13308
TC0100013367.hg_2	AUNIP	Alternative First Exon	1:25831913-25835022	2.74624	0.00602819	-0.126105
TC0700007137.hg_14	BBS9	Alternative First Exon	7:33388144-33533954	2.72988	0.00633577	-0.10215
TC1700010748.hg_12	BECN1	Alternative First Exon	17:42818221-42820774	-2.58959	0.00960914	0.11056
TC1000011515.hg_2	BLNK	Alternative First Exon	10:96191699-96200075	2.63629	0.00838191	-0.148182
TC1600008963.hg_2	C16orf13	Alternative First Exon	16:634427-634719	3.2457	0.00117162	-0.191045
TC1700012126.hg_8	C17orf62	Alternative First Exon	17:82442586-82444447	2.61803	0.00884389	-0.13086
TC0800012453.hg_10	C8orf76	Alternative First Exon	8:123239144-123241230	2.72586	0.00641349	-0.131381
TC0X00009462.hg_11	CASK	Alternative First Exon	X:41745524-41787178	2.61992	0.00879496	-0.128467
TC1700011953.hg_4	CBX4	Alternative First Exon	17:79833156-79837837	-2.68519	0.00724889	0.102832
TC1700012094.hg_25	CCDC57	Alternative First Exon	17:82198422-82207731	3.37442	0.000739721	-0.146282
TC1200012748.hg_7	CD163L1	Alternative First Exon	12:7346685-7357380	-2.75449	0.00587836	0.156599
TC1900011856.hg_5	CD320	Alternative First Exon	19:8302127-8305031	-2.75211	0.0059212	0.115874
TC0700013342.hg_8	CHN2	Alternative First Exon	7:29393702-29398373	-2.82429	0.0047385	0.311558
TC0100007444.hg_11	CNKSR1	Alternative First Exon	1:26187168-26187411	2.81975	0.00480615	-0.12753
TC1900008833.hg_9	CNOT3	Alternative First Exon	19:54142929-54153715	-2.8074	0.00499431	0.113491
TC0200016193.hg_2	COL6A3	Alternative First Exon	2:237325724-237333450	2.73104	0.00631349	-0.174371
TC1600007988.hg_8	CPNE2	Alternative First Exon	16:57127903-57134775	3.59341	0.000326375	-0.160612
TC0700012734.hg_9	CREB3L2	Alternative First Exon	7:137928366-138001604	2.66053	0.00780181	-0.174969
TC1900006565.hg_8	CSNK1G2	Alternative First Exon	19:1969959-1979319	-2.80255	0.0050701	0.15351
TC0500008794.hg_4	CTNNA1	Alternative First Exon	5:138810101-138812183	2.86007	0.00423541	-0.166446
TC1200009590.hg_3	DCP1B	Alternative First Exon	12:1946048-1952416	-2.88417	0.00392448	0.10948
TC1900009820.hg_13	DDX39A	Alternative First Exon	19:14408798-14412551	-3.48241	0.00049692	0.131674
TC1200011985.hg_4	DDX54	Alternative First Exon	12:113161382-113162896	3.22944	0.00124033	-0.161657
TC0100011461.hg_3	DIEXF	Alternative First Exon	1:209830108-209838909	-3.14449	0.00166375	0.163108
TC0600012920.hg_4	DLEU2	Alternative First Exon	6:113623822-113626510	2.59737	0.00939406	-0.112512
TC0500010394.hg_14	DROSHA	Alternative First Exon	5:31448547-31464236	-2.89972	0.003735	0.100631
TC2200009182.hg_10	DUXAP8	Alternative First Exon	22:15815566-15818574	-2.68936	0.00715894	0.175424
TC1400008184.hg_4	EML1	Alternative First Exon	14:99900929-99907638	2.91519	0.00355474	-0.109531
TC0100016035.hg_2	ETV3	Alternative First Exon	1:157134112-157135471	2.62658	0.00862466	-0.174855
TC2200007013.hg_6	EWSR1	Alternative First Exon	22:29278131-29296239	-2.66323	0.00773938	0.107519
TC1900010746.hg_6	EXOSC5	Alternative First Exon	19:41386371-41391841	2.61397	0.00894969	-0.115602
TC2000007545.hg_12	EYA2	Alternative First Exon	20:46990001-47072185	-2.60897	0.00908147	0.117049
TC1700012369.hg_1	FLCN	Alternative First Exon	17:17212212-17217069	-2.8631	0.0041952	0.123925
TC1700009969.hg_4	FLII	Alternative First Exon	17:18246162-18246594	-3.2014	0.00136759	0.114932
TC1700010218.hg_7	FLOT2	Alternative First Exon	17:28879335-28881814	2.90576	0.00366362	-0.207028
TC1700008049.hg_10	FMNL1	Alternative First Exon	17:45243320-45243791	-2.71871	0.00655363	0.164383
TC1700008049.hg_31	FMNL1	Alternative First Exon	17:45245108-45245253	-2.70094	0.00691448	0.116646
TC1100010761.hg_15	FNBP4	Alternative First Exon	11:47750916-47752916	-2.79083	0.00525733	0.110805
TC1400009163.hg_1	FRMD6-AS2	Alternative First Exon	14:51454512-51584166	2.94512	0.00322828	-0.101844
TC0600013427.hg_1	FUCA2	Alternative First Exon	6:143494811-143497389	2.9258	0.00343576	-0.13177
TC1700009113.hg_7	GAA	Alternative First Exon	17:80111983-80112578	2.91534	0.00355298	-0.10104
TC1700012344.hg_4	GABARAP	Alternative First Exon	17:7240014-7241342	3.28794	0.00100925	-0.170412
TC0400009708.hg_11	GAK	Alternative First Exon	4:884086-888847	2.7968	0.00516112	-0.13843
TC1400009912.hg_4	GALC	Alternative First Exon	14:87976488-87981414	3.64602	0.00026633	-0.145382
TC0700008023.hg_1	GATSL2	Alternative First Exon	7:74964818-75007994	2.6755	0.00746174	-0.121619
TC0500012302.hg_6	GNPDA1	Alternative First Exon	5:142003088-142004932	2.92276	0.00346943	-0.116534
TC0100017022.hg_1	GOLT1A	Alternative First Exon	1:204198158-204199195	3.43513	0.000592272	-0.133469
TC0600008038.hg_3	GUCA1A	Alternative First Exon	6:42155406-42173333	-3.0126	0.0025902	0.107286
TC1100007430.hg_4	GYLTL1B	Alternative First Exon	11:45924154-45924506	2.69657	0.0070057	-0.1233
TC1200012638.hg_1	HOXC9	Alternative First Exon	12:53995509-54000132	-2.78824	0.00529956	0.14494
TC0200014772.hg_2	IFIH1	Alternative First Exon	2:162306855-162310765	2.60176	0.00927468	-0.177555
TC0300008782.hg_27	IFT122	Alternative First Exon	3:129469342-129476315	3.60813	0.000308414	-0.112596
TC0800009988.hg_2	INTS9	Alternative First Exon	8:28767658-28769889	2.75726	0.0058288	-0.10565
TC1400010722.hg_4	IPO4	Alternative First Exon	14:24180219-24182792	-3.90779	9.31425e-05	0.19701
TC1500009861.hg_9	ITGA11	Alternative First Exon	15:68351258-68357151	3.29534	0.000983019	-0.170342
TC1700012415.hg_7	KAT2A	Alternative First Exon	17:42114954-42115723	2.91065	0.00360676	-0.187472
TC0600013945.hg_1	KIF25-AS1	Alternative First Exon	6:167976815-167978080	3.39401	0.000688764	-0.137535
TC1100009207.hg_19	KMT2A	Alternative First Exon	11:118519618-118519957	2.79464	0.0051957	-0.101512
TC0700007610.hg_5	LANCL2	Alternative First Exon	7:55411907-55428375	-3.75023	0.000176675	0.206206
TC1400010012.hg_17	LGMN	Alternative First Exon	14:92732649-92741705	3.70727	0.000209504	-0.199154
TC1400010012.hg_16	LGMN	Alternative First Exon	14:92717380-92732649	2.80987	0.0049561	-0.185773
TC0200013865.hg_2	LINC00116	Alternative First Exon	2:110211529-110214479	-2.73328	0.00627064	0.135289
TC0600007326.hg_6	LINC00240	Alternative First Exon	6:26968522-27023254	-2.66466	0.00770655	0.118734
TC1300008513.hg_6	LINC00426	Alternative First Exon	13:30372374-30375467	2.73431	0.00625116	-0.125046
TC2100008141.hg_2	LINC01423	Alternative First Exon	21:38325954-38332426	2.62785	0.00859264	-0.123788
TC1300009980.hg_22	LMO7	Alternative First Exon	13:75849079-75855260	-2.64307	0.0082158	0.171993
TC1800007905.hg_1	LPIN2	Alternative First Exon	18:2960849-2982668	2.96771	0.00300025	-0.121435
TC0900009260.hg_4	MAN1B1	Alternative First Exon	9:137088953-137096237	3.2931	0.000990876	-0.173128
TC0100011665.hg_6	MARC1	Alternative First Exon	1:220796643-220797874	3.18407	0.00145219	-0.219611
TC0100008139.hg_4	MAST2	Alternative First Exon	1:45824433-45917339	-3.02537	0.0024833	0.161708
TC2100008465.hg_6	MCM3AP	Alternative First Exon	21:46267142-46270401	2.58462	0.00974856	-0.119167
TC0900011840.hg_5	MED22	Alternative First Exon	9:133345252-133346540	2.83858	0.00453141	-0.108979
TC1800008707.hg_2	MEX3C	Alternative First Exon	18:51177576-51196567	3.3702	0.000751139	-0.134861
TC0500013064.hg_11	MGAT4B	Alternative First Exon	5:179797597-179798165	2.80942	0.00496309	-0.119142
TC1100010990.hg_3	MRPL16	Alternative First Exon	11:59807701-59809855	2.98242	0.00285979	-0.173201
TC1100011404.hg_7	MRPL21	Alternative First Exon	11:68891276-68897927	-2.93304	0.00335656	0.133737
TC1200007356.hg_41	MUC19	Alternative First Exon	12:40565513-40565633	-3.19893	0.00137936	0.139278
TC2100007205.hg_12	MX2	Alternative First Exon	21:41402128-41403267	2.90182	0.00370998	-0.14574
TC1900009357.hg_1	MYDGF	Alternative First Exon	19:4659931-4660669	2.67257	0.00752717	-0.208205
TC0200008742.hg_5	NCK2	Alternative First Exon	2:105816430-105851897	2.605	0.00918735	-0.108228
TC1400009141.hg_6	NIN	Alternative First Exon	14:50741728-50772301	-2.7078	0.00677304	0.132965
TC0900010825.hg_3	NINJ1	Alternative First Exon	9:93125062-93126410	3.27444	0.00105873	-0.172859
TC0100018311.hg_4	NOS1AP	Alternative First Exon	1:162365404-162367052	3.14483	0.00166184	-0.132116
TC1600010732.hg_4	NQO1	Alternative First Exon	16:69711075-69718123	2.69479	0.00704326	-0.136288
TC1000009810.hg_1	NUDT5	Alternative First Exon	10:12170717-12172765	2.79916	0.00512358	-0.106697
TC0900008668.hg_1	OR1H1P	Alternative First Exon	9:122606859-122608190	-2.59264	0.00952437	0.122241
TC0300007068.hg_9	OXSR1	Alternative First Exon	3:38230430-38236839	2.73833	0.0061753	-0.136367
TC1100008054.hg_4	PACS1	Alternative First Exon	11:66221247-66230548	-3.66504	0.000247299	0.181818
TC1900010798.hg_1	PAFAH1B3	Alternative First Exon	19:42297033-42299970	3.86206	0.000112436	-0.176418
TC2200007574.hg_7	PARVB	Alternative First Exon	22:44136518-44140124	2.75779	0.00581929	-0.131625
TC1400006715.hg_11	PCK2	Alternative First Exon	14:24100213-24102753	2.62759	0.00859933	-0.124329
TC1500010660.hg_4	PCSK6	Alternative First Exon	15:101347777-101364999	-3.8125	0.000137567	0.183563
TC1600011228.hg_8	PIEZO1	Alternative First Exon	16:88719574-88722583	-3.11718	0.00182587	0.135826
TC1900011057.hg_2	PLA2G4C	Alternative First Exon	19:48047843-48052993	3.9611	7.46053e-05	-0.204566
TC1000008955.hg_4	PLEKHS1	Alternative First Exon	10:113767345-113771970	-3.27762	0.00104687	0.105403
TC1600011350.hg_13	PMM2	Alternative First Exon	16:8813106-8847724	3.68195	0.00023146	-0.244457
TC1200008729.hg_3	POLR3B	Alternative First Exon	12:106393031-106410826	-2.81974	0.00480629	0.136969
TC1900009752.hg_5	PRDX2	Alternative First Exon	19:12796820-12799859	3.85337	0.000116504	-0.231272
TC0200012062.hg_4	PREB	Alternative First Exon	2:27130756-27132603	3.2052	0.00134967	-0.153138
TC0500010480.hg_5	PRLR	Alternative First Exon	5:35048756-35065376	-2.77573	0.0055078	0.112314
TC2200008489.hg_2	PRR14L	Alternative First Exon	22:31676256-31688156	-2.82514	0.00472598	0.116792
TC1100010738.hg_10	PSMC3	Alternative First Exon	11:47424607-47425867	3.45725	0.000545716	-0.114553
TC0400010077.hg_5	RAB28	Alternative First Exon	4:13376545-13460699	-2.6691	0.00760553	0.110328
TC0700013508.hg_2	RADIL	Alternative First Exon	7:4803754-4805566	2.70662	0.00679718	-0.1049
TC0900011829.hg_4	RALGDS	Alternative First Exon	9:133097720-133103747	-2.99126	0.0027783	0.13504
TC0900008491.hg_9	RGS3	Alternative First Exon	9:113594980-113595599	3.16422	0.00155499	-0.131731
TC0100018463.hg_14	RHOC	Alternative First Exon	1:112703644-112704893	3.57008	0.000356867	-0.152538
TC1200009164.hg_3	RNF34	Alternative First Exon	12:121417911-121420242	2.80037	0.00510448	-0.133659
TC0100008879.hg_5	SAMD13	Alternative First Exon	1:84325748-84349631	2.95449	0.00313187	-0.17936
TC0400012954.hg_4	SEC24B-AS1	Alternative First Exon	4:109414433-109430580	-3.41397	0.000640228	0.126459
TC0400007913.hg_1	SEPT11	Alternative First Exon	4:76949930-76972390	-2.6094	0.00907018	0.230387
TC1100011183.hg_3	SF1	Alternative First Exon	11:64764604-64766900	2.99396	0.00275385	-0.120802
TC1600008275.hg_4	SF3B3	Alternative First Exon	16:70556334-70560469	-3.1809	0.00146819	0.108419
TC1800007201.hg_2	SIGLEC15	Alternative First Exon	18:45837029-45838718	2.59009	0.00959502	-0.102269
TC1700012482.hg_8	SIRT7	Alternative First Exon	17:81915681-81917488	-2.73527	0.00623294	0.118951
TC1700011746.hg_10	SLC25A19	Alternative First Exon	17:75286802-75288388	3.01014	0.00261123	-0.171736
TC1500007633.hg_11	SMAD3	Alternative First Exon	15:67184864-67187020	2.87905	0.00398876	-0.115716
TC0600008473.hg_2	SMAP1	Alternative First Exon	6:70732378-70773350	-3.30632	0.000945296	0.160714
TC1900007005.hg_11	SMARCA4	Alternative First Exon	19:11030893-11033290	3.1413	0.00168199	-0.124416
TC1200010900.hg_14	SMARCC2	Alternative First Exon	12:56182079-56183861	2.93008	0.00338872	-0.101955
TC1200010832.hg_10	SMUG1	Alternative First Exon	12:54164745-54182504	3.01503	0.00256952	-0.153352
TC1700011128.hg_4	SPAG9	Alternative First Exon	17:50995533-50996565	2.85545	0.00429755	-0.168116
TC0500007136.hg_2	SPEF2	Alternative First Exon	5:35670227-35691037	2.6586	0.0078465	-0.103239
TC1600011446.hg_4	SPG7	Alternative First Exon	16:89530683-89531904	2.647	0.00812091	-0.103575
TC1600011460.hg_5	SPSB3	Alternative First Exon	16:1778612-1781193	-2.70917	0.0067451	0.233722
TC1700011783.hg_4	SRP68	Alternative First Exon	17:76043829-76045292	2.87634	0.00402318	-0.130504
TC1200010908.hg_6	STAT2	Alternative First Exon	12:56349636-56350097	2.90094	0.00372046	-0.158491
TC0700013323.hg_4	SUN1	Alternative First Exon	7:851950-852609	2.98588	0.00282766	-0.203051
TC0900011841.hg_3	SURF1	Alternative First Exon	9:133354957-133356269	-3.31258	0.000924386	0.177169
TC0900011841.hg_4	SURF1	Alternative First Exon	9:133351755-133353749	-2.90811	0.00363619	0.201196
TC0300010274.hg_19	TAMM41	Alternative First Exon	3:11809517-11844029	-3.05922	0.00221916	0.118441
TC0700011495.hg_6	TBL2	Alternative First Exon	7:73571341-73572844	2.94697	0.00320902	-0.168509
TC0100013300.hg_3	TCEB3-AS1	Alternative First Exon	1:23759515-23772111	-2.81805	0.00483165	0.104074
TC1600011451.hg_1	TCF25	Alternative First Exon	16:89873859-89878461	2.61154	0.00901366	-0.102572
TC1000008942.hg_10	TCF7L2	Alternative First Exon	10:113150998-113158021	-2.67067	0.00756995	0.178385
TC0500013271.hg_1	THOC3	Alternative First Exon	5:177876532-177878644	4.01477	5.95044e-05	-0.185235
TC1900009511.hg_4	TIMM44	Alternative First Exon	19:7931188-7932627	2.84853	0.00439214	-0.138027
TC0300011200.hg_18	TKT	Alternative First Exon	3:53240251-53242125	-2.79767	0.00514731	0.197615
TC0700011562.hg_5	TMEM120A	Alternative First Exon	7:75986837-75988081	-3.28627	0.00101523	0.12716
TC1400007265.hg_2	TMEM260	Alternative First Exon	14:56585001-56585761	-2.82059	0.00479357	0.107144
TC0600008120.hg_5	TMEM63B	Alternative First Exon	6:44138517-44139467	2.5859	0.0097125	-0.180508
TC1100009981.hg_12	TPP1	Alternative First Exon	11:6617359-6618776	-2.69716	0.00699337	0.160406
TC0800011974.hg_14	TRAPPC9	Alternative First Exon	8:140221583-140252777	2.91125	0.0035998	-0.22066
TC0600011351.hg_5	TRIM31	Alternative First Exon	6:30108168-30109026	2.84943	0.0043798	-0.102003
TC1900008528.hg_13	TRPM4	Alternative First Exon	19:49201964-49210710	-2.97719	0.00290901	0.118372
TC1000008236.hg_4	TSPAN14	Alternative First Exon	10:80512144-80516204	-2.81811	0.00483068	0.151745
TC0700009079.hg_2	TSPAN33	Alternative First Exon	7:129164569-129166778	2.92401	0.0034555	-0.183686
TC0100013123.hg_15	UBR4	Alternative First Exon	1:19117910-19124541	-3.65989	0.000252324	0.103629
TC0300011029.hg_7	UQCRC1	Alternative First Exon	3:48603643-48604233	3.46504	0.000530162	-0.129043
TC1000011026.hg_4	USP54	Alternative First Exon	10:73517747-73519797	2.61273	0.00898212	-0.194701
TC1400010195.hg_10	WARS	Alternative First Exon	14:100354566-100360554	2.84423	0.00445187	-0.182406
TC0800012316.hg_2	XKR9	Alternative First Exon	8:70669365-70674818	-2.89477	0.00379435	0.121099
TC0200010728.hg_5	XRCC5	Alternative First Exon	2:216127674-216130875	2.63393	0.00844039	-0.161429
TC0200014512.hg_17	ZEB2	Alternative First Exon	2:144520208-144524387	2.77252	0.00556246	-0.11535
TC0600007887.hg_7	ZFAND3	Alternative First Exon	6:38116739-38152235	3.38529	0.000711036	-0.110181
TC1900011327.hg_16	ZNF160	Alternative First Exon	19:53091637-53103265	2.5882	0.00964778	-0.108711
TC1200009748.hg_3	ZNF384	Alternative First Exon	12:6670838-6672350	2.61153	0.00901384	-0.128498
TC0900008497.hg_5	ZNF618	Alternative First Exon	9:114016784-114028733	3.02412	0.00249355	-0.132588
TC0300009694.hg_2	ABCF3	Alternative Last Exon	3:184186875-184189855	-2.60923	0.00907458	0.104466
TC1200012706.hg_10	ACAD10	Alternative Last Exon	12:111692896-111709684	-3.7965	0.000146755	0.146972
TC0300008746.hg_4	ACAD9	Alternative Last Exon	3:128908264-128912936	-2.7659	0.00567654	0.112897
TC1900008020.hg_5	ACTN4	Alternative Last Exon	19:38721688-38723614	2.68318	0.00729268	-0.100039
TC0200007050.hg_4	AGBL5	Alternative Last Exon	2:27056138-27056792	2.61365	0.00895814	-0.111793
TC1100013226.hg_4	ALG9	Alternative Last Exon	11:111844723-111853380	2.63667	0.00837231	-0.110277
TC1700007599.hg_9	AP2B1	Alternative Last Exon	17:35719997-35726417	2.7296	0.00634114	-0.136874
TC0900009859.hg_5	AQP7	Alternative Last Exon	9:33401672-33402373	2.70703	0.00678882	-0.199986
TC0X00010369.hg_3	ARMCX2	Alternative Last Exon	X:101658569-101659076	3.52686	0.000420518	-0.222103
TC1200010569.hg_5	ASB8	Alternative Last Exon	12:48151305-48153525	2.59422	0.00948063	-0.158039
TC0Y00006457.hg_5	ASMTL-AS1	Alternative Last Exon	Y:1413131-1415426	2.97252	0.00295364	-0.116641
TC1900006520.hg_4	ATP5D	Alternative Last Exon	19:1242609-1244097	2.62412	0.00868724	-0.215016
TC1900011684.hg_14	BABAM1	Alternative Last Exon	19:17277344-17281249	-3.48143	0.000498751	0.121013
TC0600011441.hg_1	BAG6	Alternative Last Exon	6:31639646-31640199	2.67851	0.00739516	-0.204159
TC0200010805.hg_8	BCS1L	Alternative Last Exon	2:218660482-218660939	-3.03876	0.0023755	0.112047
TC0200007184.hg_5	BIRC6	Alternative Last Exon	2:32448928-32473112	-2.67391	0.00749725	0.111627
TC0500012879.hg_1	BOD1	Alternative Last Exon	5:173609670-173613131	-2.87116	0.00408974	0.106646
TC0200016421.hg_10	BRE	Alternative Last Exon	2:27988087-28025420	3.15061	0.00162931	-0.151851
TC0500008717.hg_6	C5orf66	Alternative Last Exon	5:135174172-135338013	3.44428	0.000572588	-0.124125
TC0900011710.hg_2	C9orf78	Alternative Last Exon	9:129829541-129830961	2.59342	0.00950279	-0.142913
TC1100008005.hg_22	CAPN1	Alternative Last Exon	11:65183592-65187298	2.83678	0.00455709	-0.124195
TC0200008971.hg_2	CBWD2	Alternative Last Exon	2:113441437-113443767	2.58734	0.0096721	-0.129452
TC1200011400.hg_1	CCDC59	Alternative Last Exon	12:82354594-82356960	2.64273	0.00822411	-0.14918
TC1100008779.hg_3	CCDC67	Alternative Last Exon	11:93352408-93355371	-2.8796	0.00398175	0.130509
TC0200010980.hg_5	CCL20	Alternative Last Exon	2:227815568-227817564	3.23204	0.00122909	-0.112823
TC0400008137.hg_8	CCSER1	Alternative Last Exon	4:90404019-90468354	2.62057	0.00877823	-0.167022
TC1100006494.hg_5	CD151	Alternative Last Exon	11:838367-839831	2.75716	0.0058306	-0.18263
TC1200007819.hg_3	CDK2	Alternative Last Exon	12:55968169-55968948	3.22531	0.00125836	-0.136784
TC0800009958.hg_2	CHRNA2	Alternative Last Exon	8:27467338-27469379	2.67025	0.0075794	-0.143284
TC0200008500.hg_3	CIAO1	Alternative Last Exon	2:96267924-96274162	-4.33279	1.47234e-05	0.189909
TC0200016193.hg_1	COL6A3	Alternative Last Exon	2:237325724-237333450	2.82046	0.00479555	-0.132803
TC1900006565.hg_7	CSNK1G2	Alternative Last Exon	19:1969959-1979093	-3.12937	0.00175179	0.13384
TC0500010115.hg_14	CTNND2	Alternative Last Exon	5:11565056-11732272	2.75977	0.00578413	-0.145896
TC0X00010675.hg_5	CUL4B	Alternative Last Exon	X:120558039-120560625	2.71951	0.00653792	-0.168942
TC1200012814.hg_5	CYP27B1	Alternative Last Exon	12:57766197-57767251	2.93018	0.00338761	-0.108522
TC1700011910.hg_6	CYTH1	Alternative Last Exon	17:78677050-78680218	-2.69062	0.00713195	0.136487
TC1200007208.hg_33	DDX11	Alternative Last Exon	12:31102527-31103020	2.71075	0.00671319	-0.111676
TC0500013228.hg_2	DDX46	Alternative Last Exon	5:134777725-134781133	2.65068	0.00803296	-0.141855
TC0100009597.hg_2	DLEU2	Alternative Last Exon	1:119141813-119150652	-2.65122	0.00802027	0.100893
TC1800006533.hg_2	DLGAP1-AS5	Alternative Last Exon	18:4280766-4293160	-2.63061	0.0085233	0.150973
TC0700006466.hg_7	DNAAF5	Alternative Last Exon	7:770618-779953	-2.92104	0.00348866	0.15366
TC1900006994.hg_12	DNM2	Alternative Last Exon	19:10786706-10795439	-3.7433	0.000181616	0.127291
TC0800007057.hg_19	DOCK5	Alternative Last Exon	8:25411878-25418082	-3.24061	0.00119273	0.119925
TC0300009698.hg_1	ECE2	Alternative Last Exon	3:184257756-184276892	-3.39525	0.000685648	0.124705
TC0400007851.hg_5	EPGN	Alternative Last Exon	4:74313170-74314580	-3.3605	0.000778005	0.122599
TC1300008760.hg_3	EPSTI1	Alternative Last Exon	13:42991182-42991978	-3.60847	0.000308009	0.235106
TC1900007265.hg_2	FAM32A	Alternative Last Exon	19:16185765-16192046	3.02422	0.00249276	-0.107759
TC1900009757.hg_6	FARSA	Alternative Last Exon	19:12928847-12930223	2.84071	0.00450139	-0.14395
TC0500008732.hg_7	FBXL21	Alternative Last Exon	5:135941362-135941783	3.50478	0.000456979	-0.151332
TC1800009026.hg_9	FBXO15	Alternative Last Exon	18:74073730-74081927	2.85711	0.00427513	-0.131261
TC0100010123.hg_2	FDPS	Alternative Last Exon	1:155312395-155320666	-2.85506	0.00430289	0.141654
TC0400012126.hg_7	GATB	Alternative Last Exon	4:151717074-151719425	3.00695	0.00263883	-0.167823
TC0100008965.hg_1	GBP3	Alternative Last Exon	1:89034842-89044810	3.20491	0.00135105	-0.110612
TC0400010983.hg_5	GC	Alternative Last Exon	4:71769400-71784054	-3.49496	0.000474126	0.131832
TC0X00008832.hg_1	GDI1	Alternative Last Exon	X:154439140-154443467	-2.90055	0.00372508	0.146822
TC0100013748.hg_2	GNL2	Alternative Last Exon	1:37568357-37569302	3.12015	0.00180757	-0.118878
TC1500008139.hg_9	GOLGA6L4	Alternative Last Exon	15:84241109-84242249	3.24099	0.00119114	-0.141744
TC1500010712.hg_8	GOLGA8N	Alternative Last Exon	15:32599527-32599723	2.91896	0.00351203	-0.244747
TC1700011749.hg_4	GRB2	Alternative Last Exon	17:75326020-75393551	2.58675	0.00968855	-0.108693
TC1700006784.hg_2	GUCY2D	Alternative Last Exon	17:8016554-8020340	3.12997	0.00174824	-0.131403
TC1700009189.hg_19	HGS	Alternative Last Exon	17:81696998-81701131	-2.67318	0.00751357	0.117296
TC1600011326.hg_10	HN1L	Alternative Last Exon	16:1691985-1697812	2.96771	0.0030003	-0.185285
TC1500009138.hg_3	INO80	Alternative Last Exon	15:40983077-40983921	2.62933	0.00855543	-0.105876
TC1000009414.hg_5	INPP5A	Alternative Last Exon	10:132777782-132783480	-2.9613	0.00306347	0.115676
TC1200012571.hg_9	ITFG2	Alternative Last Exon	12:2818353-2820086	-4.00528	6.19431e-05	0.144725
TC0300008594.hg_22	KALRN	Alternative Last Exon	3:124395343-124398697	-2.86545	0.00416419	0.156441
TC1600007308.hg_5	KDM8	Alternative Last Exon	16:27215989-27219046	2.82545	0.00472141	-0.122938
TC1700010202.hg_11	KIAA0100	Alternative Last Exon	17:28633401-28633549	3.00355	0.00266852	-0.218842
TC0600010241.hg_6	KIF25	Alternative Last Exon	6:168003703-168017973	2.86696	0.00414435	-0.117867
TC0400007264.hg_1	KLF3	Alternative Last Exon	4:38680682-38689879	-2.5889	0.00962821	0.144099
TC1900007396.hg_11	KXD1	Alternative Last Exon	19:18567178-18568402	2.68313	0.00729371	-0.177825
TC0100018474.hg_4	LINC00869	Alternative Last Exon	1:120341814-120342914	2.74434	0.0060633	-0.113658
TC0700013462.hg_5	LINC01000	Alternative Last Exon	7:128648984-128651095	2.99156	0.00277556	-0.133701
TC0600013415.hg_9	LINC01277	Alternative Last Exon	6:143037582-143038764	3.21993	0.00128223	-0.106525
TC1600008384.hg_1	LINC01568	Alternative Last Exon	16:73400269-73420657	2.82782	0.00468661	-0.10573
TC1100007473.hg_15	MADD	Alternative Last Exon	11:47326807-47328658	2.5989	0.00935218	-0.136141
TC0400006515.hg_8	MAEA	Alternative Last Exon	4:1312238-1340148	-3.13024	0.00174663	0.1256
TC1500010906.hg_2	MESDC2	Alternative Last Exon	15:80900965-80909752	2.72749	0.00638176	-0.123002
TC0600012631.hg_23	MMS22L	Alternative Last Exon	6:97273062-97278849	-2.64461	0.0081784	0.145975
TC0800009244.hg_7	MROH1	Alternative Last Exon	8:144250366-144254813	-2.76091	0.00576398	0.151503
TC0200008128.hg_4	MRPL19	Alternative Last Exon	2:75647219-75652657	-2.69197	0.00710323	0.110839
TC1900006655.hg_1	MRPL54	Alternative Last Exon	19:3762818-3768575	-3.19244	0.00141074	0.163704
TC1900008036.hg_2	MRPS12	Alternative Last Exon	19:38931343-38933162	2.99575	0.00273772	-0.100187
TC1400007440.hg_10	MTHFD1	Alternative Last Exon	14:64444734-64454875	-3.49069	0.000481777	0.118494
TC1100008039.hg_12	MUS81	Alternative Last Exon	11:65865894-65867653	2.60877	0.00908673	-0.119222
TC2100007205.hg_11	MX2	Alternative Last Exon	21:41402128-41403267	3.11939	0.00181224	-0.152783
TC1700010358.hg_1	MYO1D	Alternative Last Exon	17:32494915-32605087	2.9786	0.00289569	-0.137744
TC1800009290.hg_5	MYO5B	Alternative Last Exon	18:49879090-49880455	2.70698	0.00678989	-0.179254
TC0100011527.hg_1	NENF	Alternative Last Exon	1:212433120-212446379	-3.07686	0.00209197	0.178597
TC0400012961.hg_10	NUDT6	Alternative Last Exon	4:122912623-122917704	2.63413	0.00843541	-0.114274
TC0900008984.hg_5	NUP214	Alternative Last Exon	9:131135004-131144592	-2.67245	0.00752985	0.102747
TC1100011101.hg_15	NXF1	Alternative Last Exon	11:62794440-62794935	3.26155	0.00110806	-0.267615
TC1100007519.hg_1	OR4C3	Alternative Last Exon	11:48325926-48328471	-2.63187	0.00849152	0.175898
TC0700011877.hg_7	OR7E38P	Alternative Last Exon	7:97967251-97969005	-4.25068	2.13121e-05	0.249363
TC1100008054.hg_3	PACS1	Alternative Last Exon	11:66221247-66230548	2.65574	0.00791357	-0.146681
TC0700009795.hg_2	PAXIP1-AS1	Alternative Last Exon	7:155004134-155015124	3.17424	0.00150232	-0.122024
TC0400006476.hg_11	PCGF3	Alternative Last Exon	4:731110-737521	-3.48243	0.000496884	0.132992
TC1000008770.hg_3	PDCD11	Alternative Last Exon	10:103434350-103438015	2.74434	0.00606327	-0.110205
TC0X00006739.hg_2	PDHA1	Alternative Last Exon	X:19351407-19353082	2.66221	0.00776301	-0.188691
TC2200007331.hg_8	PICK1	Alternative Last Exon	22:38057850-38065130	3.22897	0.00124237	-0.106942
TC1000009589.hg_2	PITRM1	Alternative Last Exon	10:3138337-3138904	3.11933	0.00181264	-0.208519
TC1500009952.hg_19	PKM	Alternative Last Exon	15:72203188-72206728	-2.67518	0.00746901	0.177305
TC2200008831.hg_1	PMM1	Alternative Last Exon	22:41578881-41584603	-3.02151	0.00251521	0.104192
TC1900012005.hg_24	PNKP	Alternative Last Exon	19:49867217-49867909	2.66329	0.00773804	-0.133905
TC1200012533.hg_10	POLE	Alternative Last Exon	12:132649889-132659509	-3.47991	0.000501574	0.160207
TC1100011010.hg_2	PRPF19	Alternative Last Exon	11:60898271-60898541	2.915	0.00355686	-0.159113
TC1900008013.hg_4	PSMD8	Alternative Last Exon	19:38382228-38383824	2.95124	0.00316499	-0.134115
TC2100007341.hg_7	PWP2	Alternative Last Exon	21:44128626-44131181	3.04067	0.00236056	-0.16804
TC0400012905.hg_2	QDPR	Alternative Last Exon	4:17492340-17501719	2.88038	0.00397202	-0.17923
TC1900009536.hg_2	RAB11B-AS1	Alternative Last Exon	19:8377067-8390009	3.09854	0.00194476	-0.126348
TC0700013508.hg_1	RADIL	Alternative Last Exon	7:4803754-4805566	3.09881	0.00194298	-0.116869
TC1900009408.hg_4	RANBP3	Alternative Last Exon	19:5925737-5928087	2.79273	0.00522646	-0.128041
TC1600008925.hg_12	RHBDF1	Alternative Last Exon	16:60098-60216	-2.84143	0.00449119	0.112806
TC1600006485.hg_11	RHOT2	Alternative Last Exon	16:673130-674174	-3.22924	0.00124119	0.148861
TC1800006889.hg_1	RIOK3	Alternative Last Exon	18:23463079-23466276	-3.1778	0.00148398	0.176724
TC0600009393.hg_6	RNF146	Alternative Last Exon	6:127286177-127286616	-3.33057	0.000866693	0.117651
TC1000008731.hg_9	RPARP-AS1	Alternative Last Exon	10:102455427-102461106	-2.71039	0.00672049	0.129981
TC1700012208.hg_2	RPL17P43	Alternative Last Exon	17:19497605-19505978	-2.74042	0.00613602	0.123794
TC0100007469.hg_5	RPS6KA1	Alternative Last Exon	1:26554251-26571449	-2.88936	0.00386033	0.101449
TC0400009129.hg_11	RXFP1	Alternative Last Exon	4:158572888-158593401	3.02732	0.00246735	-0.136661
TC0100015873.hg_3	S100A13	Alternative Last Exon	1:153631111-153632034	-2.70576	0.00681473	0.158889
TC0200015364.hg_4	SATB2	Alternative Last Exon	2:199328910-199348701	2.88384	0.00392861	-0.198714
TC0800007738.hg_5	SDCBP	Alternative Last Exon	8:58576061-58578033	3.58869	0.000332348	-0.171982
TC1500009358.hg_4	SECISBP2L	Alternative Last Exon	15:49012817-49016560	2.66293	0.00774643	-0.170768
TC0400010282.hg_2	SEL1L3	Alternative Last Exon	4:25776360-25779076	2.73708	0.00619875	-0.201648
TC0500009559.hg_8	SFXN1	Alternative Last Exon	5:175511526-175513590	-2.62652	0.00862634	0.114194
TC1200007866.hg_28	SHMT2	Alternative Last Exon	12:57231917-57234935	-2.88725	0.00388631	0.160794
TC0500012028.hg_2	SHROOM1	Alternative Last Exon	5:132823764-132824419	2.57764	0.0099478	-0.117317
TC0800009793.hg_7	SLC18A1	Alternative Last Exon	8:20174444-20178435	2.67684	0.00743195	-0.113772
TC0100014238.hg_3	SLC25A3P1	Alternative Last Exon	1:53439048-53439775	3.02556	0.00248175	-0.129261
TC1000008492.hg_3	SLC35G1	Alternative Last Exon	10:93954168-93956062	-3.47277	0.000515124	0.136865
TC0X00008794.hg_1	SLC6A8	Alternative Last Exon	X:153692107-153693041	4.72313	2.32246e-06	-0.21601
TC1200011993.hg_4	SLC8B1	Alternative Last Exon	12:113307912-113319071	-2.83416	0.00459469	0.107811
TC1600011363.hg_4	SMG1P1	Alternative Last Exon	16:22466269-22478821	-2.77101	0.00558831	0.100629
TC0400012809.hg_2	SMR3B	Alternative Last Exon	4:70384564-70390246	2.73815	0.00617858	-0.139623
TC1900008121.hg_3	SNRPA	Alternative Last Exon	19:40763074-40763587	3.5439	0.00039426	-0.128979
TC1200007561.hg_7	SPATS2	Alternative Last Exon	12:49461037-49484668	-2.70815	0.00676596	0.147473
TC1100012735.hg_4	SRPR	Alternative Last Exon	11:126266278-126267175	-2.71419	0.0066439	0.10729
TC0500009020.hg_2	STK32A	Alternative Last Exon	5:147375218-147383441	2.87108	0.00409077	-0.18208
TC0400009860.hg_6	STX18	Alternative Last Exon	4:4459487-4471706	3.12068	0.00180435	-0.209098
TC0700011500.hg_5	STX1A	Alternative Last Exon	7:73704423-73705224	3.22037	0.00128027	-0.162626
TC1300008633.hg_5	SUPT20H	Alternative Last Exon	13:37010655-37012192	-2.72041	0.00652018	0.107785
TC0600013588.hg_16	SYNE1	Alternative Last Exon	6:152318263-152318863	-3.1438	0.00166772	0.137633
TC0700012180.hg_2	SYPL1	Alternative Last Exon	7:106093137-106112140	-2.80875	0.00497336	0.101525
TC0800011625.hg_1	TAF2	Alternative Last Exon	8:119744393-119760599	-2.62226	0.00873494	0.11026
TC1100007221.hg_6	TCP11L1	Alternative Last Exon	11:33072653-33105943	-2.58175	0.00982997	0.103573
TC0300007380.hg_1	TCTA	Alternative Last Exon	3:49413110-49416476	2.73208	0.00629354	-0.109205
TC1800006513.hg_11	TGIF1	Alternative Last Exon	18:3456580-3459978	3.26169	0.00110749	-0.155412
TC1600011551.hg_17	TK2	Alternative Last Exon	16:66551649-66552425	-3.56713	0.000360918	0.164846
TC0300012403.hg_6	TMCC1	Alternative Last Exon	3:129671264-129827803	3.02463	0.0024894	-0.214478
TC1300008137.hg_7	TMCO3	Alternative Last Exon	13:113549501-113554590	2.80023	0.00510655	-0.106622
TC0700011562.hg_7	TMEM120A	Alternative Last Exon	7:75988516-75992260	2.83109	0.00463901	-0.114198
TC0100013634.hg_5	TMEM54	Alternative Last Exon	1:32895969-32898126	2.71221	0.00668359	-0.270185
TC1600008943.hg_5	TMEM8A	Alternative Last Exon	16:374892-376455	-3.04488	0.00232776	0.127609
TC1700007985.hg_11	TMUB2	Alternative Last Exon	17:44189588-44190501	2.81779	0.0048355	-0.195476
TC0700012917.hg_13	TPK1	Alternative Last Exon	7:144835618-144836395	-3.20875	0.00133312	0.120217
TC1900009062.hg_9	TRIM28	Alternative Last Exon	19:58550035-58550722	-3.13523	0.00171717	0.191151
TC0900011634.hg_1	TRUB2	Alternative Last Exon	9:128311023-128322742	-2.81487	0.00487974	0.112945
TC1600006587.hg_21	TSC2	Alternative Last Exon	16:2088139-2088720	-3.39853	0.000677487	0.108582
TC0100010877.hg_1	TSEN15	Alternative Last Exon	1:184070732-184072157	-2.90167	0.00371177	0.119871
TC0200008084.hg_6	TTC31	Alternative Last Exon	2:74483563-74490244	2.70299	0.00687185	-0.191632
TC0200010807.hg_7	TTLL4	Alternative Last Exon	2:218753185-218753669	2.90648	0.00365518	-0.152827
TC1400010630.hg_4	TTLL5	Alternative Last Exon	14:75683656-75690192	2.80945	0.00496261	-0.158411
TC1500008343.hg_3	UNC45A	Alternative Last Exon	15:90931052-90933977	-5.30044	1.15524e-07	0.200665
TC1600010772.hg_13	VAC14	Alternative Last Exon	16:70786365-70800797	2.79866	0.00513152	-0.114813
TC1600009849.hg_14	XPO6	Alternative Last Exon	16:28101945-28106043	2.77539	0.00551349	-0.13416
TC0200010728.hg_4	XRCC5	Alternative Last Exon	2:216127674-216130875	3.17802	0.00148284	-0.167655
TC0600007887.hg_2	ZFAND3	Alternative Last Exon	6:37929999-38061775	3.39737	0.000680357	-0.2152
TC2000009292.hg_10	ZMYND8	Alternative Last Exon	20:47356380-47356889	2.70369	0.00685743	-0.117074
TC1200012723.hg_2	ZNF664	Alternative Last Exon	12:123997845-124011381	-2.84468	0.00444567	0.117053
TC1600011524.hg_1	ZNF689	Alternative Last Exon	16:30605447-30609638	3.12244	0.0017936	-0.121211
TC0300010891.hg_6	ZNF852	Alternative Last Exon	3:44503056-44510553	3.38812	0.000703737	-0.1301
TC0700013343.hg_1	ZNRF2	Alternative Last Exon	7:30285826-30367692	-4.00468	6.2102e-05	0.108508
TC1000011683.hg_5	ACTR1A	Cassette Exon	10:102481172-102482001	-2.84839	0.00439411	0.109995
TC1900009639.hg_3	AP1M2	Cassette Exon	19:10574492-10577198	-2.58626	0.00970225	0.177796
TC1600007513.hg_3	BCKDK	Cassette Exon	16:31111219-31111869	-3.72245	0.000197296	0.143017
TC0500012162.hg_9	BRD8	Cassette Exon	5:138164413-138165828	-2.89407	0.00380286	0.11496
TC1000011662.hg_5	C10orf76	Cassette Exon	10:101992038-101995297	-3.7524	0.000175149	0.160787
TC0900011659.hg_1	C9orf114	Cassette Exon	9:128822833-128824072	-2.9903	0.00278706	0.138748
TC1700011143.hg_6	CA10	Cassette Exon	17:52072393-52157726	2.84514	0.00443917	-0.123426
TC1900007003.hg_6	CARM1	Cassette Exon	19:10919966-10920659	-2.68307	0.00729495	0.150271
TC0200014703.hg_4	CCDC148	Cassette Exon	2:158339085-158340598	2.75547	0.00586086	-0.132444
TC0100017548.hg_2	CDC42BPA	Cassette Exon	1:227005111-227016080	2.73013	0.00633101	-0.105793
TC0300012021.hg_32	CFAP44	Cassette Exon	3:113426277-113433565	-2.581	0.00985139	0.148191
TC1700012346.hg_3	CLDN7	Cassette Exon	17:7260536-7260821	-3.10154	0.00192514	0.172248
TC1600006893.hg_6	CLEC16A	Cassette Exon	16:11024921-11039754	2.59367	0.00949569	-0.113369
TC1600009202.hg_9	CREBBP	Cassette Exon	16:3782926-3793386	-4.23015	2.3354e-05	0.11202
TC1900011777.hg_12	CYTH2	Cassette Exon	19:48470500-48472325	-3.05249	0.00226954	0.153846
TC0500009378.hg_11	DOCK2	Cassette Exon	5:170008597-170018960	2.86967	0.00410894	-0.14055
TC0300008082.hg_12	EPHA6	Cassette Exon	3:97592737-97610793	2.66944	0.00759769	-0.113331
TC0400007928.hg_7	FRAS1	Cassette Exon	4:78419063-78424388	-4.66185	3.13379e-06	0.13807
TC1200012717.hg_2	GATC	Cassette Exon	12:120446829-120457076	2.81128	0.00493454	-0.159245
TC1700011743.hg_13	GGA3	Cassette Exon	17:75243570-75244619	3.18626	0.00144126	-0.205528
TC1100013109.hg_2	GRAMD1B	Cassette Exon	11:123577577-123584312	-3.66479	0.000247542	0.214086
TC0200014790.hg_1	GRB14	Cassette Exon	2:164493182-164497008	-3.58144	0.000341707	0.143337
TC0100017860.hg_3	HEATR1	Cassette Exon	1:236574333-236576219	-2.5806	0.00986288	0.102512
TC1500007977.hg_3	HYKK	Cassette Exon	15:78515107-78527380	3.2274	0.0012492	-0.139351
TC0100015288.hg_2	KCND3	Cassette Exon	1:111777273-111780225	-3.06137	0.0022033	0.167506
TC1200010407.hg_6	KIF21A	Cassette Exon	12:39333107-39337096	-2.6116	0.00901191	0.125716
TC0400011548.hg_4	LEF1	Cassette Exon	4:108083446-108163568	-4.00714	6.14573e-05	0.165787
TC0400011717.hg_1	LINC01365	Cassette Exon	4:119799236-119800637	2.5796	0.00989151	-0.12464
TC0900008805.hg_8	LRSAM1	Cassette Exon	9:127489518-127492802	-3.53461	0.00040837	0.133785
TC0100017836.hg_11	LYST	Cassette Exon	1:235746527-235751210	-3.57683	0.000347786	0.165455
TC1900007340.hg_7	MAP1S	Cassette Exon	19:17721037-17724126	2.92197	0.00347827	-0.11592
TC0700008875.hg_9	MET	Cassette Exon	7:116771654-116774881	3.53927	0.000401239	-0.110447
TC1700007700.hg_3	MRPL45	Cassette Exon	17:38318735-38322126	-2.93004	0.00338921	0.10299
TC0300006552.hg_9	MTMR14	Cassette Exon	3:9662375-9669432	-2.74555	0.00604087	0.13374
TC1100011751.hg_8	NARS2	Cassette Exon	11:78436814-78443661	-3.0972	0.00195355	0.15344
TC1200006627.hg_8	NCAPD2	Cassette Exon	12:6509792-6510629	-3.08214	0.00205521	0.181798
TC0100012687.hg_4	NOL9	Cassette Exon	1:6549698-6554107	-2.60761	0.00911781	0.120714
TC1000011704.hg_1	NT5C2	Cassette Exon	10:103089908-103090936	-2.91998	0.00350059	0.142448
TC1900007294.hg_7	NWD1	Cassette Exon	19:16808136-16815028	-2.81144	0.00493204	0.135962
TC2100007465.hg_7	PCNT	Cassette Exon	21:46349820-46353104	-3.77476	0.00016016	0.144748
TC0600014374.hg_2	PHF10	Cassette Exon	6:169712539-169715708	-2.78938	0.00528086	0.10488
TC0400006462.hg_8	PIGG	Cassette Exon	4:505927-507405	2.9465	0.0032139	-0.145261
TC0700012041.hg_7	PLOD3	Cassette Exon	7:101212374-101212842	-3.30338	0.000955278	0.141891
TC0200016702.hg_6	POLR1A	Cassette Exon	2:86039462-86040392	2.95342	0.00314271	-0.206744
TC0600013350.hg_8	REPS1	Cassette Exon	6:138930098-138941335	2.5876	0.00966468	-0.161268
TC0300014001.hg_2	RFT1	Cassette Exon	3:53111908-53121699	-3.64767	0.000264629	0.16021
TC1700007929.hg_2	RUNDC1	Cassette Exon	17:42987414-42990317	-2.6973	0.00699036	0.115456
TC0600007244.hg_1	SCGN	Cassette Exon	6:25652485-25661552	-2.99379	0.00275535	0.133521
TC1000011992.hg_2	SFXN4	Cassette Exon	10:119141319-119146236	2.86313	0.0041948	-0.128226
TC0600008473.hg_3	SMAP1	Cassette Exon	6:70773425-70798657	2.62068	0.00877535	-0.135506
TC0100007542.hg_3	SMPDL3B	Cassette Exon	1:27949162-27954354	-3.16428	0.00155466	0.240727
TC0600011590.hg_1	SPDEF	Cassette Exon	6:34539396-34540984	-3.56703	0.000361049	0.138522
TC0200010448.hg_1	STRADB	Cassette Exon	2:201454852-201458784	2.68131	0.00733345	-0.114473
TC0800007681.hg_1	TGS1	Cassette Exon	8:55773719-55785719	-2.63627	0.00838238	0.133394
TC0500009223.hg_2	THG1L	Cassette Exon	5:157737994-157739321	4.15509	3.25153e-05	-0.188948
TC0800006680.hg_10	TNKS	Cassette Exon	8:9770262-9776650	2.7167	0.00659354	-0.145293
TC0100014743.hg_4	TTLL7	Cassette Exon	1:83883136-83887177	3.44089	0.000579797	-0.14548
TC1200012574.hg_3	TULP3	Cassette Exon	12:2934561-2938114	-3.00955	0.00261639	0.119082
TC0100014284.hg_2	USP24	Cassette Exon	1:55083888-55085942	2.61389	0.00895176	-0.162544
TC0900006481.hg_1	VLDLR	Cassette Exon	9:2639981-2643160	-3.52466	0.000424032	0.11818
TC1000008587.hg_6	ZFYVE27	Cassette Exon	10:97751462-97753038	3.13583	0.00171369	-0.147192
TC1600006607.hg_7	ABCA17P	Complex Event	16:2404228-2406828	4.9545	7.25182e-07	-0.272022
TC0200016774.hg_2	ABCB6	Complex Event	2:219210823-219210934	2.7721	0.00556967	-0.166021
TC0700009690.hg_2	ABCB8	Complex Event	7:151033061-151034505	-2.72368	0.00645594	0.107556
TC0400008902.hg_5	ABCE1	Complex Event	4:145098419-145123021	-2.79973	0.00511455	0.160783
TC0300009694.hg_3	ABCF3	Complex Event	3:184186875-184187397	4.37809	1.19725e-05	-0.226982
TC0400011279.hg_6	ABCG2	Complex Event	4:88140014-88158577	3.17296	0.00150892	-0.112849
TC0700011502.hg_10	ABHD11	Complex Event	7:73736691-73737562	-2.86847	0.00412457	0.180689
TC1700012324.hg_12	ABR	Complex Event	17:1005148-1011937	-2.73127	0.00630916	0.192101
TC1700012324.hg_1	ABR	Complex Event	17:1005148-1011937	-2.58565	0.00971952	0.134612
TC1700006729.hg_31	ACADVL	Complex Event	17:7224552-7224715	-3.60283	0.000314767	0.132489
TC1500008236.hg_7	ACAN	Complex Event	15:88860439-88871382	2.98642	0.0028226	-0.112606
TC1400008694.hg_13	ACIN1	Complex Event	14:23069617-23071427	-2.68954	0.00715506	0.112507
TC1700010693.hg_8	ACLY	Complex Event	17:41901813-41912420	2.86016	0.00423428	-0.195635
TC2000009245.hg_8	ACOT8	Complex Event	20:45841956-45844263	-3.57328	0.000352539	0.154469
TC1600007130.hg_6	ACSM5	Complex Event	16:20421401-20427788	3.16707	0.00153984	-0.107767
TC0700009748.hg_1	ACTR3B	Complex Event	7:152759926-152800531	-3.37563	0.000736479	0.129333
TC0700009748.hg_5	ACTR3B	Complex Event	7:152759926-152800531	-2.90614	0.0036592	0.227512
TC1500007056.hg_17	ADAL	Complex Event	15:43345980-43348907	-3.13269	0.00173213	0.165793
TC0300007689.hg_14	ADAMTS9-AS1	Complex Event	3:64587251-64592374	4.05362	5.04312e-05	-0.153434
TC1700012226.hg_2	ADAP2	Complex Event	17:30926918-30934185	-2.68958	0.00715423	0.140735
TC2100007402.hg_22	ADARB1	Complex Event	21:45171684-45175731	-2.61806	0.00884325	0.107362
TC0600009669.hg_5	ADGRG6	Complex Event	6:142370228-142381951	3.34829	0.000813123	-0.120215
TC0600009669.hg_3	ADGRG6	Complex Event	6:142370228-142381951	2.99071	0.00278326	-0.121942
TC0100016971.hg_3	ADIPOR1	Complex Event	1:202943863-202946439	-3.00616	0.00264566	0.192726
TC0800006566.hg_9	AGPAT5	Complex Event	8:6747828-6757163	-2.58515	0.00973359	0.112612
TC0100008126.hg_2	AKR1A1	Complex Event	1:45551155-45566569	-2.83126	0.00463646	0.110397
TC1000012428.hg_7	AKR1C3	Complex Event	10:5077977-5096410	2.67018	0.00758105	-0.112946
TC0100013131.hg_3	AKR7A2	Complex Event	1:19307410-19308455	3.47029	0.000519903	-0.124264
TC1900012006.hg_5	AKT1S1	Complex Event	19:49873302-49877237	-3.44511	0.000570822	0.165834
TC1900012006.hg_2	AKT1S1	Complex Event	19:49876798-49878170	-2.58657	0.00969372	0.141472
TC1900010696.hg_1	AKT2	Complex Event	19:40233951-40235101	-3.72704	0.000193745	0.145265
TC1600007440.hg_14	ALDOA	Complex Event	16:30067661-30068646	2.60821	0.00910158	-0.176013
TC0800009509.hg_12	ALG1L13P	Complex Event	8:8238301-8239495	3.10108	0.00192813	-0.128373
TC1100010616.hg_5	ALKBH3-AS1	Complex Event	11:43912484-43920386	2.84446	0.00444868	-0.141853
TC0400008429.hg_1	ALPK1	Complex Event	4:112297469-112315801	2.60776	0.00911381	-0.119903
TC1600011332.hg_10	AMDHD2	Complex Event	16:2521123-2527573	-2.66039	0.007805	0.116917
TC1200012842.hg_12	ANAPC7	Complex Event	12:110395220-110403527	-3.24739	0.00116468	0.139301
TC1900010360.hg_24	ANKRD27	Complex Event	19:32649792-32675071	-3.37572	0.000736219	0.178779
TC0300010413.hg_5	ANKRD28	Complex Event	3:15678354-15685226	-3.53887	0.000401843	0.137228
TC1000012452.hg_4	ANKRD30BP3	Complex Event	10:45157182-45171424	3.78418	0.000154215	-0.179286
TC1200011657.hg_9	ANKS1B	Complex Event	12:99775661-99782022	2.92933	0.00339696	-0.166634
TC0300013962.hg_15	ANO10	Complex Event	3:43605863-43621909	2.60631	0.00915248	-0.103312
TC1100006500.hg_25	AP2A2	Complex Event	11:985582-1010548	-2.6715	0.00755124	0.121185
TC1700007599.hg_2	AP2B1	Complex Event	17:35598335-35605705	2.80417	0.00504468	-0.109157
TC1500007520.hg_4	APH1B	Complex Event	15:63286628-63302345	-3.39714	0.000680949	0.141401
TC2200008589.hg_3	APOL4	Complex Event	22:36201841-36201993	-2.93766	0.00330695	0.130015
TC0700011597.hg_6	APTR	Complex Event	7:77661333-77685202	3.00477	0.00265784	-0.107037
TC0900012240.hg_3	AQP7P2	Complex Event	9:64613786-64622632	2.58463	0.00974843	-0.10074
TC1200010967.hg_14	ARHGAP9	Complex Event	12:57479165-57479730	3.0685	0.00215135	-0.124454
TC1100009287.hg_12	ARHGEF12	Complex Event	11:120407823-120420753	2.7829	0.00538752	-0.111679
TC0400012829.hg_4	ARHGEF38	Complex Event	4:105613507-105645188	-3.69258	0.000221987	0.139278
TC0400012829.hg_1	ARHGEF38	Complex Event	4:105613507-105645188	-3.09418	0.00197357	0.132125
TC0700009536.hg_1	ARHGEF5	Complex Event	7:144362853-144366355	-2.88435	0.00392221	0.143981
TC1200012721.hg_14	ARL6IP4	Complex Event	12:122981809-122982031	-2.62036	0.00878359	0.124289
TC0800009752.hg_10	ASAH1	Complex Event	8:18075587-18084676	3.11753	0.0018237	-0.144951
TC0200011287.hg_2	ASB1	Complex Event	2:238427119-238435711	2.89984	0.00373352	-0.13947
TC0900011705.hg_4	ASB6	Complex Event	9:129638457-129639202	-2.67416	0.00749156	0.163416
TC0700011876.hg_6	ASNS	Complex Event	7:97869105-97869778	-2.74467	0.00605723	0.147966
TC0900008953.hg_1	ASS1	Complex Event	9:130458589-130466725	-2.83827	0.00453584	0.134485
TC0200011965.hg_16	ATAD2B	Complex Event	2:23798323-23810316	3.361	0.000776598	-0.186877
TC1100008370.hg_4	ATG16L2	Complex Event	11:72822961-72824734	3.01194	0.00259584	-0.13903
TC0X00008081.hg_8	ATG4A	Complex Event	X:108137991-108150152	-2.87037	0.0040999	0.101183
TC0200010713.hg_3	ATIC	Complex Event	2:215318233-215325241	-3.66152	0.000250721	0.207789
TC1600008646.hg_4	ATP2C2	Complex Event	16:84410603-84415483	-2.74027	0.00613894	0.129092
TC2100008561.hg_17	ATP5O	Complex Event	21:33903639-33915136	-3.1066	0.00189255	0.132691
TC0X00008831.hg_2	ATP6AP1	Complex Event	X:154429174-154431830	3.19525	0.00139712	-0.168605
TC1700009960.hg_8	ATPAF2	Complex Event	17:18021238-18024624	-3.18874	0.00142895	0.109542
TC1700009679.hg_12	AURKB	Complex Event	17:8206639-8206750	2.61959	0.00880351	-0.119072
TC1100012445.hg_8	BACE1	Complex Event	11:117291049-117293054	-2.89212	0.00382655	0.105467
TC1700009150.hg_14	BAIAP2	Complex Event	17:81084893-81085654	2.68086	0.00734335	-0.124336
TC1200010926.hg_2	BAZ2A	Complex Event	12:56601098-56601246	-2.97568	0.00292336	0.118446
TC1200010926.hg_12	BAZ2A	Complex Event	12:56606312-56606633	2.86891	0.00411892	-0.158212
TC1900008551.hg_4	BCL2L12	Complex Event	19:49669164-49673698	3.51489	0.000439929	-0.138858
TC0700011494.hg_2	BCL7B	Complex Event	7:73538013-73543548	-2.91397	0.00356867	0.249859
TC2200006833.hg_20	BCR	Complex Event	22:23261540-23271532	-2.70038	0.00692611	0.130625
TC1900010708.hg_1	BLVRB	Complex Event	19:40448046-40458155	-3.29667	0.000978388	0.13113
TC1500009623.hg_10	BNIP2	Complex Event	15:59678087-59679592	-3.40217	0.000668526	0.238722
TC0100017368.hg_7	BPNT1	Complex Event	1:220057917-220089686	-3.27881	0.00104246	0.126159
TC0X00011334.hg_1	BRCC3	Complex Event	X:155071650-155077170	-2.71322	0.00666333	0.15733
TC0100009029.hg_11	BRDT	Complex Event	1:91949958-91962807	3.20167	0.00136632	-0.139136
TC1000010593.hg_5	C10orf128	Complex Event	10:49156259-49188294	2.8264	0.00470748	-0.111862
TC1200008703.hg_1	C12orf45	Complex Event	12:104988253-104994478	-3.2388	0.00120035	0.157808
TC1200012068.hg_2	C12orf49	Complex Event	12:116717893-116737790	-3.90751	9.32522e-05	0.160883
TC1200009235.hg_5	C12orf65	Complex Event	12:123253956-123256813	2.72214	0.00648597	-0.183449
TC1400007975.hg_16	C14orf159	Complex Event	14:91114283-91160266	3.21793	0.0012912	-0.189464
TC1800007089.hg_6	C18orf21	Complex Event	18:35972840-35974896	-3.02983	0.00244695	0.199847
TC0100014226.hg_6	C1orf123	Complex Event	1:53218495-53220261	-2.88337	0.00393448	0.136383
TC0500013296.hg_2	C1QTNF3-AMACR	Complex Event	5:33989413-33998663	-2.97602	0.00292019	0.457642
TC0600014105.hg_7	C2	Complex Event	6:31944853-31945178	-3.31333	0.000921912	0.19142
TC2100008492.hg_6	C21orf62-AS1	Complex Event	21:32784919-32796939	2.77102	0.00558813	-0.162149
TC2200009107.hg_1	C22orf34	Complex Event	22:49416035-49657405	2.63482	0.00841815	-0.13568
TC2100008229.hg_1	C2CD2	Complex Event	21:41899347-41901622	-2.89492	0.00379256	0.117941
TC0200009350.hg_5	C2orf27A	Complex Event	2:131722648-131750633	3.3111	0.000929309	-0.176393
TC0300011119.hg_2	C3orf18	Complex Event	3:50561747-50566006	3.5737	0.000351975	-0.183052
TC0600007540.hg_13	C6orf136	Complex Event	6:30651466-30652802	-2.64357	0.00820366	0.120988
TC0800011064.hg_10	CALB1	Complex Event	8:90082102-90082619	3.22988	0.00123842	-0.170458
TC0700010914.hg_9	CAMK2B	Complex Event	7:44234676-44241700	-3.04545	0.00232336	0.139379
TC1700009541.hg_8	CAMTA2	Complex Event	17:4981742-4982757	-2.94399	0.00324009	0.190358
TC1700011923.hg_6	CANT1	Complex Event	17:78997774-78998148	-4.99798	5.79331e-07	0.251029
TC0200012159.hg_7	CAPN13	Complex Event	2:30743535-30745723	-2.82797	0.00468446	0.121178
TC0400011578.hg_6	CASP6	Complex Event	4:109694700-109703356	2.77	0.00560567	-0.110973
TC0100013000.hg_8	CASP9	Complex Event	1:15507075-15507873	3.98874	6.64247e-05	-0.158797
TC2000007157.hg_1	CBFA2T2	Complex Event	20:33490301-33606956	-2.68382	0.00727871	0.119475
TC0400012375.hg_4	CBR4	Complex Event	4:169006891-169009948	-2.96466	0.00303018	0.175501
TC1900011664.hg_3	CCDC159	Complex Event	19:11346624-11349938	-3.12145	0.00179964	0.100194
TC1900011664.hg_1	CCDC159	Complex Event	19:11346624-11349938	-2.67055	0.0075726	0.136668
TC0900008145.hg_37	CCDC180	Complex Event	9:97291487-97293947	-2.61874	0.00882556	0.125777
TC1700012094.hg_17	CCDC57	Complex Event	17:82128597-82134073	2.61694	0.00887207	-0.170117
TC1200007170.hg_14	CCDC91	Complex Event	12:28199056-28255581	-3.14365	0.00166857	0.145759
TC0100012473.hg_3	CCNL2	Complex Event	1:1390865-1393396	-3.20519	0.00134975	0.191254
TC1000007275.hg_1	CCNY	Complex Event	10:35501535-35529973	-2.86499	0.00417026	0.109765
TC0700013378.hg_24	CCT6P1	Complex Event	7:65761722-65762947	-3.24809	0.00116184	0.127144
TC0700007795.hg_2	CCT6P3	Complex Event	7:65068739-65069662	-2.72424	0.00644506	0.120529
TC1600008209.hg_14	CDH1	Complex Event	16:68822119-68834191	2.58735	0.00967186	-0.120256
TC1100009686.hg_1	CDHR5	Complex Event	11:618111-619306	2.86603	0.00415656	-0.101647
TC1700012277.hg_2	CDK5RAP3	Complex Event	17:47974031-47974400	4.5043	6.6593e-06	-0.209588
TC1100010741.hg_8	CELF1	Complex Event	11:47470555-47471998	-3.51799	0.000434832	0.164801
TC1100010741.hg_6	CELF1	Complex Event	11:47470889-47472191	-3.26612	0.00109032	0.164162
TC0200006977.hg_8	CENPO	Complex Event	2:24814493-24815598	-3.24965	0.00115547	0.132868
TC2100008508.hg_5	CHAF1B	Complex Event	21:36402851-36411463	-3.17106	0.00151883	0.160343
TC0700011166.hg_2	CHCHD2	Complex Event	7:56101861-56104226	-2.57711	0.00996314	0.200331
TC0100018551.hg_4	CHIT1	Complex Event	1:203217778-203219216	-2.64467	0.00817714	0.168001
TC1100011372.hg_5	CHKA	Complex Event	11:68074830-68097019	-2.75725	0.005829	0.149001
TC1100011930.hg_10	CHORDC1	Complex Event	11:90206272-90210536	3.01777	0.00254643	-0.187541
TC1600010450.hg_1	CIAPIN1	Complex Event	16:57429280-57432487	-3.85201	0.000117154	0.103751
TC1400010263.hg_3	CINP	Complex Event	14:102348759-102355768	-2.64205	0.00824068	0.160741
TC1600008220.hg_3	CIRH1A	Complex Event	16:69137885-69139825	2.78653	0.00532751	-0.15564
TC0500007933.hg_7	CKMT2	Complex Event	5:81255214-81257733	-2.58069	0.00986034	0.12636
TC0300010676.hg_14	CLASP2	Complex Event	3:33632371-33644757	2.85061	0.00436354	-0.111362
TC1600009042.hg_10	CLCN7	Complex Event	16:1461674-1474834	-2.79979	0.00511361	0.112565
TC1200009891.hg_3	CLEC7A	Complex Event	12:10125448-10127747	2.87061	0.00409687	-0.121519
TC0200012639.hg_11	CLHC1	Complex Event	2:55206940-55232223	-3.20248	0.00136249	0.134839
TC0600014265.hg_2	CLIC1	Complex Event	6:31736350-31736483	-3.11496	0.00183971	0.198167
TC1200006670.hg_7	CLSTN3	Complex Event	12:7138067-7141242	3.04504	0.00232647	-0.126272
TC0900007117.hg_3	CLTA	Complex Event	9:36191273-36198979	-3.17235	0.00151211	0.145126
TC1600007548.hg_15	CLUHP3	Complex Event	16:31705957-31706120	-3.79603	0.000147032	0.112694
TC1200007061.hg_6	CMAS	Complex Event	12:22046563-22055455	-3.44944	0.000561744	0.180797
TC1200007061.hg_1	CMAS	Complex Event	12:22046563-22055455	3.10078	0.00193014	-0.159488
TC1600011407.hg_2	CMTM1	Complex Event	16:66566945-66577104	3.26002	0.00111404	-0.140983
TC1600010780.hg_3	CMTR2	Complex Event	16:71285939-71289086	3.85772	0.000114447	-0.194476
TC1800007680.hg_20	CNDP2	Complex Event	18:74512532-74520152	-2.72214	0.00648605	0.143958
TC1800007680.hg_22	CNDP2	Complex Event	18:74512532-74520152	-2.68905	0.00716561	0.262976
TC0600014361.hg_5	CNKSR3	Complex Event	6:154422652-154428128	-2.59109	0.00956733	0.176487
TC0600012314.hg_16	COL12A1	Complex Event	6:75152482-75202720	-3.16385	0.001557	0.203304
TC0600012314.hg_13	COL12A1	Complex Event	6:75152482-75202720	-2.94108	0.00327068	0.107983
TC0900009127.hg_10	COL5A1	Complex Event	9:134830044-134834971	3.30199	0.000960031	-0.144609
TC1500007883.hg_2	COMMD4	Complex Event	15:75338685-75340829	-4.39994	1.08278e-05	0.202699
TC1200007759.hg_8	COPZ1	Complex Event	12:54342287-54345460	-2.58039	0.00986893	0.13013
TC0800008150.hg_9	CPNE3	Complex Event	8:86521714-86528536	-3.85641	0.000115065	0.199578
TC0700013381.hg_3	CRCP	Complex Event	7:66114970-66145443	3.06501	0.00217662	-0.134641
TC0100010058.hg_7	CREB3L4	Complex Event	1:153968699-153969334	-3.77548	0.000159699	0.144635
TC0300006566.hg_7	CRELD1	Complex Event	3:9943253-9943482	-3.2351	0.00121599	0.175389
TC1700010293.hg_7	CRLF3	Complex Event	17:30797398-30824523	-3.114	0.00184569	0.173829
TC2200009237.hg_3	CRYBB2P1	Complex Event	22:25459733-25466059	-3.12647	0.00176917	0.145135
TC2000009374.hg_1	CSE1L-AS1	Complex Event	20:49040610-49045860	2.76647	0.0056667	-0.12332
TC0X00010920.hg_1	CT45A11P	Complex Event	X:135943103-135944796	2.986	0.00282653	-0.136492
TC2000009597.hg_20	CTCFL	Complex Event	20:57524216-57525474	2.85131	0.00435395	-0.168044
TC1700012345.hg_12	CTDNEP1	Complex Event	17:7247343-7252414	2.99673	0.00272888	-0.10567
TC0500009211.hg_10	CYFIP2	Complex Event	5:157296774-157307761	2.60062	0.00930545	-0.128399
TC2000009522.hg_4	CYP24A1	Complex Event	20:54157289-54158086	3.40129	0.000670695	-0.221302
TC0700008506.hg_10	CYP3A43	Complex Event	7:99859990-99865906	2.68468	0.00725995	-0.125703
TC0500013301.hg_3	DAB2	Complex Event	5:39381616-39388305	-3.29019	0.00100121	0.148569
TC0300007383.hg_9	DAG1	Complex Event	3:49510455-49530797	-2.61495	0.00892416	0.148762
TC0900007807.hg_7	DAPK1	Complex Event	9:87686739-87698656	-2.68283	0.00730026	0.17208
TC0200014407.hg_9	DARS	Complex Event	2:135983454-135985813	2.8677	0.00413464	-0.143071
TC0600014279.hg_4	DAXX	Complex Event	6:33321567-33322862	2.82805	0.00468329	-0.169612
TC1400010581.hg_8	DCAF11	Complex Event	14:24115749-24118388	-3.42975	0.000604129	0.175013
TC1400010581.hg_3	DCAF11	Complex Event	14:24115749-24118388	-3.13038	0.00174581	0.1818
TC0100018516.hg_11	DCAF8	Complex Event	1:160240370-160261285	-2.72406	0.00644846	0.114267
TC0100018301.hg_8	DCST1	Complex Event	1:155034560-155039403	-3.68997	0.000224285	0.132383
TC1200010971.hg_23	DCTN2	Complex Event	12:57535845-57547028	-3.46178	0.000536616	0.164097
TC0900009909.hg_1	DCTN3	Complex Event	9:34613871-34614042	3.14774	0.00164535	-0.197667
TC1200007208.hg_19	DDX11	Complex Event	12:31083876-31102451	-3.04385	0.00233569	0.134904
TC1600011425.hg_13	DDX19A	Complex Event	16:70361510-70364543	2.74059	0.00613288	-0.116488
TC1100009689.hg_5	DEAF1	Complex Event	11:679816-684898	-3.41298	0.00064257	0.160863
TC1900009432.hg_13	DENND1C	Complex Event	19:6479718-6481679	2.89878	0.00374615	-0.10619
TC0100007458.hg_5	DHDDS	Complex Event	1:26432492-26432891	-2.70654	0.00679877	0.142074
TC1600008328.hg_6	DHODH	Complex Event	16:72014672-72017024	-3.7208	0.000198589	0.2226
TC1400010579.hg_1	DHRS4	Complex Event	14:23967266-23968757	2.96188	0.00305766	-0.150673
TC1700007254.hg_10	DHRS7B	Complex Event	17:21184463-21190948	-3.24309	0.0011824	0.139164
TC1200008653.hg_3	DLEU2	Complex Event	12:103159583-103162716	2.88604	0.0039012	-0.115254
TC0700013566.hg_7	DLEU2	Complex Event	7:65763017-65770467	-2.64983	0.0080533	0.114155
TC0700012122.hg_15	DNAJC2	Complex Event	7:103323663-103326543	3.09022	0.00200005	-0.183391
TC0700012122.hg_8	DNAJC2	Complex Event	7:103323663-103326543	-2.87908	0.00398834	0.123126
TC0700012122.hg_11	DNAJC2	Complex Event	7:103323663-103326543	-2.83473	0.00458643	0.149656
TC1100007184.hg_7	DNAJC24	Complex Event	11:31426355-31429483	-2.68357	0.00728401	0.163322
TC1700010699.hg_18	DNAJC7	Complex Event	17:42000570-42003359	-3.73914	0.000184649	0.172559
TC1900006576.hg_3	DOT1L	Complex Event	19:2185929-2189732	3.04745	0.00230794	-0.15029
TC2200009260.hg_5	DRG1	Complex Event	22:31399725-31403029	-3.15873	0.00158459	0.114197
TC1700007099.hg_8	DRG2	Complex Event	17:18093973-18103801	-2.75622	0.00584744	0.133428
TC1600011416.hg_1	DUS2	Complex Event	16:67987953-68038006	3.30358	0.000954572	-0.145534
TC0100010368.hg_5	DUSP12	Complex Event	1:161750145-161751668	-2.89485	0.00379334	0.141287
TC1200011470.hg_2	DUSP6	Complex Event	12:89349561-89351640	2.8794	0.00398434	-0.167169
TC0600011471.hg_3	DXO	Complex Event	6:31970378-31970593	-3.33586	0.000850365	0.180288
TC0300010648.hg_7	DYNC1LI1	Complex Event	3:32541206-32570346	-3.11974	0.00181012	0.162744
TC2000008530.hg_6	DZANK1	Complex Event	20:18412853-18427067	-2.78746	0.00531238	0.103284
TC1600008149.hg_2	E2F4	Complex Event	16:67192824-67193009	-3.49829	0.000468258	0.183088
TC1600009742.hg_14	EARS2	Complex Event	16:23557177-23557281	3.07784	0.00208504	-0.130197
TC0900007142.hg_4	EBLN3	Complex Event	9:37080536-37086668	2.80909	0.00496823	-0.176105
TC0100013205.hg_14	ECE1	Complex Event	1:21279332-21290071	-3.26673	0.00108797	0.184477
TC0100014214.hg_6	ECHDC2	Complex Event	1:52904833-52907868	-3.32371	0.000888296	0.191193
TC0400008391.hg_9	EGF	Complex Event	4:109983541-109993247	-2.89798	0.00375569	0.148188
TC0600011465.hg_11	EHMT2	Complex Event	6:31884799-31884912	3.17715	0.00148729	-0.19194
TC1100009419.hg_3	EI24	Complex Event	11:125577570-125578133	3.55092	0.000383893	-0.136645
TC1100011265.hg_5	EIF1AD	Complex Event	11:65999675-66000099	-2.6826	0.00730526	0.181768
TC1000011988.hg_6	EIF3A	Complex Event	10:119035704-119073823	-3.07989	0.00207077	0.154869
TC1000011988.hg_1	EIF3A	Complex Event	10:119035704-119073823	-2.93458	0.00334001	0.177684
TC2200009262.hg_10	EIF3L	Complex Event	22:37886845-37888426	2.90981	0.00361653	-0.1695
TC0100013194.hg_18	EIF4G3	Complex Event	1:20981227-21001199	2.59682	0.00940904	-0.10142
TC1700009801.hg_20	ELAC2	Complex Event	17:13017098-13017737	-3.70444	0.000211857	0.189515
TC1500010862.hg_2	ELL3	Complex Event	15:43776151-43776509	3.10425	0.00190764	-0.106176
TC1900011789.hg_4	EMC10	Complex Event	19:50480977-50482149	-2.80807	0.00498387	0.122805
TC1500008978.hg_2	EMC7	Complex Event	15:34096014-34101765	3.07023	0.00213896	-0.166176
TC0X00008828.hg_2	EMD	Complex Event	X:154379566-154379942	2.83047	0.00464804	-0.150562
TC1400008184.hg_2	EML1	Complex Event	14:99793517-99850853	-2.60561	0.00917115	0.109827
TC0300011448.hg_4	EOGT	Complex Event	3:69011991-69012603	2.74604	0.00603202	-0.122269
TC0100007574.hg_13	EPB41	Complex Event	1:28914768-29119428	-2.73916	0.00615966	0.104625
TC1900009917.hg_1	EPS15L1	Complex Event	19:16355851-16361886	-2.90389	0.00368559	0.165093
TC0800009331.hg_21	ERICH1	Complex Event	8:674047-731140	-2.9618	0.00305843	0.133622
TC0800009331.hg_18	ERICH1	Complex Event	8:674047-692478	2.92469	0.00344798	-0.154676
TC1900011828.hg_1	ERVK3-1	Complex Event	19:58305445-58306088	3.16147	0.00156976	-0.199557
TC0100017310.hg_4	ESRRG	Complex Event	1:216568098-216677076	-2.93836	0.00329957	0.192179
TC0100013712.hg_2	EVA1B	Complex Event	1:36322725-36323459	2.82823	0.00468063	-0.119287
TC1400008193.hg_23	EVL	Complex Event	14:100141744-100142112	-4.06279	4.84889e-05	0.141251
TC2200007013.hg_1	EWSR1	Complex Event	22:29288755-29292500	2.62982	0.00854297	-0.118642
TC0300013822.hg_1	EXOSC7	Complex Event	3:44976334-44997087	2.5922	0.00953657	-0.128477
TC0800012301.hg_1	FAM110B	Complex Event	8:58031703-58075535	3.20095	0.00136975	-0.161747
TC0600010331.hg_1	FAM120B	Complex Event	6:170306842-170330449	2.90788	0.00363885	-0.1187
TC1700010732.hg_5	FAM134C	Complex Event	17:42586891-42592056	-3.02565	0.00248099	0.121857
TC0800011951.hg_1	FAM135B	Complex Event	8:138437145-138477317	3.44253	0.000576291	-0.142586
TC0400012873.hg_1	FAM149A	Complex Event	4:186144272-186149173	3.1726	0.00151079	-0.156068
TC1000007580.hg_2	FAM170B-AS1	Complex Event	10:49122276-49135877	3.04018	0.00236439	-0.103153
TC0400012245.hg_8	FAM198B	Complex Event	4:158171489-158172873	-2.7493	0.00597218	0.126846
TC1200008843.hg_2	FAM216A	Complex Event	12:110473118-110486325	3.45089	0.000558738	-0.153401
TC1000007483.hg_7	FAM21C	Complex Event	10:45784901-45787035	-2.76509	0.00569076	0.180835
TC1000010615.hg_2	FAM21EP	Complex Event	10:50059273-50061478	-3.85305	0.000116658	0.181648
TC2200006547.hg_2	FAM230A	Complex Event	22:18491690-20340997	2.6715	0.0075513	-0.137206
TC1600008164.hg_4	FAM65A	Complex Event	16:67540501-67540579	2.61767	0.00885312	-0.146282
TC0800006627.hg_2	FAM66E	Complex Event	8:7961296-7985172	3.49086	0.000481472	-0.119769
TC0800009656.hg_5	FAM86B2	Complex Event	8:12429114-12432082	-3.01923	0.00253416	0.148148
TC1500008252.hg_8	FANCI	Complex Event	15:89305698-89307476	-2.66768	0.0076377	0.112367
TC1000008388.hg_1	FAS	Complex Event	10:88991212-89003029	3.77122	0.000162449	-0.149302
TC1100013185.hg_9	FAU	Complex Event	11:65121821-65122090	3.12474	0.00177963	-0.144182
TC1200009489.hg_14	FBRSL1	Complex Event	12:132572338-132574090	-3.25046	0.00115219	0.121807
TC0900012227.hg_2	FBXO10	Complex Event	9:37521838-37522825	2.93467	0.00333899	-0.1613
TC1400007232.hg_3	FBXO34	Complex Event	14:55350550-55354501	-2.77188	0.00557342	0.112163
TC0200014785.hg_1	FIGN	Complex Event	2:163611806-163735838	2.98947	0.00279465	-0.12242
TC1200006503.hg_1	FKBP4	Complex Event	12:2795244-2797138	-3.2888	0.00100614	0.175685
TC0100010102.hg_6	FLAD1	Complex Event	1:154983397-154983842	-2.94111	0.00327036	0.14656
TC1400010629.hg_1	FLVCR2	Complex Event	14:75579641-75646401	2.62614	0.00863592	-0.104237
TC1500009238.hg_6	FRMD5	Complex Event	15:43884795-43885681	2.65951	0.00782535	-0.114578
TC0300013908.hg_8	FXR1	Complex Event	3:180970358-180975313	3.21814	0.00129026	-0.196017
TC1900007839.hg_13	FXYD5	Complex Event	19:35166325-35169566	2.58325	0.00978748	-0.137063
TC0600012875.hg_6	FYN	Complex Event	6:111714443-111719856	-2.58533	0.00972868	0.11953
TC0500013261.hg_6	GALNT10	Complex Event	5:154404211-154409541	2.90033	0.00372764	-0.108144
TC0700009725.hg_10	GALNTL5	Complex Event	7:151956456-151957783	-2.62695	0.00861552	0.168423
TC1100011092.hg_11	GANAB	Complex Event	11:62635000-62646562	-3.5732	0.000352651	0.155435
TC1200006629.hg_1	GAPDH	Complex Event	12:6534569-6534810	3.8594	0.000113667	-0.157211
TC0300012339.hg_3	GATA2	Complex Event	3:128481902-128483860	-2.70441	0.00684255	0.120877
TC0400010983.hg_6	GC	Complex Event	4:71746205-71754411	-2.77215	0.00556879	0.148716
TC0200007297.hg_1	GEMIN6	Complex Event	2:38779118-38781517	2.61398	0.00894939	-0.10253
TC1600006579.hg_1	GFER	Complex Event	16:1984476-1985866	-2.74735	0.00600798	0.131676
TC1700011743.hg_26	GGA3	Complex Event	17:75243166-75243447	2.94318	0.00324864	-0.136667
TC0200016601.hg_32	GIGYF2	Complex Event	2:232756334-232787150	-3.42007	0.000626061	0.166756
TC1700010248.hg_11	GIT1	Complex Event	17:29583591-29589327	-2.65933	0.00782958	0.139822
TC1700010248.hg_3	GIT1	Complex Event	17:29575470-29576078	-2.58386	0.00977021	0.102706
TC0900009424.hg_12	GLIS3	Complex Event	9:4118881-4144839	3.14304	0.00167205	-0.105334
TC0600006584.hg_7	GMDS-AS1	Complex Event	6:2399037-2404260	-3.44063	0.000580363	0.11246
TC0100007569.hg_4	GMEB1	Complex Event	1:28683740-28690104	3.0078	0.00263144	-0.186733
TC1400006732.hg_21	GMPR2	Complex Event	14:24238405-24238627	-2.61769	0.00885275	0.116992
TC0X00007356.hg_1	GNL3L	Complex Event	X:54530302-54532520	-3.26639	0.00108928	0.139796
TC0500012302.hg_7	GNPDA1	Complex Event	5:142003214-142004986	3.13978	0.00169074	-0.10194
TC1600010500.hg_2	GOT2	Complex Event	16:58716179-58718196	-2.79163	0.00524434	0.11034
TC0200013507.hg_6	GPAT2	Complex Event	2:96026305-96027007	3.14843	0.00164149	-0.104585
TC0100016006.hg_3	GPATCH4	Complex Event	1:156596478-156598227	-2.84152	0.0044899	0.160145
TC1100007944.hg_9	GPR137	Complex Event	11:64288468-64289037	-2.93435	0.0033425	0.162879
TC0100012089.hg_2	GPR137B	Complex Event	1:236143036-236179879	-2.82469	0.00473265	0.142353
TC0100007361.hg_4	GRHL3	Complex Event	1:24323117-24334645	2.6228	0.00872098	-0.104311
TC0300006513.hg_13	GRM7	Complex Event	3:7579357-7680049	2.74423	0.00606532	-0.134678
TC1700007997.hg_20	GRN	Complex Event	17:44352571-44352716	-2.91971	0.0035036	0.159237
TC1700007997.hg_15	GRN	Complex Event	17:44349551-44350442	-2.69465	0.00704626	0.108976
TC1600008698.hg_7	GSE1	Complex Event	16:85663614-85665976	3.0221	0.00251027	-0.145862
TC1300006683.hg_7	GTF3A	Complex Event	13:27424938-27427092	2.82231	0.0047679	-0.171413
TC0200007032.hg_1	HADHB	Complex Event	2:26244990-26254247	2.66566	0.00768366	-0.104734
TC0200016252.hg_8	HDAC4	Complex Event	2:239144714-239156652	2.61157	0.00901284	-0.216268
TC1000008435.hg_6	HECTD2	Complex Event	10:91485303-91487720	2.81024	0.00495051	-0.216969
TC1000010831.hg_9	HERC4	Complex Event	10:67992682-68014026	2.73884	0.00616558	-0.126331
TC0700013458.hg_3	HILPDA	Complex Event	7:128456023-128457847	-3.23207	0.00122895	0.111366
TC0600011184.hg_1	HIST1H2BJ	Complex Event	6:27126462-27132525	-5.05997	4.1933e-07	0.152889
TC1200010011.hg_4	HIST4H4	Complex Event	12:14768201-14769295	-2.79852	0.00513368	0.13896
TC0200016099.hg_3	HJURP	Complex Event	2:233844283-233852565	-2.84944	0.00437963	0.159073
TC0500009652.hg_1	HNRNPAB	Complex Event	5:178204740-178209330	-2.96115	0.00306488	0.155941
TC1900006896.hg_4	HNRNPM	Complex Event	19:8474244-8485603	3.37257	0.000744709	-0.12462
TC0100018424.hg_4	HNRNPR	Complex Event	1:23321663-23333518	-2.63726	0.00835791	0.123058
TC0100007694.hg_2	HPCA	Complex Event	1:32886515-32893524	-2.9075	0.00364328	0.125754
TC1100010261.hg_4	HPS5	Complex Event	11:18312024-18321946	3.10831	0.00188162	-0.155796
TC2200007001.hg_1	HSCB	Complex Event	22:28744704-28745864	2.73643	0.0062109	-0.133328
TC0500013219.hg_14	HSD17B4	Complex Event	5:119529980-119541905	-3.32572	0.000881894	0.110201
TC0X00008533.hg_1	HTATSF1	Complex Event	X:136497439-136497676	-2.66383	0.00772569	0.12182
TC0200006648.hg_4	IAH1	Complex Event	2:9476039-9478254	2.60935	0.00907135	-0.160436
TC0100011374.hg_10	IKBKE	Complex Event	1:206471214-206474955	-3.05102	0.00228066	0.129877
TC0200015631.hg_7	IKZF2	Complex Event	2:213057099-213147708	2.59321	0.00950844	-0.116178
TC1100009191.hg_2	IL10RA	Complex Event	11:117988502-117993241	2.96173	0.00305918	-0.155401
TC0100008653.hg_3	IL12RB2	Complex Event	1:67368025-67379986	2.94587	0.00322043	-0.104199
TC0400008861.hg_2	IL15	Complex Event	4:141637224-141688822	3.23862	0.00120108	-0.169378
TC1100008330.hg_2	IL18BP	Complex Event	11:72000557-72001784	-2.9613	0.00306341	0.159103
TC0900006577.hg_1	IL33	Complex Event	9:6250599-6252866	4.30987	1.6335e-05	-0.262853
TC0900006577.hg_4	IL33	Complex Event	9:6250599-6252866	2.69334	0.00707411	-0.200852
TC1600007312.hg_12	IL4R	Complex Event	16:27340273-27342121	2.61538	0.00891295	-0.129181
TC0800006925.hg_4	INTS10	Complex Event	8:19823981-19824803	-2.82533	0.00472325	0.106552
TC0300013975.hg_8	IP6K2	Complex Event	3:48694525-48695090	-2.61584	0.00890079	0.13116
TC1400010722.hg_3	IPO4	Complex Event	14:24182403-24182792	2.63444	0.00842763	-0.130189
TC0400012606.hg_1	IRF2	Complex Event	4:184399079-184408158	3.11493	0.00183986	-0.184977
TC1900011475.hg_1	ISOC2	Complex Event	19:55453388-55454989	3.11958	0.00181107	-0.168899
TC0100014428.hg_4	ITGB3BP	Complex Event	1:63458373-63508528	-2.80131	0.0050895	0.125204
TC1200010185.hg_19	ITPR2	Complex Event	12:26725765-26832690	-3.00086	0.0026922	0.160814
TC0200016727.hg_2	IWS1	Complex Event	2:127505752-127526175	2.61356	0.0089605	-0.100401
TC1900006574.hg_3	IZUMO4	Complex Event	19:2097955-2098287	-3.17718	0.00148714	0.165011
TC0400008680.hg_4	JADE1	Complex Event	4:128809877-128816367	3.25515	0.00113333	-0.157474
TC0500008698.hg_4	JADE2	Complex Event	5:134566580-134576768	-3.17689	0.00148863	0.158683
TC1600008971.hg_3	JMJD8	Complex Event	16:682874-683167	-3.07281	0.00212056	0.204681
TC0100015894.hg_2	JTB	Complex Event	1:153976775-153976976	2.95159	0.00316139	-0.201803
TC0100015894.hg_3	JTB	Complex Event	1:153976922-153977339	-2.88762	0.00388171	0.105274
TC0300008594.hg_7	KALRN	Complex Event	3:124395304-124398697	3.91172	9.16406e-05	-0.13651
TC0200016073.hg_6	KCNJ13	Complex Event	2:232768813-232771139	-2.78513	0.00535069	0.11717
TC1100013033.hg_3	KCNK4	Complex Event	11:64297279-64297615	-2.84656	0.00441945	0.102355
TC0600008509.hg_3	KCNQ5	Complex Event	6:73124512-73190573	3.26628	0.00108971	-0.108678
TC0100013692.hg_10	KIAA0319L	Complex Event	1:35466695-35474805	-2.83302	0.0046111	0.114086
TC0700011692.hg_11	KIAA1324L	Complex Event	7:86947922-87059325	-2.59723	0.00939792	0.100375
TC1600007425.hg_10	KIF22	Complex Event	16:29804107-29804814	-3.30912	0.000935884	0.125784
TC1600007425.hg_11	KIF22	Complex Event	16:29804065-29804576	-2.70923	0.00674396	0.102856
TC0700008690.hg_24	KMT2E	Complex Event	7:105038199-105040839	2.57708	0.00996385	-0.104146
TC1600009646.hg_6	KNOP1	Complex Event	16:19710586-19714118	-3.75375	0.000174205	0.184407
TC1600009646.hg_3	KNOP1	Complex Event	16:19710586-19714118	-3.50417	0.000458031	0.132212
TC0600009436.hg_1	L3MBTL3	Complex Event	6:130020668-130042685	2.60046	0.0093099	-0.117947
TC1800007969.hg_1	L3MBTL4	Complex Event	18:5969562-6080881	3.12008	0.001808	-0.117693
TC1000009527.hg_4	LARP4B	Complex Event	10:813213-814742	3.32633	0.00087999	-0.1072
TC1000009527.hg_2	LARP4B	Complex Event	10:813213-814742	-2.59439	0.00947599	0.12466
TC1100007003.hg_6	LDHA	Complex Event	11:18403811-18407117	-2.66007	0.00781246	0.14039
TC1900011420.hg_2	LENG8-AS1	Complex Event	19:54448215-54448633	3.58429	0.000338002	-0.135259
TC1900011420.hg_1	LENG8-AS1	Complex Event	19:54438556-54448165	-2.78832	0.00529814	0.155113
TC0100017014.hg_2	LINC00303	Complex Event	1:204037084-204037461	2.69115	0.0071207	-0.116582
TC1300008513.hg_1	LINC00426	Complex Event	13:30341468-30363161	2.61912	0.00881568	-0.118414
TC1900010243.hg_3	LINC00662	Complex Event	19:27731084-27732796	-2.99509	0.00274366	0.127699
TC1900010520.hg_19	LINC00665	Complex Event	19:36322384-36331447	-3.12034	0.00180645	0.125619
TC1000009775.hg_12	LINC00710	Complex Event	10:10929655-10935234	2.82487	0.00472995	-0.117828
TC1000008164.hg_1	LINC00856	Complex Event	10:78248911-78250866	2.96006	0.0030758	-0.123526
TC0100016885.hg_3	LINC00862	Complex Event	1:200343410-200373093	2.72423	0.00644511	-0.108105
TC0X00011405.hg_11	LINC00893	Complex Event	X:149533892-149534204	-3.30064	0.000964649	0.142156
TC0X00011330.hg_34	LINC00894	Complex Event	X:149944570-149945858	-2.93581	0.00332682	0.104172
TC0X00011330.hg_12	LINC00894	Complex Event	X:149946149-149946414	-2.57915	0.00990452	0.137631
TC0700013462.hg_10	LINC01000	Complex Event	7:128651095-128651189	2.71234	0.00668106	-0.145534
TC1900009071.hg_2	LINC01002	Complex Event	19:201201-201446	-2.90811	0.0036362	0.120262
TC0100006629.hg_6	LINC01134	Complex Event	1:3900631-3916487	3.15115	0.00162627	-0.123924
TC0500012784.hg_6	LINC01187	Complex Event	5:170197829-170198742	3.54771	0.000388594	-0.151408
TC0100012280.hg_4	LINC01341	Complex Event	1:246780509-246781479	-4.05461	5.02176e-05	0.212801
TC0800007715.hg_20	LINC01606	Complex Event	8:57218810-57219379	-3.33868	0.000841775	0.16548
TC0800007715.hg_33	LINC01606	Complex Event	8:57218695-57219056	-3.3254	0.000882916	0.195413
TC0700013219.hg_7	LMBR1	Complex Event	7:156734257-156747924	-3.45677	0.0005467	0.138074
TC2200009161.hg_8	LMF2	Complex Event	22:50507035-50507582	2.63508	0.00841165	-0.134902
TC1500007829.hg_4	LOXL1	Complex Event	15:73949537-73951831	-2.60771	0.00911493	0.204177
TC1200009768.hg_3	LPCAT3	Complex Event	12:6979579-6981595	3.0983	0.00194635	-0.111902
TC1700012377.hg_1	LYRM9	Complex Event	17:27879490-27880274	2.79344	0.00521514	-0.139349
TC0400011721.hg_1	MAD2L1	Complex Event	4:120060977-120066662	-4.48582	7.26346e-06	0.185985
TC1600010955.hg_1	MAFTRR	Complex Event	16:79716840-79751214	-3.11189	0.00185894	0.189422
TC0700008171.hg_7	MAGI2-AS3	Complex Event	7:79455374-79458847	-2.9747	0.00293274	0.121782
TC0200010636.hg_6	MAP2	Complex Event	2:209710254-209725709	-3.04408	0.00233397	0.168885
TC1900009325.hg_2	MAP2K2	Complex Event	19:4095449-4101019	-2.98738	0.00281383	0.116752
TC0X00009203.hg_3	MAP3K15	Complex Event	X:19413464-19415107	2.66575	0.00768163	-0.118901
TC0300010999.hg_18	MAP4	Complex Event	3:47875821-47916161	-2.76547	0.00568416	0.128262
TC0300010999.hg_10	MAP4	Complex Event	3:47918841-47928228	-2.72832	0.00636587	0.154795
TC1000007564.hg_2	MAPK8	Complex Event	10:48420320-48426044	-3.19454	0.00140054	0.136166
TC1700008082.hg_13	MAPT	Complex Event	17:45996664-46018618	-3.40408	0.000663882	0.123493
TC1600011376.hg_2	MAZ	Complex Event	16:29807828-29808230	4.08088	4.48663e-05	-0.2442
TC0900011840.hg_3	MED22	Complex Event	9:133345252-133347922	2.80413	0.00504518	-0.126415
TC0500011418.hg_6	MEF2C	Complex Event	5:88752043-88761269	4.04843	5.15631e-05	-0.122064
TC1600006822.hg_18	METTL22	Complex Event	16:8642565-8644557	2.91486	0.0035585	-0.122765
TC1700012310.hg_5	MFSD11	Complex Event	17:76741064-76742019	-2.63186	0.00849188	0.124487
TC1600006747.hg_8	MGRN1	Complex Event	16:4657311-4671405	-3.37724	0.000732165	0.166231
TC1700010584.hg_2	MIEN1	Complex Event	17:39729761-39730354	-4.06446	4.81438e-05	0.184858
TC1700010584.hg_3	MIEN1	Complex Event	17:39730291-39730407	3.01602	0.00256119	-0.202497
TC1900008975.hg_4	MIMT1	Complex Event	19:56841439-56847952	-2.67181	0.00754437	0.117089
TC1700006646.hg_4	MINK1	Complex Event	17:4889763-4890517	2.58036	0.00986977	-0.104795
TC0500012795.hg_8	MIR4454	Complex Event	5:170757978-170767308	3.0833	0.00204721	-0.110145
TC0600010235.hg_4	MLLT4	Complex Event	6:167891029-167896878	-3.19862	0.00138087	0.218056
TC1700007899.hg_3	MLX	Complex Event	17:42568943-42569507	-2.83254	0.00461799	0.100568
TC0100012544.hg_5	MMEL1	Complex Event	1:2592720-2592833	2.65168	0.00800934	-0.111104
TC0100012523.hg_10	MORN1	Complex Event	1:2385065-2385807	3.23865	0.00120097	-0.189801
TC0700008557.hg_2	MOSPD3	Complex Event	7:100612996-100613477	-3.35822	0.000784467	0.239307
TC0700008557.hg_3	MOSPD3	Complex Event	7:100612996-100613477	-2.70162	0.00690021	0.101502
TC1200012263.hg_21	MPHOSPH9	Complex Event	12:123203084-123210056	3.2279	0.00124701	-0.189214
TC1500007860.hg_13	MPI	Complex Event	15:74891489-74892661	-2.73971	0.00614932	0.111572
TC1800008097.hg_2	MPPE1	Complex Event	18:11884627-11885676	3.0175	0.00254867	-0.199883
TC1800008097.hg_6	MPPE1	Complex Event	18:11902856-11906203	2.69308	0.00707943	-0.117679
TC1200009735.hg_1	MRPL51	Complex Event	12:6492467-6493717	-2.62105	0.00876589	0.120111
TC1500008225.hg_2	MRPS11	Complex Event	15:88472725-88475172	-2.8524	0.00433898	0.107509
TC0100013723.hg_5	MRPS15	Complex Event	1:36457981-36464282	-2.98692	0.00281808	0.136684
TC1100010091.hg_2	MRVI1	Complex Event	11:10593599-10600918	3.53234	0.000411895	-0.102615
TC1600006483.hg_1	MSLN	Complex Event	16:760821-761133	-3.61347	0.000302128	0.14494
TC1100010757.hg_6	MTCH2	Complex Event	11:47617539-47634672	-3.45615	0.000547946	0.200967
TC1100010757.hg_1	MTCH2	Complex Event	11:47617539-47634672	-2.80916	0.00496709	0.205607
TC1000012513.hg_12	MTG1	Complex Event	10:133399619-133401529	-3.01523	0.00256781	0.101123
TC0300006552.hg_1	MTMR14	Complex Event	3:9649742-9683178	-2.7604	0.00577298	0.125061
TC0300006552.hg_5	MTMR14	Complex Event	3:9672758-9683178	2.62502	0.00866446	-0.147388
TC2200007037.hg_6	MTMR3	Complex Event	22:29971062-29978442	-2.60094	0.00929677	0.1339
TC2100007205.hg_6	MX2	Complex Event	21:41403343-41406744	2.86148	0.00421671	-0.168832
TC0500010203.hg_9	MYO10	Complex Event	5:16711014-16711121	3.74237	0.000182294	-0.157878
TC1700012391.hg_24	MYO19	Complex Event	17:36512779-36513429	-3.20442	0.00135336	0.181875
TC1500009597.hg_9	MYO1E	Complex Event	15:59231791-59256284	2.90256	0.0037013	-0.105928
TC1500009597.hg_11	MYO1E	Complex Event	15:59261509-59272306	2.77475	0.00552448	-0.120983
TC1100013061.hg_19	NADSYN1	Complex Event	11:71475622-71476201	-2.70028	0.00692802	0.145909
TC0200016474.hg_9	NAGK	Complex Event	2:71068712-71070741	-2.61341	0.00896432	0.113274
TC0300007278.hg_2	NBEAL2	Complex Event	3:46999474-47000196	-2.72016	0.00652498	0.150153
TC0100007240.hg_9	NBPF3	Complex Event	1:21478196-21479349	-4.01471	5.95185e-05	0.184709
TC0100007240.hg_5	NBPF3	Complex Event	1:21445219-21468688	-3.04069	0.00236033	0.12336
TC1700007942.hg_1	NBR1	Complex Event	17:43170611-43175791	-3.3939	0.000689051	0.182915
TC1700007939.hg_1	NBR2	Complex Event	17:43125770-43138657	-2.65951	0.00782548	0.151044
TC0100010297.hg_16	NCSTN	Complex Event	1:160352206-160353160	4.43484	9.21416e-06	-0.231525
TC0700013468.hg_9	NDUFB2	Complex Event	7:140696820-140706563	-3.34187	0.000832165	0.122065
TC1500007885.hg_1	NEIL1	Complex Event	15:75347110-75347247	-2.69124	0.00711869	0.102198
TC2000007923.hg_9	NELFCD	Complex Event	20:58993675-58994110	-2.89119	0.00383786	0.24009
TC0200011426.hg_7	NEU4	Complex Event	2:241815147-241816051	3.2768	0.00104991	-0.125164
TC2200007027.hg_1	NF2	Complex Event	22:29642285-29694752	-2.99209	0.00277079	0.121237
TC0200009128.hg_7	NIFK-AS1	Complex Event	2:121650111-121650584	2.92331	0.0034633	-0.124206
TC1900011495.hg_7	NLRP11	Complex Event	19:55810338-55831963	-2.86093	0.00422394	0.139721
TC1600010734.hg_5	NOB1	Complex Event	16:69748329-69748951	-2.96382	0.00303841	0.231141
TC1600010734.hg_1	NOB1	Complex Event	16:69748329-69748951	2.68115	0.00733704	-0.242324
TC0700010637.hg_5	NOD1	Complex Event	7:30447050-30448298	2.68088	0.00734295	-0.150733
TC0X00007561.hg_1	NONO	Complex Event	X:71283721-71290629	-3.18012	0.00147216	0.186713
TC0500012937.hg_6	NOP16	Complex Event	5:176385327-176388235	-2.99223	0.00276947	0.197134
TC0500012937.hg_8	NOP16	Complex Event	5:176384286-176388433	-2.70111	0.00691081	0.102452
TC1700012374.hg_8	NOS2P1	Complex Event	17:27655413-27655827	3.00606	0.00264654	-0.166711
TC0900012291.hg_1	NPDC1	Complex Event	9:137040067-137040357	2.89288	0.00381729	-0.174095
TC0300011108.hg_1	NPRL2	Complex Event	3:50347901-50348527	-2.77123	0.00558455	0.116924
TC0700013391.hg_6	NSUN5P1	Complex Event	7:75415234-75415981	3.02661	0.00247316	-0.125908
TC0700011476.hg_6	NSUN5P2	Complex Event	7:72949102-72949846	-3.03965	0.00236856	0.170974
TC1600006886.hg_2	NUBP1	Complex Event	16:10752678-10757873	-2.77263	0.00556047	0.107719
TC0700010918.hg_11	NUDCD3	Complex Event	7:44426153-44427571	-2.755	0.00586919	0.128169
TC1100011539.hg_12	NUMA1	Complex Event	11:72035975-72040605	-2.83841	0.00453389	0.154084
TC1100011539.hg_28	NUMA1	Complex Event	11:72035975-72068105	2.76563	0.00568137	-0.116803
TC1600007973.hg_15	NUP93	Complex Event	16:56841833-56844499	-2.68308	0.00729468	0.146858
TC1000012121.hg_10	OAT	Complex Event	10:124408965-124418873	3.27137	0.00107029	-0.215156
TC0100009974.hg_4	OAZ3	Complex Event	1:151768233-151771077	-2.75482	0.0058724	0.148847
TC0400010636.hg_7	OCIAD2	Complex Event	4:48885565-48894006	-3.34663	0.000818016	0.181248
TC0900008869.hg_2	ODF2	Complex Event	9:128456255-128459567	-2.93529	0.00333238	0.111592
TC1200012720.hg_9	OGFOD2	Complex Event	12:122978057-122978360	-2.76199	0.005745	0.141438
TC0300006556.hg_20	OGG1	Complex Event	3:9760768-9762914	-2.74313	0.00608575	0.139649
TC0100016199.hg_1	OLFML2B	Complex Event	1:161983335-161983596	-2.88612	0.00390029	0.164475
TC1200007895.hg_1	OS9	Complex Event	12:57694323-57695780	-3.00048	0.00269554	0.13265
TC0700010504.hg_4	OSBPL3	Complex Event	7:24842413-24852504	2.61768	0.00885288	-0.124249
TC0200012058.hg_1	OST4	Complex Event	2:27070721-27071601	-3.33421	0.000855419	0.179537
TC1100013028.hg_3	OTUB1	Complex Event	11:63996648-63997071	-3.68565	0.000228119	0.134068
TC0100013796.hg_9	PABPC4	Complex Event	1:39568939-39569863	-3.66532	0.000247026	0.260661
TC0100013796.hg_18	PABPC4	Complex Event	1:39568939-39569863	3.57553	0.000349518	-0.160858
TC1600011515.hg_6	PAGR1	Complex Event	16:29810609-29811642	-3.25237	0.00114447	0.161837
TC1500010877.hg_3	PARP16	Complex Event	15:65263320-65286253	-2.86638	0.00415194	0.14592
TC0200008957.hg_8	PAX8-AS1	Complex Event	2:113255549-113263278	-2.68356	0.00728421	0.121947
TC0500008875.hg_1	PCDHB2	Complex Event	5:141094831-141095347	-2.59665	0.00941383	0.228496
TC0600009808.hg_7	PCMT1	Complex Event	6:149772247-149773138	-3.10265	0.00191797	0.179282
TC1100012444.hg_10	PCSK7	Complex Event	11:117208064-117209182	3.2801	0.0010377	-0.190966
TC1100007266.hg_3	PDHX	Complex Event	11:34916815-34947506	3.42294	0.000619467	-0.119028
TC0400008175.hg_12	PDLIM5	Complex Event	4:94573393-94575943	-2.66383	0.00772572	0.165026
TC1600006619.hg_4	PDPK1	Complex Event	16:2561522-2577425	-2.89957	0.00373672	0.162735
TC1600006619.hg_3	PDPK1	Complex Event	16:2561522-2577425	-2.66698	0.00765354	0.160152
TC1900010391.hg_11	PEPD	Complex Event	19:33493337-33511028	-3.13765	0.00170309	0.129213
TC1900010391.hg_5	PEPD	Complex Event	19:33413643-33478046	2.94688	0.00321	-0.122756
TC0700011780.hg_13	PEX1	Complex Event	7:92513967-92522102	-2.76337	0.00572084	0.115918
TC1200006672.hg_4	PEX5	Complex Event	12:7190524-7191226	-2.73381	0.00626066	0.10477
TC0X00009793.hg_2	PFKFB1	Complex Event	X:54959893-54963257	2.80989	0.0049558	-0.113366
TC0100015591.hg_11	PIAS3	Complex Event	1:145857006-145859665	2.9623	0.00305353	-0.193958
TC1100011838.hg_1	PICALM	Complex Event	11:85990378-85996826	-2.6846	0.00726163	0.155712
TC0100014040.hg_2	PIK3R3	Complex Event	1:46131956-46132784	2.63097	0.00851426	-0.125085
TC0200010624.hg_10	PIKFYVE	Complex Event	2:208274053-208285726	2.7249	0.00643202	-0.186451
TC1600007235.hg_2	PLK1	Complex Event	16:23680242-23681000	-2.99622	0.00273353	0.143578
TC0100006874.hg_9	PLOD1	Complex Event	1:11967091-11975283	-3.40105	0.000671264	0.207094
TC0700012041.hg_1	PLOD3	Complex Event	7:101206904-101208853	-2.6693	0.00760092	0.143306
TC1600011350.hg_2	PMM2	Complex Event	16:8802145-8802290	-2.79839	0.00513579	0.143883
TC0700011554.hg_5	PMS2P3	Complex Event	7:75515828-75527882	2.93	0.00338961	-0.188062
TC1400006970.hg_2	PNN	Complex Event	14:39177484-39177841	-3.09413	0.00197392	0.197087
TC1200012533.hg_21	POLE	Complex Event	12:132676184-132676546	-2.91263	0.00358404	0.13072
TC1400009108.hg_6	POLE2	Complex Event	14:49654214-49655005	-3.33937	0.000839682	0.134084
TC1600011402.hg_3	POLR2C	Complex Event	16:57470129-57470280	3.52049	0.000430754	-0.156277
TC0200014189.hg_3	POLR2D	Complex Event	2:127848185-127858028	-2.66594	0.00767738	0.111297
TC0700010899.hg_3	POLR2J4	Complex Event	7:43952521-43961973	2.8762	0.004025	-0.107272
TC0700011834.hg_8	PON3	Complex Event	7:95372338-95394644	3.58174	0.000341314	-0.139461
TC0100010499.hg_7	POU2F1	Complex Event	1:167399364-167411959	-3.36868	0.000755279	0.167362
TC0400011503.hg_7	PPA2	Complex Event	4:105446502-105453598	-3.71874	0.000200221	0.214578
TC0100013795.hg_9	PPIEL	Complex Event	1:39528817-39529476	-2.67508	0.00747107	0.117915
TC2200009204.hg_21	PPIL2	Complex Event	22:21666131-21670566	-3.53623	0.000405877	0.135861
TC1200011916.hg_12	PPP1CC	Complex Event	12:110731901-110742653	3.71913	0.000199908	-0.109596
TC0100011219.hg_5	PPP1R12B	Complex Event	1:202431619-202437821	-2.68986	0.00714828	0.136506
TC0600008064.hg_4	PPP2R5D	Complex Event	6:43006606-43006934	-3.20456	0.00135268	0.114823
TC0400011440.hg_7	PPP3CA	Complex Event	4:101109078-101346739	-2.74826	0.00599121	0.169542
TC1900009752.hg_1	PRDX2	Complex Event	19:12797166-12800177	-3.09591	0.00196212	0.128987
TC1900009806.hg_3	PRKACA	Complex Event	19:14093237-14097361	-2.76249	0.00573619	0.106328
TC0300011036.hg_8	PRKAR2A	Complex Event	3:48751420-48765248	-2.65893	0.00783889	0.192804
TC0200007446.hg_20	PRKCE	Complex Event	2:45698009-45701383	-2.57902	0.00990807	0.114994
TC0500010480.hg_7	PRLR	Complex Event	5:35070265-35089551	3.40983	0.000650026	-0.142877
TC0X00011278.hg_8	PRRG1	Complex Event	X:37406259-37453136	-3.01639	0.00255803	0.119686
TC1000010961.hg_5	PSAP	Complex Event	10:71819783-71831231	-3.27635	0.00105158	0.166954
TC1700008575.hg_3	PSMC5	Complex Event	17:63829949-63830271	-2.70755	0.00677817	0.233099
TC1700007519.hg_1	PSMD11	Complex Event	17:32444518-32446945	-3.64024	0.000272383	0.186912
TC1100006441.hg_19	PSMD13	Complex Event	11:250865-251820	-4.18972	2.79298e-05	0.215523
TC1900008013.hg_10	PSMD8	Complex Event	19:38376247-38382599	-4.21288	2.5213e-05	0.153584
TC1700012262.hg_6	PSME3	Complex Event	17:42838205-42838945	-2.85249	0.0043378	0.131966
TC1700012262.hg_17	PSME3	Complex Event	17:42834376-42837649	-2.69095	0.00712486	0.103534
TC2000009874.hg_1	PSMF1	Complex Event	20:1113409-1125498	3.34256	0.000830098	-0.176291
TC0600014060.hg_1	PSMG4	Complex Event	6:3263759-3267591	3.27053	0.00107347	-0.155192
TC0900011203.hg_10	PTGR1	Complex Event	9:111592982-111597317	2.87385	0.00405496	-0.123397
TC0100015333.hg_14	PTPN22	Complex Event	1:113852104-113858478	2.92754	0.00341651	-0.132378
TC0900011592.hg_5	PTRH1	Complex Event	9:127714282-127714603	-2.76274	0.00573191	0.134851
TC0900011592.hg_8	PTRH1	Complex Event	9:127714282-127714603	2.72708	0.0063898	-0.174357
TC1700011294.hg_4	PTRH2	Complex Event	17:59699876-59707371	-2.59881	0.00935471	0.105232
TC0100013548.hg_26	PUM1	Complex Event	1:31028864-31059299	-3.19608	0.00139309	0.102545
TC0300007610.hg_9	PXK	Complex Event	3:58333090-58382514	-2.67925	0.00737872	0.133347
TC0300008994.hg_11	PXYLP1	Complex Event	3:141260254-141262243	3.69071	0.000223629	-0.196486
TC0200009440.hg_14	R3HDM1	Complex Event	2:135632001-135635890	2.78165	0.00540832	-0.152895
TC1400009422.hg_1	RAB15	Complex Event	14:64950414-64951074	2.92365	0.00345953	-0.136101
TC1100008067.hg_1	RAB1B	Complex Event	11:66272252-66275804	-3.29237	0.000993483	0.142371
TC1100008624.hg_8	RAB30-AS1	Complex Event	11:83072137-83092033	-2.91108	0.0036018	0.145146
TC1900010005.hg_1	RAB3A	Complex Event	19:18200445-18203896	2.79009	0.00526928	-0.127595
TC1900010781.hg_3	RABAC1	Complex Event	19:41957119-41958736	-3.53902	0.000401612	0.186093
TC1900007110.hg_3	RAD23A	Complex Event	19:12948813-12949275	-3.37759	0.000731236	0.162787
TC0100008150.hg_4	RAD54L	Complex Event	1:46247746-46248344	3.21027	0.00132611	-0.196207
TC2000007857.hg_2	RAE1	Complex Event	20:57351570-57354032	2.95076	0.00316997	-0.138845
TC0600009813.hg_2	RAET1E-AS1	Complex Event	6:149885673-149919187	-2.79448	0.0051983	0.127564
TC0700007271.hg_1	RALA	Complex Event	7:39623825-39696685	3.425	0.000614797	-0.189746
TC2000010000.hg_5	RALY-AS1	Complex Event	20:33992510-33994217	-2.90444	0.0036791	0.155451
TC1600010651.hg_7	RANBP10	Complex Event	16:67735042-67744288	2.72362	0.00645707	-0.143602
TC0100017059.hg_3	RBBP5	Complex Event	1:205114905-205115858	-4.33032	1.48894e-05	0.179346
TC0100017059.hg_5	RBBP5	Complex Event	1:205114905-205115858	-4.0485	5.15473e-05	0.200871
TC0100017059.hg_8	RBBP5	Complex Event	1:205114961-205121855	2.74529	0.00604582	-0.134745
TC1900007869.hg_4	RBM42	Complex Event	19:35634373-35637442	-2.66846	0.00762	0.146401
TC0100007370.hg_4	RCAN3	Complex Event	1:24503150-24531218	-2.75513	0.00586691	0.13654
TC0900007113.hg_2	RECK	Complex Event	9:36065624-36080605	3.3212	0.000896302	-0.140686
TC0700011510.hg_5	RFC2	Complex Event	7:74246763-74249739	3.75367	0.000174267	-0.138433
TC0500011550.hg_7	RGMB-AS1	Complex Event	5:98771184-98772967	-2.58007	0.00987803	0.151807
TC0700013080.hg_2	RHEB	Complex Event	7:151491014-151519460	2.84496	0.00444171	-0.119267
TC0900011256.hg_2	RNF183	Complex Event	9:113301751-113302195	2.76865	0.00562889	-0.109697
TC0700010170.hg_17	RNF216	Complex Event	7:5761138-5781541	3.05038	0.00228549	-0.123028
TC0700013331.hg_1	RNF216P1	Complex Event	7:4976436-4996610	-4.15551	3.24561e-05	0.185295
TC1700012439.hg_3	RNF43	Complex Event	17:58363600-58415326	-2.94936	0.00318438	0.110459
TC0300009010.hg_4	RNF7	Complex Event	3:141738516-141745159	-2.8859	0.00390299	0.130993
TC0100011203.hg_5	RNPEP	Complex Event	1:201989044-201996147	-2.7748	0.00552362	0.118791
TC0400008541.hg_23	RNU6-1054P	Complex Event	4:118608722-118617996	3.01203	0.00259507	-0.178458
TC0700010249.hg_4	RPL23AP51	Complex Event	7:7738984-7741975	2.59099	0.00957005	-0.119432
TC1100007817.hg_2	RPLP0P2	Complex Event	11:61629039-61636102	2.74858	0.0059854	-0.125168
TC0600014095.hg_14	RPP21	Complex Event	6:30345228-30345491	-3.35602	0.000790734	0.100246
TC1100008136.hg_1	RPS6KB2	Complex Event	11:67428623-67429120	-3.16067	0.00157405	0.118282
TC0200010801.hg_2	RQCD1	Complex Event	2:218587400-218593528	-3.22624	0.0012543	0.151497
TC0200010801.hg_1	RQCD1	Complex Event	2:218568978-218587305	-2.94117	0.00326971	0.138806
TC1100006644.hg_7	RRM1	Complex Event	11:4095031-4106046	-4.31545	1.59275e-05	0.268637
TC0800011312.hg_3	RRM2B	Complex Event	8:102208285-102238827	-2.6228	0.00872101	0.115759
TC1900008509.hg_1	RUVBL2	Complex Event	19:48993902-49003279	-2.91699	0.00353432	0.169272
TC1100010254.hg_2	SAAL1	Complex Event	11:18081503-18087143	-3.07134	0.00213103	0.107116
TC0800010016.hg_11	SARAF	Complex Event	8:30070059-30082847	2.62566	0.00864803	-0.142146
TC0100009344.hg_2	SARS	Complex Event	1:109229572-109235210	-3.32387	0.000887761	0.1279
TC2100007935.hg_5	SCAF4	Complex Event	21:31696736-31700995	-4.18159	2.89479e-05	0.328216
TC1500010047.hg_13	SCAMP2	Complex Event	15:74854119-74873199	-3.00534	0.00265287	0.139726
TC0100015951.hg_1	SCAMP3	Complex Event	1:155256791-155258826	-2.70023	0.0069291	0.192781
TC0300010982.hg_12	SCAP	Complex Event	3:47426169-47435008	-3.36115	0.000776181	0.157414
TC0700006735.hg_1	SCIN	Complex Event	7:12589573-12604514	-3.64989	0.000262348	0.15892
TC0900011978.hg_4	SDCCAG3	Complex Event	9:136409067-136410328	-2.5884	0.00964224	0.123438
TC1500010292.hg_1	SEC11A	Complex Event	15:84670069-84680713	-2.72364	0.00645674	0.134939
TC0400012940.hg_19	SEC31A	Complex Event	4:82878928-82881858	-2.65942	0.00782755	0.108829
TC0300011095.hg_1	SEMA3F-AS1	Complex Event	3:50118248-50155734	2.57959	0.00989185	-0.123437
TC0100010155.hg_10	SEMA4A	Complex Event	1:156154717-156156414	3.24948	0.00115618	-0.131574
TC0X00010643.hg_2	SEPT6	Complex Event	X:119629508-119640692	-3.09521	0.00196672	0.16572
TC0X00010643.hg_6	SEPT6	Complex Event	X:119629508-119640692	-2.63231	0.00848053	0.116039
TC0700010959.hg_1	SEPT7P2	Complex Event	7:45724023-45726184	-2.61018	0.00904948	0.137827
TC0500012025.hg_6	SEPT8	Complex Event	5:132764064-132764259	-3.03948	0.00236987	0.154258
TC1100013149.hg_5	SERGEF	Complex Event	11:17878244-17992931	-3.06598	0.00216958	0.193853
TC1400010044.hg_1	SERPINA2	Complex Event	14:94363765-94364318	2.64245	0.00823075	-0.142121
TC2200008434.hg_3	SF3A1	Complex Event	22:30339034-30340209	-3.29622	0.000979945	0.212863
TC2200008434.hg_1	SF3A1	Complex Event	22:30339034-30340209	-2.8131	0.00490667	0.193178
TC0600013880.hg_4	SFT2D1	Complex Event	6:166330247-166342419	2.62743	0.00860328	-0.111858
TC1000008749.hg_8	SFXN2	Complex Event	10:102729808-102732859	-2.78471	0.00535762	0.114134
TC1700008238.hg_5	SGCA	Complex Event	17:50169104-50170143	3.13928	0.00169362	-0.141781
TC2000009922.hg_11	SGK2	Complex Event	20:43564883-43587645	2.87357	0.00405866	-0.116072
TC1700006547.hg_9	SGSM2	Complex Event	17:2365341-2371262	2.5986	0.00936036	-0.101273
TC2200009276.hg_2	SGSM3	Complex Event	22:40402205-40404309	3.84744	0.000119357	-0.179071
TC0800006913.hg_8	SH2D4A	Complex Event	8:19361314-19364072	2.71708	0.00658601	-0.124039
TC1200007866.hg_1	SHMT2	Complex Event	12:57229811-57231713	2.6154	0.00891219	-0.132924
TC0900009912.hg_1	SIGMAR1	Complex Event	9:34635640-34636997	-2.60182	0.00927305	0.112159
TC1100012424.hg_4	SIK3	Complex Event	11:116859604-116861841	-2.7182	0.00656384	0.228731
TC0100016351.hg_4	SLC19A2	Complex Event	1:169470186-169485563	-3.8804	0.000104286	0.234242
TC0500007663.hg_11	SLC30A5	Complex Event	5:69118628-69121747	-2.65082	0.00802973	0.180547
TC0700013626.hg_9	SLC37A3	Complex Event	7:140358785-140369590	-2.91658	0.00353888	0.149955
TC0200016556.hg_1	SLC4A10	Complex Event	2:161872384-161879131	2.68618	0.00722742	-0.107968
TC0700009692.hg_4	SLC4A2	Complex Event	7:151062038-151064605	-2.8498	0.00437463	0.168622
TC0700009692.hg_20	SLC4A2	Complex Event	7:151064565-151064912	-2.62056	0.00877861	0.150261
TC1600007263.hg_3	SLC5A11	Complex Event	16:24858778-24862601	2.91783	0.00352474	-0.109847
TC1600007538.hg_7	SLC5A2	Complex Event	16:31489704-31490579	-3.57553	0.000349515	0.212387
TC0200012066.hg_21	SLC5A6	Complex Event	2:27211533-27212832	2.93913	0.00329136	-0.119425
TC1200009547.hg_12	SLC6A13	Complex Event	12:238010-242614	2.95994	0.00307695	-0.127222
TC0X00009541.hg_3	SLC9A7	Complex Event	X:46607182-46669607	-2.58103	0.0098505	0.111198
TC1700010425.hg_6	SLFN12	Complex Event	17:35423068-35432905	3.07427	0.00211019	-0.115755
TC1000008795.hg_2	SLK	Complex Event	10:104008356-104018160	-3.0356	0.00240057	0.1926
TC0400008909.hg_2	SMAD1	Complex Event	4:145482038-145514438	2.87939	0.00398449	-0.154438
TC1900007005.hg_12	SMARCA4	Complex Event	19:11033337-11035022	-3.25629	0.00112877	0.177591
TC1900007005.hg_15	SMARCA4	Complex Event	19:11033337-11035022	-2.79525	0.00518591	0.157294
TC0X00009760.hg_12	SMC1A	Complex Event	X:53413435-53422492	-3.41171	0.000645574	0.176893
TC1100006726.hg_2	SMPD1	Complex Event	11:6391503-6393216	-3.48543	0.00049134	0.180766
TC0200014250.hg_6	SMPD4	Complex Event	2:130167590-130176554	-2.90905	0.00362531	0.137193
TC0700011929.hg_7	SMURF1	Complex Event	7:99061837-99143726	3.18944	0.00142551	-0.203931
TC1400010657.hg_5	SNHG23	Complex Event	14:100944872-100947034	-3.7461	0.000179603	0.158692
TC0400012644.hg_7	SORBS2	Complex Event	4:185624457-185626832	2.79132	0.00524931	-0.116883
TC1200010130.hg_7	SOX5	Complex Event	12:23543384-23563258	-3.77937	0.000157228	0.187787
TC0200011020.hg_15	SP140	Complex Event	2:230253417-230269532	2.80845	0.00497809	-0.13137
TC0200011020.hg_7	SP140	Complex Event	2:230253417-230269532	-2.76095	0.00576337	0.172349
TC1700007375.hg_5	SPAG5-AS1	Complex Event	17:28616197-28616379	2.98445	0.00284089	-0.168595
TC1900009668.hg_1	SPC24	Complex Event	19:11146279-11147818	-3.13625	0.00171123	0.215037
TC1500009261.hg_22	SPG11	Complex Event	15:44567592-44570525	-2.60527	0.00918015	0.181971
TC0300012023.hg_7	SPICE1	Complex Event	3:113506605-113514897	2.81364	0.00489843	-0.11171
TC1200007992.hg_4	SRGAP1	Complex Event	12:64087026-64091893	2.66403	0.00772117	-0.14215
TC1700011783.hg_15	SRP68	Complex Event	17:76050526-76057403	3.12304	0.00178995	-0.134387
TC0700008568.hg_20	SRRT	Complex Event	7:100888143-100888474	-3.10665	0.00189221	0.14791
TC0X00008798.hg_3	SSR4	Complex Event	X:153796552-153797725	-2.6512	0.00802056	0.207707
TC1100013042.hg_2	SSSCA1	Complex Event	11:65570739-65570886	-4.17219	3.01683e-05	0.150416
TC1100013206.hg_11	STARD10	Complex Event	11:72759381-72781113	-3.4811	0.000499365	0.239544
TC1700012445.hg_13	STRADA	Complex Event	17:63706730-63707247	-3.85535	0.000115564	0.146621
TC1600006488.hg_3	STUB1	Complex Event	16:681880-682059	-2.72972	0.00633879	0.231491
TC1900010050.hg_9	SUGP1	Complex Event	19:19303406-19305849	-3.87778	0.000105416	0.211701
TC1900010050.hg_11	SUGP1	Complex Event	19:19310200-19320463	-3.02659	0.00247327	0.179351
TC0700013323.hg_1	SUN1	Complex Event	7:816871-832020	2.75568	0.00585702	-0.117762
TC1400008628.hg_4	SUPT16H	Complex Event	14:21371970-21373338	-2.72483	0.00643343	0.142083
TC1300008633.hg_7	SUPT20H	Complex Event	13:37022080-37024035	-3.07582	0.00209926	0.135217
TC1400007430.hg_43	SYNE2	Complex Event	14:64216387-64219208	3.2494	0.0011565	-0.160741
TC1700009040.hg_3	SYNGR2	Complex Event	17:78168715-78171510	-3.50228	0.000461297	0.202662
TC1200008275.hg_3	SYT1	Complex Event	12:78977931-79217503	-2.94367	0.00324346	0.13279
TC0100007510.hg_1	SYTL1	Complex Event	1:27342150-27345297	-3.38652	0.000707857	0.138911
TC1100011833.hg_22	SYTL2	Complex Event	11:85714507-85718235	2.68511	0.00725068	-0.134137
TC1700008549.hg_1	TANC2	Complex Event	17:63099246-63193991	-3.16677	0.00154144	0.132823
TC0600013220.hg_5	TARID	Complex Event	6:133568248-133768831	3.35267	0.000800373	-0.142853
TC1200008016.hg_1	TBC1D30	Complex Event	12:64786045-64827835	3.16478	0.00155198	-0.155475
TC1700007326.hg_16	TBC1D3P5	Complex Event	17:27426024-27429736	2.58753	0.0096666	-0.106465
TC0600014241.hg_10	TBC1D7	Complex Event	6:13307745-13320908	-2.93989	0.00328324	0.144556
TC1600011451.hg_9	TCF25	Complex Event	16:89892275-89895038	-4.01793	5.87122e-05	0.160403
TC1200008848.hg_4	TCTN1	Complex Event	12:110632559-110634670	3.34724	0.000816208	-0.17627
TC1200008669.hg_1	TDG	Complex Event	12:103966060-103979831	-2.71283	0.00667121	0.108801
TC1400007942.hg_15	TDP1	Complex Event	14:89980632-89983114	-2.65102	0.00802485	0.159286
TC2100007534.hg_2	TEKT4P2	Complex Event	21:9068659-9070214	-2.75699	0.00583368	0.161176
TC1600011557.hg_1	TERF2	Complex Event	16:69357056-69361404	-2.72813	0.00636939	0.126909
TC1200010693.hg_11	TFCP2	Complex Event	12:51118772-51172601	-2.83577	0.00457148	0.122434
TC1400009738.hg_5	TGFB3	Complex Event	14:75981080-75982793	-2.67369	0.00750218	0.119028
TC0400007876.hg_8	THAP6	Complex Event	4:75516979-75526960	-3.02927	0.00245142	0.175651
TC0500013414.hg_6	THOC3	Complex Event	5:175965155-175967942	-2.61475	0.00892936	0.116095
TC1400006691.hg_1	THTPA	Complex Event	14:23556343-23558695	-3.033	0.00242135	0.130362
TC1100010895.hg_1	TIMM10	Complex Event	11:57530234-57530727	-2.72258	0.00647753	0.103923
TC0900008587.hg_4	TLR4	Complex Event	9:117704565-117712389	-2.98082	0.0028748	0.115692
TC1100013040.hg_13	TM7SF2	Complex Event	11:65115394-65115893	-4.57254	4.81851e-06	0.12105
TC1900011398.hg_6	TMC4	Complex Event	19:54163159-54163724	2.67379	0.00749988	-0.175359
TC0300012403.hg_13	TMCC1	Complex Event	3:129832826-129893494	-2.78506	0.00535182	0.112016
TC0X00008108.hg_6	TMEM164	Complex Event	X:110004164-110144798	2.906	0.00366084	-0.142419
TC0700012293.hg_5	TMEM168	Complex Event	7:112783783-112790160	-2.95652	0.00311135	0.133159
TC1600011566.hg_2	TMEM170A	Complex Event	16:75447688-75451738	2.71255	0.00667685	-0.14061
TC0700010019.hg_2	TMEM184A	Complex Event	7:1548688-1549854	2.64738	0.00811174	-0.166338
TC2200008687.hg_16	TMEM184B	Complex Event	22:38231399-38247770	-3.12368	0.00178602	0.156197
TC1200007811.hg_1	TMEM198B	Complex Event	12:55833541-55836126	3.12437	0.00178187	-0.150202
TC1200007811.hg_4	TMEM198B	Complex Event	12:55831349-55832871	-3.03462	0.00240839	0.131083
TC0200007049.hg_6	TMEM214	Complex Event	2:27039164-27040030	-3.21308	0.00131321	0.180675
TC1900009128.hg_19	TMEM259	Complex Event	19:1014317-1020772	-2.93296	0.00335752	0.118153
TC0800011071.hg_4	TMEM64	Complex Event	8:90631707-90703394	2.90863	0.0036302	-0.170947
TC0800012470.hg_9	TMEM71	Complex Event	8:132751997-132758840	3.38084	0.000722636	-0.151415
TC1300009639.hg_7	TMTC4	Complex Event	13:100664336-100668579	4.19208	2.76411e-05	-0.177384
TC1400007139.hg_4	TMX1	Complex Event	14:51245358-51247092	3.04106	0.00235749	-0.163272
TC1400007139.hg_2	TMX1	Complex Event	14:51245358-51247092	2.87145	0.00408598	-0.156136
TC1800008965.hg_5	TMX3	Complex Event	18:68701790-68711364	-2.76616	0.00567205	0.155153
TC1800008965.hg_14	TMX3	Complex Event	18:68701790-68711364	2.62587	0.00864278	-0.179512
TC2200007196.hg_1	TOM1	Complex Event	22:35299378-35317877	2.61979	0.00879848	-0.136715
TC1700009651.hg_18	TP53	Complex Event	17:7675238-7676025	-3.34028	0.000836947	0.147423
TC1700009651.hg_15	TP53	Complex Event	17:7674290-7675053	-2.7309	0.00631618	0.15164
TC0100017451.hg_11	TP53BP2	Complex Event	1:223799899-223802116	-2.83792	0.00454082	0.122201
TC1500007510.hg_3	TPM1	Complex Event	15:63048707-63059563	3.78596	0.000153114	-0.248235
TC1500007510.hg_1	TPM1	Complex Event	15:63042943-63044027	2.87411	0.00405168	-0.121764
TC1100009981.hg_9	TPP1	Complex Event	11:6617776-6619196	2.71036	0.00672104	-0.156818
TC1400008362.hg_10	TRAF3	Complex Event	14:102876525-102891325	-2.70599	0.00681004	0.101719
TC0300013812.hg_2	TRAK1	Complex Event	3:42149599-42176814	3.22789	0.00124706	-0.128419
TC0800010765.hg_1	TRAM1	Complex Event	8:70587176-70594506	2.85476	0.00430697	-0.19253
TC0600008257.hg_1	TRAM2-AS1	Complex Event	6:52577651-52579375	-3.371	0.000748954	0.181397
TC1600009200.hg_3	TRAP1	Complex Event	16:3671791-3674339	-4.48137	7.41662e-06	0.126216
TC2100007336.hg_8	TRAPPC10	Complex Event	21:44087928-44089833	2.71784	0.0065709	-0.163436
TC1700007135.hg_3	TRIM16L	Complex Event	17:18701445-18722237	-2.84372	0.00445908	0.167021
TC1700007135.hg_2	TRIM16L	Complex Event	17:18699275-18701357	-2.67561	0.00745926	0.106589
TC1100009884.hg_10	TRIM68	Complex Event	11:4603340-4608027	2.76288	0.0057293	-0.120895
TC0800011105.hg_1	TRIQK	Complex Event	8:92886667-92891989	-2.75115	0.00593859	0.136768
TC0100013809.hg_1	TRIT1	Complex Event	1:39841913-39883319	-2.88254	0.0039448	0.193964
TC0300006627.hg_9	TSEN2	Complex Event	3:12531659-12539161	-2.70121	0.00690868	0.122894
TC0100008145.hg_1	TSPAN1	Complex Event	1:46175409-46181100	-4.75098	2.02437e-06	0.258356
TC1200011423.hg_6	TSPAN19	Complex Event	12:85024772-85029719	-2.62	0.0087929	0.135346
TC1700009430.hg_3	TSR1	Complex Event	17:2334896-2335308	2.6874	0.0072011	-0.111666
TC0200011548.hg_7	TSSC1	Complex Event	2:3214248-3354550	-4.16205	3.15403e-05	0.147311
TC0800012147.hg_13	TSTA3	Complex Event	8:143616220-143616567	3.22621	0.00125442	-0.14613
TC0200011885.hg_2	TTC32	Complex Event	2:19897126-19901706	2.61714	0.00886711	-0.133464
TC0200010807.hg_21	TTLL4	Complex Event	2:218727347-218754231	-3.05055	0.00228424	0.143476
TC1200012624.hg_9	TUBA1C	Complex Event	12:49269973-49272671	-3.31144	0.000928168	0.178902
TC1000009508.hg_6	TUBB8	Complex Event	10:48912-49408	2.6262	0.00863448	-0.188586
TC1600008915.hg_4	TUBB8P7	Complex Event	16:90094535-90095134	-3.23398	0.00122079	0.173779
TC0100009959.hg_2	TUFT1	Complex Event	1:151563990-151566163	-3.26054	0.00111199	0.135853
TC1800008764.hg_7	TXNL1	Complex Event	18:56638926-56647449	-3.49416	0.000475552	0.182564
TC0400007293.hg_1	UBE2K	Complex Event	4:39698302-39737420	-3.09637	0.00195905	0.12856
TC0100006852.hg_1	UBIAD1	Complex Event	1:11274060-11294873	-3.63806	0.000274695	0.189955
TC1100011094.hg_5	UBXN1	Complex Event	11:62678118-62678690	-4.42919	9.45883e-06	0.110295
TC0200007785.hg_5	UGP2	Complex Event	2:63846174-63856306	2.68285	0.00729973	-0.122987
TC0300011029.hg_11	UQCRC1	Complex Event	3:48609302-48609552	2.6279	0.00859142	-0.12036
TC1600008657.hg_17	USP10	Complex Event	16:84733081-84745613	-2.89851	0.00374937	0.146549
TC0900008935.hg_3	USP20	Complex Event	9:129868873-129874660	-3.43408	0.000594567	0.149044
TC1700010076.hg_6	USP22	Complex Event	17:21011309-21017942	-2.92956	0.00339442	0.139775
TC1700011917.hg_1	USP36	Complex Event	17:78795842-78796847	-3.14632	0.00165339	0.185632
TC0300013532.hg_6	UTS2B	Complex Event	3:191282313-191316036	3.48325	0.000495361	-0.132467
TC0X00009582.hg_3	UXT	Complex Event	X:47657290-47657782	-2.60295	0.0092425	0.161518
TC1600010772.hg_14	VAC14	Complex Event	16:70785869-70800797	-3.20646	0.00134378	0.141257
TC1800006656.hg_1	VAPA	Complex Event	18:9914335-9931810	3.39176	0.000694453	-0.166261
TC0100015155.hg_4	VAV3	Complex Event	1:107642755-107704550	2.63607	0.00838726	-0.124296
TC0300007161.hg_1	VIPR1	Complex Event	3:42502784-42513766	-2.68427	0.00726893	0.154474
TC0300007161.hg_4	VIPR1	Complex Event	3:42525993-42530779	-2.60827	0.00910012	0.113831
TC0300010844.hg_25	VIPR1-AS1	Complex Event	3:42530958-42532021	-2.68579	0.00723591	0.10831
TC1700007914.hg_8	VPS25	Complex Event	17:42774699-42778957	-3.1516	0.00162379	0.109398
TC0800012213.hg_6	VPS28	Complex Event	8:144425772-144426026	2.60719	0.00912888	-0.103168
TC0700007986.hg_8	WBSCR22	Complex Event	7:73687095-73692596	3.92073	8.82817e-05	-0.194335
TC0700007986.hg_16	WBSCR22	Complex Event	7:73692646-73697605	-3.05674	0.00223755	0.177882
TC0200016676.hg_2	WDPCP	Complex Event	2:63174832-63313248	-3.23196	0.00122946	0.176971
TC1900007903.hg_4	WDR62	Complex Event	19:36081570-36083063	3.01388	0.00257931	-0.120197
TC1900010582.hg_3	WDR87	Complex Event	19:37895456-37896255	3.46544	0.000529366	-0.144015
TC0700012839.hg_1	WEE2-AS1	Complex Event	7:141705757-141723916	-2.71029	0.00672246	0.135536
TC1100012982.hg_8	WT1-AS	Complex Event	11:32437197-32437845	3.06967	0.00214296	-0.153841
TC1900011968.hg_1	XRCC1	Complex Event	19:43552843-43553401	-3.27168	0.00106909	0.132717
TC1100011629.hg_13	XRRA1	Complex Event	11:74921347-74936884	-2.58602	0.00970924	0.116723
TC1700008932.hg_12	ZACN	Complex Event	17:76081402-76081600	-3.08079	0.00206451	0.229703
TC0100013619.hg_6	ZBTB8OS	Complex Event	1:32627544-32633262	-2.81764	0.00483777	0.100051
TC1900011014.hg_6	ZC3H4	Complex Event	19:47067321-47085133	-2.57767	0.00994686	0.122073
TC0300008375.hg_13	ZDHHC23	Complex Event	3:113958538-113960720	-2.75599	0.00585152	0.129328
TC0700010005.hg_4	ZFAND2A	Complex Event	7:1153131-1155453	-4.20082	2.6595e-05	0.222212
TC0200010836.hg_5	ZFAND2B	Complex Event	2:219207779-219208256	-3.62788	0.000285762	0.148822
TC1500006969.hg_3	ZFYVE19	Complex Event	15:40807868-40809408	-2.72446	0.00644061	0.10953
TC2000009292.hg_15	ZMYND8	Complex Event	20:47347926-47351710	-4.28846	1.79919e-05	0.202974
TC2000009292.hg_29	ZMYND8	Complex Event	20:47347926-47356657	3.73174	0.00019016	-0.154554
TC1800007734.hg_9	ZNF236	Complex Event	18:76928106-76937156	2.90191	0.00370891	-0.136323
TC1200012737.hg_7	ZNF268	Complex Event	12:133188072-133191534	-3.22543	0.00125785	0.175484
TC0500009606.hg_2	ZNF346	Complex Event	5:177041229-177044392	-2.8786	0.00399439	0.151858
TC1900011593.hg_9	ZNF418	Complex Event	19:57930512-57932430	-2.68202	0.00731786	0.12069
TC0700012971.hg_3	ZNF425	Complex Event	7:149112295-149118222	3.0199	0.00252856	-0.145684
TC1900008692.hg_2	ZNF480	Complex Event	19:52314279-52321579	2.66879	0.00761245	-0.168488
TC1900007048.hg_3	ZNF491	Complex Event	19:11798727-11805947	-4.14069	3.46265e-05	0.225821
TC0300007220.hg_2	ZNF502	Complex Event	3:44712740-44714591	-2.59478	0.00946523	0.150202
TC1900011939.hg_1	ZNF573	Complex Event	19:37793727-37817061	-2.66787	0.00763334	0.118763
TC0300007325.hg_1	ZNF589	Complex Event	3:48247677-48260813	-2.72159	0.00649687	0.103103
TC0800006439.hg_11	ZNF596	Complex Event	8:243805-244619	2.90671	0.00365249	-0.206288
TC0100018146.hg_1	ZNF692	Complex Event	1:248850516-248853937	-4.82082	1.42972e-06	0.106068
TC0100018146.hg_8	ZNF692	Complex Event	1:248855946-248856373	-2.77158	0.00557844	0.115577
TC0300011597.hg_5	ZNF717	Complex Event	3:75741736-75784915	-2.80983	0.00495682	0.120504
TC1600006685.hg_5	ZNF75A	Complex Event	16:3312768-3316912	-3.04652	0.00231507	0.152006
TC0700008519.hg_3	ZSCAN21	Complex Event	7:100057890-100064083	-3.31749	0.000908299	0.149422
TC1200010475.hg_4	ADAMTS20	Mutually Exclusive Exons	12:43439751-43439909	-2.71501	0.00662742	0.126229
TC1400009655.hg_1	HEATR4	Mutually Exclusive Exons	14:73496678-73498155	2.63278	0.00846895	-0.124575
TC0800010503.hg_1	NPM1P21	Mutually Exclusive Exons	8:56101813-56102126	3.8705	0.000108611	-0.165101
TC2200007069.hg_6	OSBP2	Mutually Exclusive Exons	22:30887618-30888227	2.67503	0.00747215	-0.156356
TC1500009845.hg_6	AAGAB	Retained Intron	15:67236068-67236408	2.5855	0.0097238	-0.222953
TC1700011578.hg_4	ABCA6	Retained Intron	17:69105628-69106028	2.64839	0.00808753	-0.134038
TC1600007022.hg_12	ABCC1	Retained Intron	16:16124915-16125810	3.5947	0.00032477	-0.142829
TC0100016548.hg_7	ABL2	Retained Intron	1:179118764-179120190	-3.39676	0.000681898	0.165406
TC0300010744.hg_6	ACAA1	Retained Intron	3:38125881-38126162	3.06641	0.00216647	-0.114271
TC1600010647.hg_7	ACD	Retained Intron	16:67659079-67659229	2.84082	0.00449976	-0.135476
TC0900006762.hg_4	ACER2	Retained Intron	9:19424841-19434947	4.13744	3.51203e-05	-0.266539
TC0X00009250.hg_13	ACOT9	Retained Intron	X:23722753-23730527	3.0212	0.00251775	-0.135462
TC0900009077.hg_8	ADAMTS13	Retained Intron	9:133437897-133438246	2.85847	0.00425692	-0.183993
TC0200011991.hg_11	ADCY3	Retained Intron	2:24919184-24919474	3.40194	0.0006691	-0.124094
TC0200011551.hg_3	ADI1	Retained Intron	2:3513976-3514808	-2.93807	0.00330267	0.124005
TC0400008053.hg_10	AFF1	Retained Intron	4:87046286-87046695	2.86048	0.00423001	-0.155613
TC2000008915.hg_1	AHCY	Retained Intron	20:34290449-34290551	3.10711	0.00188924	-0.23028
TC1700010200.hg_2	ALDOC	Retained Intron	17:28575006-28575123	3.65748	0.000254708	-0.172994
TC1100011739.hg_14	ALG8	Retained Intron	11:78114392-78114704	-3.06089	0.00220679	0.13472
TC1300008381.hg_2	AMER2	Retained Intron	13:25171719-25171913	2.58606	0.00970803	-0.104372
TC1000010727.hg_24	ANK3	Retained Intron	10:60042759-60044074	-3.15901	0.00158309	0.116527
TC2100006541.hg_11	ANKRD30BP2	Retained Intron	21:13065242-13065558	2.7016	0.00690057	-0.11509
TC0200008534.hg_13	ANKRD36	Retained Intron	2:97196788-97198463	2.85199	0.00434458	-0.167743
TC0200016710.hg_50	ANKRD36C	Retained Intron	2:95980785-95982256	2.97645	0.00291603	-0.135626
TC0200010837.hg_2	ANKZF1	Retained Intron	2:219234288-219234826	-3.6106	0.000305494	0.127137
TC0300013962.hg_7	ANO10	Retained Intron	3:43561402-43565653	2.78649	0.00532817	-0.104451
TC1200008601.hg_17	ANO4	Retained Intron	12:100987190-100987539	2.70213	0.00688975	-0.103446
TC1200007418.hg_8	ANO6	Retained Intron	12:45335628-45347022	3.11941	0.00181214	-0.126864
TC1400010718.hg_18	AP1G2	Retained Intron	14:23562593-23563200	-2.67782	0.00741033	0.107557
TC1900007267.hg_1	AP1M1	Retained Intron	19:16197973-16198011	-2.96833	0.00299418	0.134251
TC1100006500.hg_7	AP2A2	Retained Intron	11:1008135-1009100	2.6096	0.00906483	-0.124964
TC0500011219.hg_3	AP3B1	Retained Intron	5:78128160-78129121	2.80336	0.00505738	-0.144253
TC1500007217.hg_6	AP4E1	Retained Intron	15:50925219-50929009	3.16353	0.0015587	-0.13245
TC0900010350.hg_4	APBA1	Retained Intron	9:69467968-69471656	3.43795	0.000586133	-0.143544
TC1400010692.hg_9	APOPT1	Retained Intron	14:103581656-103587274	-3.04831	0.00230131	0.184958
TC1300009714.hg_4	ARGLU1	Retained Intron	13:106557616-106559432	-2.93609	0.00332382	0.117891
TC2000007327.hg_8	ARHGAP40	Retained Intron	20:38627215-38627936	2.73323	0.00627158	-0.126416
TC1700012295.hg_9	ARSG	Retained Intron	17:68346910-68347125	3.28141	0.00103288	-0.174917
TC0600014267.hg_2	ATF6B	Retained Intron	6:32117694-32117859	2.77898	0.00545295	-0.101086
TC1900010076.hg_5	ATP13A1	Retained Intron	19:19647325-19647414	3.38552	0.000710435	-0.210135
TC1900010076.hg_1	ATP13A1	Retained Intron	19:19645532-19645647	3.37723	0.00073221	-0.282476
TC1900010076.hg_6	ATP13A1	Retained Intron	19:19647528-19647599	3.29369	0.000988807	-0.137324
TC1900010076.hg_10	ATP13A1	Retained Intron	19:19655239-19655316	2.8461	0.0044258	-0.177103
TC1900010076.hg_11	ATP13A1	Retained Intron	19:19655453-19655528	2.64564	0.00815374	-0.137293
TC1800008584.hg_13	ATP5A1	Retained Intron	18:46089732-46089823	2.61161	0.00901178	-0.107261
TC2100008561.hg_9	ATP5O	Retained Intron	21:33904021-33906449	-3.50153	0.000462601	0.191789
TC0200016659.hg_10	ATP6V1E2	Retained Intron	2:46537576-46541390	3.36943	0.000753229	-0.159923
TC0100010075.hg_3	ATP8B2	Retained Intron	1:154331505-154331606	2.68376	0.00727994	-0.131916
TC2000009461.hg_2	ATP9A	Retained Intron	20:51689139-51690739	3.41944	0.000627493	-0.175922
TC0100014060.hg_3	ATPAF1	Retained Intron	1:46635970-46643194	2.67224	0.00753459	-0.152194
TC1700009960.hg_9	ATPAF2	Retained Intron	17:18021238-18021422	2.63098	0.0085139	-0.128111
TC0700012165.hg_10	ATXN7L1	Retained Intron	7:105665288-105677946	-3.48676	0.00048891	0.179004
TC0200013112.hg_7	AUP1	Retained Intron	2:74529282-74529362	3.00751	0.00263398	-0.204104
TC0600011441.hg_16	BAG6	Retained Intron	6:31649395-31649510	3.73586	0.000187076	-0.284994
TC1700009150.hg_20	BAIAP2	Retained Intron	17:81115817-81116230	-2.7238	0.00645347	0.164196
TC1400008921.hg_15	BAZ1A	Retained Intron	14:34800390-34801094	2.79345	0.00521497	-0.172343
TC1600007513.hg_5	BCKDK	Retained Intron	16:31109783-31110077	4.12896	3.64415e-05	-0.200104
TC1000007703.hg_3	BICC1	Retained Intron	10:58789933-58793484	3.55422	0.000379103	-0.165362
TC1300006802.hg_6	BRCA2	Retained Intron	13:32326282-32326499	-3.02899	0.00245373	0.180495
TC1900009198.hg_1	BTBD2	Retained Intron	19:1987253-1987500	3.11673	0.00182872	-0.141704
TC0200013878.hg_10	BUB1	Retained Intron	2:110650784-110653436	2.99243	0.00276768	-0.156201
TC1100012418.hg_7	BUD13	Retained Intron	11:116758407-116759074	2.6956	0.0070263	-0.131164
TC1200008703.hg_3	C12orf45	Retained Intron	12:104994649-104995872	-2.74219	0.00610315	0.1308
TC1200011081.hg_1	C12orf66	Retained Intron	12:64221901-64222003	3.16689	0.00154077	-0.162619
TC1600007113.hg_5	C16orf62	Retained Intron	16:19628753-19629767	-2.63755	0.00835066	0.155606
TC0100014226.hg_7	C1orf123	Retained Intron	1:53220344-53220570	3.14102	0.00168361	-0.194297
TC1100009240.hg_11	C2CD2L	Retained Intron	11:119112392-119112482	2.6065	0.00914715	-0.145065
TC1100011606.hg_10	C2CD3	Retained Intron	11:74103438-74103523	-3.24057	0.0011929	0.152954
TC0200014029.hg_2	C2orf76	Retained Intron	2:119339085-119339827	2.9911	0.00277975	-0.178601
TC0400008666.hg_2	C4orf29	Retained Intron	4:127984423-127989721	2.76007	0.00577884	-0.126309
TC0900011394.hg_4	C5	Retained Intron	9:120989121-120989568	2.84279	0.00447207	-0.171765
TC0500010511.hg_19	C5orf42	Retained Intron	5:37120340-37121617	3.03339	0.00241824	-0.128941
TC0500011943.hg_2	C5orf63	Retained Intron	5:127046713-127047442	-3.96535	7.32877e-05	0.195967
TC0600007608.hg_7	C6orf25	Retained Intron	6:31724844-31724970	3.06518	0.00217537	-0.14878
TC0600007852.hg_5	C6orf89	Retained Intron	6:36899633-36902221	3.63049	0.000282888	-0.180651
TC0600007852.hg_4	C6orf89	Retained Intron	6:36914693-36916445	2.89292	0.00381675	-0.157769
TC0900008516.hg_4	C9orf91	Retained Intron	9:114637070-114638544	4.64461	3.40719e-06	-0.201024
TC1900011894.hg_13	CACNA1A	Retained Intron	19:13332925-13334378	2.79789	0.00514374	-0.112923
TC0700010914.hg_11	CAMK2B	Retained Intron	7:44220710-44220826	2.89544	0.00378622	-0.137797
TC0900011955.hg_6	CAMSAP1	Retained Intron	9:135850233-135850322	3.12193	0.00179671	-0.191167
TC1100008005.hg_12	CAPN1	Retained Intron	11:65210872-65211260	2.625	0.00866496	-0.19459
TC1500010725.hg_3	CAPN3	Retained Intron	15:42386285-42387753	3.43371	0.000595384	-0.14869
TC0600007160.hg_4	CASC15	Retained Intron	6:21758534-21783632	2.6034	0.00923033	-0.150842
TC1900007150.hg_6	CC2D1A	Retained Intron	19:13923455-13923548	2.88716	0.00388733	-0.107654
TC0300012216.hg_10	CCDC14	Retained Intron	3:123948785-123948896	2.73106	0.00631302	-0.150245
TC1200009220.hg_4	CCDC62	Retained Intron	12:122777683-122781164	2.58803	0.00965256	-0.160283
TC1000007226.hg_13	CCDC7	Retained Intron	10:32805098-32814370	2.69641	0.00700921	-0.134639
TC1700010408.hg_6	CCT6B	Retained Intron	17:34931051-34932367	3.3883	0.00070327	-0.216733
TC0100016302.hg_2	CD247	Retained Intron	1:167434076-167435399	3.99181	6.55704e-05	-0.130889
TC0100011419.hg_9	CD46	Retained Intron	1:207767195-207767607	-2.60319	0.00923605	0.131015
TC0700013397.hg_10	CDK14	Retained Intron	7:90604249-90608530	2.67882	0.00738824	-0.117128
TC0600006793.hg_4	CDYL	Retained Intron	6:4935771-4937565	2.99498	0.00274461	-0.243305
TC0100009345.hg_5	CELSR2	Retained Intron	1:109271512-109271600	3.15101	0.00162709	-0.140442
TC0500007666.hg_4	CENPH	Retained Intron	5:69191850-69194647	2.6556	0.00791676	-0.147949
TC1300008371.hg_4	CENPJ	Retained Intron	13:24899584-24903926	3.7887	0.000151437	-0.255452
TC1300008371.hg_10	CENPJ	Retained Intron	13:24912069-24912582	3.41312	0.000642236	-0.146873
TC0400007580.hg_18	CEP135	Retained Intron	4:56020780-56024501	2.83724	0.00455052	-0.152511
TC1800006749.hg_6	CEP192	Retained Intron	18:13001582-13008456	2.95978	0.00307855	-0.146993
TC1200011454.hg_18	CEP290	Retained Intron	12:88125369-88126316	2.63388	0.00844148	-0.18291
TC0100007447.hg_4	CEP85	Retained Intron	1:26257730-26258143	3.88535	0.000102182	-0.206705
TC0300008182.hg_4	CEP97	Retained Intron	3:101731953-101732488	2.92142	0.00348439	-0.144537
TC0100015761.hg_9	CERS2	Retained Intron	1:150967484-150967664	4.31141	1.62215e-05	-0.103661
TC1200008541.hg_18	CFAP54	Retained Intron	12:96623881-96625718	3.07987	0.0020709	-0.143492
TC1000011017.hg_17	CFAP70	Retained Intron	10:73345244-73348156	-2.78978	0.00527435	0.10733
TC0300008686.hg_3	CHCHD6	Retained Intron	3:126730630-126733078	2.8943	0.00380009	-0.175742
TC0100018284.hg_20	CHD1L	Retained Intron	1:147254976-147255813	3.74454	0.000180721	-0.13601
TC0100018284.hg_5	CHD1L	Retained Intron	1:147275468-147276104	2.78059	0.00542605	-0.124316
TC1600007874.hg_7	CHD9	Retained Intron	16:53267490-53267927	-3.02937	0.00245063	0.111579
TC2200008367.hg_10	CHEK2	Retained Intron	22:28694117-28695127	2.87922	0.0039866	-0.168528
TC1000012585.hg_8	CHUK	Retained Intron	10:100222980-100225923	3.17785	0.00148371	-0.141466
TC0200008500.hg_2	CIAO1	Retained Intron	2:96267736-96267836	2.61421	0.00894334	-0.108268
TC1600011423.hg_2	CLEC18C	Retained Intron	16:70174402-70174947	3.30535	0.000948582	-0.139529
TC1200006771.hg_2	CLEC2D	Retained Intron	12:9681033-9687902	2.81636	0.00485712	-0.162348
TC1200006782.hg_1	CLEC9A	Retained Intron	12:10052094-10052630	3.14636	0.00165316	-0.136386
TC1100011719.hg_10	CLNS1A	Retained Intron	11:77625070-77625717	2.88325	0.00393592	-0.135599
TC1100011719.hg_7	CLNS1A	Retained Intron	11:77622044-77622500	-2.66134	0.00778304	0.129045
TC1900006795.hg_4	CLPP	Retained Intron	19:6361940-6362446	3.59674	0.000322233	-0.15388
TC1200006670.hg_14	CLSTN3	Retained Intron	12:7150689-7150928	2.89015	0.00385063	-0.158586
TC2200007952.hg_13	CLTCL1	Retained Intron	22:19196656-19199734	3.41287	0.000642831	-0.145597
TC1600011343.hg_10	CLUAP1	Retained Intron	16:3532841-3533099	2.73842	0.00617349	-0.100739
TC0900006736.hg_20	CNTLN	Retained Intron	9:17415881-17415966	-2.69456	0.00704816	0.142503
TC1700012260.hg_3	COASY	Retained Intron	17:42564175-42564446	3.16907	0.00152927	-0.222666
TC0200014792.hg_17	COBLL1	Retained Intron	2:164703671-164704444	-2.8378	0.00454252	0.188867
TC1600009731.hg_6	COG7	Retained Intron	16:23406262-23410295	2.63736	0.00835545	-0.202511
TC0700008522.hg_7	COPS6	Retained Intron	7:100091152-100091238	2.72212	0.00648654	-0.11173
TC1600007988.hg_10	CPNE2	Retained Intron	16:57146321-57147551	3.67298	0.000239736	-0.229258
TC2000007627.hg_12	CSE1L	Retained Intron	20:49072453-49072568	2.74901	0.00597764	-0.169028
TC1000007404.hg_2	CSGALNACT2	Retained Intron	10:43155810-43158715	2.73857	0.00617072	-0.139672
TC1800008680.hg_3	CXXC1	Retained Intron	18:50283564-50283705	2.92476	0.00344724	-0.148046
TC0X00007155.hg_2	CXXC1P1	Retained Intron	X:47723718-47723836	2.72621	0.00640657	-0.133497
TC1100010003.hg_3	CYB5R2	Retained Intron	11:7669731-7672451	2.73577	0.00622342	-0.132113
TC1900011738.hg_9	CYP2F1	Retained Intron	19:41125634-41125739	3.73662	0.000186508	-0.199725
TC0300011044.hg_6	DALRD3	Retained Intron	3:49016847-49017228	2.86937	0.00411285	-0.113268
TC0600014279.hg_3	DAXX	Retained Intron	6:33320224-33320380	2.86411	0.00418177	-0.177104
TC1000010794.hg_1	DBF4P1	Retained Intron	10:64170111-64170173	-2.97652	0.00291538	0.14514
TC0200009949.hg_8	DCAF17	Retained Intron	2:171448817-171449879	3.31579	0.000913832	-0.15166
TC1400009538.hg_2	DCAF5	Retained Intron	14:69091156-69091674	-3.25762	0.0011235	0.132625
TC1200011496.hg_1	DCN	Retained Intron	12:91145734-91146062	2.90175	0.00371081	-0.155198
TC0200016690.hg_20	DCTN1	Retained Intron	2:74366375-74366459	3.63916	0.000273527	-0.198479
TC0100009428.hg_8	DDX20	Retained Intron	1:111762782-111762906	2.82915	0.0046672	-0.151327
TC1200010597.hg_17	DDX23	Retained Intron	12:48837393-48837524	3.46593	0.000528401	-0.216595
TC2000007633.hg_4	DDX27	Retained Intron	20:49233405-49233568	3.20711	0.00134075	-0.171832
TC2000007633.hg_6	DDX27	Retained Intron	20:49235088-49236150	2.88472	0.00391763	-0.104577
TC0500012979.hg_1	DDX41	Retained Intron	5:177512393-177512496	3.0393	0.0023713	-0.278667
TC1200010284.hg_17	DENND5B	Retained Intron	12:31495919-31499606	2.9301	0.00338848	-0.144405
TC0200011130.hg_4	DGKD	Retained Intron	2:233435924-233436316	3.39026	0.000698272	-0.122166
TC0200011130.hg_5	DGKD	Retained Intron	2:233436441-233437377	3.13967	0.00169138	-0.18265
TC1400008750.hg_4	DHRS1	Retained Intron	14:24296588-24296738	3.33238	0.000861059	-0.151475
TC1000006794.hg_15	DHTKD1	Retained Intron	10:12118918-12120182	2.97344	0.0029448	-0.123188
TC1900008420.hg_1	DHX34	Retained Intron	19:47360070-47362476	2.72654	0.00640013	-0.138226
TC1600008335.hg_12	DHX38	Retained Intron	16:72108607-72108800	3.09041	0.00199882	-0.151999
TC1300009088.hg_11	DIAPH3	Retained Intron	13:59991274-59992068	2.6082	0.00910185	-0.13063
TC1100009048.hg_11	DLAT	Retained Intron	11:112045230-112045863	3.03789	0.00238239	-0.203624
TC0100008090.hg_8	DMAP1	Retained Intron	1:44214898-44215306	-3.21964	0.00128352	0.130455
TC0700012122.hg_10	DNAJC2	Retained Intron	7:103327378-103327656	3.20104	0.00136934	-0.130907
TC1700010699.hg_15	DNAJC7	Retained Intron	17:41987694-41987819	-2.93093	0.00337952	0.10541
TC1900009670.hg_2	DOCK6	Retained Intron	19:11202483-11202584	3.2972	0.00097653	-0.108434
TC1100012514.hg_11	DPAGT1	Retained Intron	11:119101777-119102104	-4.09197	4.27725e-05	0.133342
TC0200013111.hg_2	DQX1	Retained Intron	2:74523218-74523310	3.35959	0.00078058	-0.161587
TC1500007701.hg_7	DRAIC	Retained Intron	15:69563302-69563590	2.80898	0.0049699	-0.24104
TC1900011849.hg_1	DUS3L	Retained Intron	19:5785275-5785383	2.61186	0.00900516	-0.121072
TC1200011470.hg_3	DUSP6	Retained Intron	12:89352152-89352395	3.14881	0.00163937	-0.188671
TC1700009622.hg_5	DVL2	Retained Intron	17:7229274-7229378	3.22056	0.00127941	-0.17507
TC1800008655.hg_7	DYM	Retained Intron	18:49329707-49331864	3.42546	0.000613764	-0.148699
TC0300010648.hg_4	DYNC1LI1	Retained Intron	3:32534646-32537011	2.76544	0.00568462	-0.207741
TC2000008530.hg_3	DZANK1	Retained Intron	20:18414512-18415327	2.76071	0.00576763	-0.117188
TC1600009742.hg_11	EARS2	Retained Intron	16:23532765-23534888	3.46511	0.000530012	-0.158133
TC1600009742.hg_5	EARS2	Retained Intron	16:23523417-23523511	-3.25401	0.0011379	0.143944
TC0300009524.hg_10	ECT2	Retained Intron	3:172762806-172762910	3.16742	0.00153798	-0.121724
TC0500010534.hg_1	EGFLAM-AS2	Retained Intron	5:38401221-38401824	2.79209	0.00523693	-0.172735
TC0900009308.hg_12	EHMT1	Retained Intron	9:137752408-137754171	3.17219	0.00151293	-0.137993
TC0100013995.hg_2	EIF2B3	Retained Intron	1:44874826-44875618	3.15028	0.00163111	-0.150649
TC0100013995.hg_5	EIF2B3	Retained Intron	1:44881739-44897355	2.59903	0.0093488	-0.153175
TC0300009690.hg_19	EIF2B5	Retained Intron	3:184144707-184144884	3.28105	0.00103422	-0.172855
TC0800011561.hg_6	EIF3H	Retained Intron	8:116726172-116734277	2.84732	0.00440895	-0.12442
TC1700011967.hg_5	EIF4A3	Retained Intron	17:80138280-80139021	2.77393	0.00553837	-0.183631
TC1700011967.hg_1	EIF4A3	Retained Intron	17:80135506-80136004	2.58544	0.00972547	-0.181118
TC2000007239.hg_8	EPB41L1	Retained Intron	20:36190374-36190622	-3.03731	0.00238704	0.130584
TC1700010013.hg_1	EPN2-AS1	Retained Intron	17:19296904-19297186	-3.01274	0.00258902	0.144678
TC2000010017.hg_1	EPPIN	Retained Intron	20:45542154-45542700	3.23402	0.00122061	-0.154624
TC1100006484.hg_11	EPS8L2	Retained Intron	11:726170-726304	2.66866	0.00761544	-0.193944
TC0800009331.hg_6	ERICH1	Retained Intron	8:639439-640163	3.01036	0.00260934	-0.15514
TC0900007992.hg_2	FAM120A	Retained Intron	9:93471387-93476256	2.79908	0.00512489	-0.169097
TC0400011208.hg_9	FAM175A	Retained Intron	4:83472288-83476643	3.14235	0.00167598	-0.219412
TC0400011208.hg_2	FAM175A	Retained Intron	4:83480368-83482154	3.11582	0.00183434	-0.187513
TC0400012759.hg_3	FAM193A	Retained Intron	4:2631169-2639735	3.17639	0.00149118	-0.224846
TC1800008162.hg_5	FAM210A	Retained Intron	18:13671973-13681605	2.60025	0.00931564	-0.157593
TC1500010049.hg_6	FAM219B	Retained Intron	15:74900137-74900509	-3.29127	0.000997379	0.223462
TC2200006692.hg_5	FAM230B	Retained Intron	22:21186193-21186420	3.70353	0.00021262	-0.193973
TC2200008082.hg_2	FAM230B	Retained Intron	22:21306726-21306953	2.95443	0.00313251	-0.123534
TC0800011764.hg_1	FAM84B	Retained Intron	8:126553503-126556265	-3.16275	0.00156286	0.165029
TC0X00009117.hg_6	FANCB	Retained Intron	X:14857954-14859182	2.77888	0.00545459	-0.12453
TC0X00009117.hg_1	FANCB	Retained Intron	X:14843981-14844503	2.5855	0.00972369	-0.150006
TC0200011402.hg_6	FARP2	Retained Intron	2:241411130-241413307	3.37215	0.000745829	-0.181288
TC1900009757.hg_2	FARSA	Retained Intron	19:12924807-12924904	3.07096	0.00213374	-0.18244
TC0600014202.hg_14	FGFR1OP	Retained Intron	6:167026615-167027867	2.70749	0.00677941	-0.126486
TC1600010623.hg_1	FHOD1	Retained Intron	16:67229718-67229793	3.13655	0.00170949	-0.163688
TC1700009969.hg_29	FLII	Retained Intron	17:18256597-18256909	2.87733	0.0040106	-0.167619
TC0600011381.hg_9	FLOT1	Retained Intron	6:30740591-30740679	2.86524	0.00416695	-0.162283
TC0X00009667.hg_1	FOXP3	Retained Intron	X:49251483-49251664	2.95823	0.00309409	-0.13693
TC1600007893.hg_12	FTO	Retained Intron	16:53887916-53888832	2.92389	0.00345684	-0.189711
TC1700011423.hg_1	FTSJ3	Retained Intron	17:63820938-63821030	3.43314	0.00059663	-0.257044
TC1600007521.hg_7	FUS	Retained Intron	16:31190398-31190742	3.09557	0.00196438	-0.167795
TC0500009131.hg_6	G3BP1	Retained Intron	5:151797428-151799212	3.22488	0.00126026	-0.202679
TC0400009708.hg_15	GAK	Retained Intron	4:911842-912030	-3.62804	0.000285581	0.166753
TC0400009708.hg_20	GAK	Retained Intron	4:912794-913607	2.71944	0.0065393	-0.194551
TC0100014966.hg_4	GCLM	Retained Intron	1:93897898-93901585	2.75227	0.00591834	-0.155877
TC2200009312.hg_9	GGT3P	Retained Intron	22:18774809-18775042	2.79847	0.00513458	-0.122654
TC2000007016.hg_3	GINS1	Retained Intron	20:25413854-25417104	2.7804	0.0054292	-0.154452
TC0100014921.hg_13	GLMN	Retained Intron	1:92297529-92297961	3.07955	0.00207315	-0.178211
TC0100014921.hg_12	GLMN	Retained Intron	1:92290306-92291418	2.75094	0.0059424	-0.170028
TC1700012322.hg_6	GLOD4	Retained Intron	17:770224-770421	-3.48108	0.000499391	0.151814
TC0600006584.hg_9	GMDS-AS1	Retained Intron	6:2263684-2269698	-3.19274	0.00140929	0.145241
TC1600006539.hg_4	GNPTG	Retained Intron	16:1362320-1362452	3.67953	0.000233662	-0.122431
TC1500008139.hg_3	GOLGA6L4	Retained Intron	15:84240782-84241049	2.8962	0.00377712	-0.173908
TC1700012271.hg_6	GOSR2	Retained Intron	17:46938704-46940555	-3.03548	0.00240154	0.123774
TC0800009237.hg_11	GPAA1	Retained Intron	8:144085743-144085882	2.60472	0.00919504	-0.128703
TC1700012347.hg_12	GPS2	Retained Intron	17:7313721-7313906	-2.80243	0.00507195	0.101765
TC0600012049.hg_1	GSTA7P	Retained Intron	6:52739711-52741583	5.01601	5.27545e-07	-0.138059
TC0600014099.hg_5	GTF2H4	Retained Intron	6:30911767-30912014	2.72411	0.00644759	-0.121906
TC0500006918.hg_2	GUSBP1	Retained Intron	5:21497196-21501692	3.389	0.000701491	-0.202035
TC1100007430.hg_3	GYLTL1B	Retained Intron	11:45926151-45926222	3.79204	0.000149415	-0.16674
TC0900008109.hg_3	HABP4	Retained Intron	9:96465778-96471011	2.5894	0.00961434	-0.103721
TC0900009645.hg_8	HAUS6	Retained Intron	9:19083043-19086734	2.59376	0.0094932	-0.132433
TC0X00007205.hg_12	HDAC6	Retained Intron	X:48815051-48815384	-2.67821	0.00740169	0.119072
TC0300007430.hg_10	HEMK1	Retained Intron	3:50571332-50571710	3.75456	0.000173643	-0.223656
TC1200007758.hg_17	HNRNPA1	Retained Intron	12:54286112-54286662	-3.58123	0.000341985	0.194552
TC1400008625.hg_8	HNRNPC	Retained Intron	14:21262768-21263311	-3.13398	0.00172451	0.10351
TC0700013530.hg_1	HOXA4	Retained Intron	7:27128908-27128969	-3.27958	0.00103961	0.136437
TC1900007831.hg_8	HPN	Retained Intron	19:35041872-35042308	-3.93988	8.15236e-05	0.170431
TC1700006946.hg_1	HS3ST3B1	Retained Intron	17:14345702-14348002	3.25559	0.00113156	-0.111552
TC1600011047.hg_5	HSDL1	Retained Intron	16:84130171-84130337	2.73091	0.006316	-0.11202
TC0800009247.hg_10	HSF1	Retained Intron	8:144311249-144311321	3.15418	0.0016095	-0.221061
TC0300012195.hg_3	HSPBAP1	Retained Intron	3:122761972-122768701	3.10253	0.00191875	-0.161323
TC0400006591.hg_5	HTT	Retained Intron	4:3105436-3107285	3.65333	0.000258856	-0.15518
TC1100012510.hg_12	HYOU1	Retained Intron	11:119045225-119045427	-3.10001	0.00193516	0.120145
TC0300013981.hg_19	IFRD2	Retained Intron	3:50289628-50289712	3.28888	0.00100587	-0.132359
TC0200012082.hg_14	IFT172	Retained Intron	2:27477320-27477559	2.67437	0.00748707	-0.125266
TC1600007437.hg_1	INO80E	Retained Intron	16:29996391-29996547	3.19112	0.00141724	-0.146114
TC0800008267.hg_18	INTS8	Retained Intron	8:94866191-94866312	-2.75716	0.00583054	0.150532
TC0100011192.hg_5	IPO9	Retained Intron	1:201854923-201855124	3.82069	0.000133079	-0.175514
TC0100011192.hg_6	IPO9	Retained Intron	1:201855182-201855783	3.39534	0.000685433	-0.138015
TC1500008312.hg_3	IQGAP1	Retained Intron	15:90426266-90429589	3.19982	0.00137513	-0.103077
TC0400012606.hg_7	IRF2	Retained Intron	4:184418708-184419469	2.97919	0.00289016	-0.159868
TC0400012606.hg_9	IRF2	Retained Intron	4:184399079-184407179	2.9248	0.0034468	-0.120805
TC0800012475.hg_1	JRK	Retained Intron	8:142658080-142658822	-3.55251	0.000381575	0.126537
TC1900006730.hg_26	KDM4B	Retained Intron	19:5111544-5111775	-4.13001	3.62741e-05	0.192087
TC1900006730.hg_21	KDM4B	Retained Intron	19:5047140-5047476	-2.58873	0.00963309	0.126945
TC1600007317.hg_2	KIAA0556	Retained Intron	16:27648735-27654608	3.16177	0.00156811	-0.171302
TC0400009038.hg_11	KIAA0922	Retained Intron	4:153626225-153627605	3.62594	0.000287914	-0.200932
TC0100016891.hg_3	KIF14	Retained Intron	1:200586227-200589217	3.02287	0.00250387	-0.147438
TC0100016891.hg_9	KIF14	Retained Intron	1:200615609-200617612	2.93764	0.00330718	-0.163132
TC0300007223.hg_9	KIF15	Retained Intron	3:44815076-44826039	2.86567	0.00416122	-0.177474
TC0300007223.hg_15	KIF15	Retained Intron	3:44831018-44838275	2.83154	0.00463243	-0.165133
TC2000008473.hg_14	KIF16B	Retained Intron	20:16512923-16515548	3.25287	0.00114248	-0.18488
TC0X00007537.hg_11	KIF4A	Retained Intron	X:70402695-70403864	-3.24064	0.00119263	0.141491
TC0600007700.hg_2	KIFC1	Retained Intron	6:33398166-33398288	3.18199	0.00146267	-0.171414
TC1900011223.hg_1	KLK1	Retained Intron	19:50820035-50820154	3.06708	0.00216158	-0.150075
TC1200009209.hg_23	KNTC1	Retained Intron	12:122620608-122621881	3.28662	0.00101398	-0.174617
TC1200009209.hg_12	KNTC1	Retained Intron	12:122577791-122579905	2.89338	0.00381119	-0.156908
TC1700008719.hg_5	KPNA2	Retained Intron	17:68042999-68043100	2.83892	0.0045267	-0.236331
TC0400008668.hg_3	LARP1B	Retained Intron	4:128074993-128077788	2.81117	0.00493623	-0.173325
TC1000009527.hg_1	LARP4B	Retained Intron	10:808272-812921	-3.16382	0.00155715	0.151255
TC0200007144.hg_3	LCLAT1	Retained Intron	2:30459722-30476402	-2.98957	0.00279368	0.192448
TC0800009831.hg_4	LGI3	Retained Intron	8:22154213-22154560	3.00187	0.00268323	-0.154906
TC2000008635.hg_5	LINC00261	Retained Intron	20:22561095-22561555	4.19059	2.78227e-05	-0.158324
TC1200012352.hg_3	LINC00939	Retained Intron	12:125966908-125967194	-3.72391	0.000196162	0.182314
TC0700013462.hg_7	LINC01000	Retained Intron	7:128648041-128648792	2.75776	0.00581993	-0.185768
TC0700013462.hg_3	LINC01000	Retained Intron	7:128648873-128648906	-2.68375	0.00728021	0.113703
TC1000012577.hg_3	LIPA	Retained Intron	10:89222582-89223684	2.88407	0.00392566	-0.124661
TC1700012308.hg_14	LLGL2	Retained Intron	17:75574260-75574453	2.86295	0.00419715	-0.146826
TC1500010765.hg_1	LMAN1L	Retained Intron	15:74812863-74812950	2.71462	0.0066351	-0.135877
TC0500012965.hg_7	LMAN2	Retained Intron	5:177351291-177351452	3.92737	8.58801e-05	-0.185245
TC0500008544.hg_6	LMNB1	Retained Intron	5:126805696-126810180	3.94775	7.88891e-05	-0.180856
TC0500008544.hg_2	LMNB1	Retained Intron	5:126777252-126777361	-3.64423	0.000268191	0.199103
TC0500008544.hg_10	LMNB1	Retained Intron	5:126821135-126822781	3.51893	0.000433291	-0.251996
TC0500008544.hg_5	LMNB1	Retained Intron	5:126804932-126805571	2.66606	0.00767466	-0.123077
TC0100009468.hg_15	LRIG2	Retained Intron	1:113114876-113116287	2.69399	0.00706021	-0.135994
TC1700012273.hg_2	LRRC37A17P	Retained Intron	17:47054411-47054518	-3.9367	8.26105e-05	0.157991
TC1500008554.hg_10	LRRK1	Retained Intron	15:101015402-101021053	3.05673	0.00223768	-0.133416
TC1900006864.hg_5	MAP2K7	Retained Intron	19:7910373-7910453	2.65289	0.00798069	-0.131992
TC1000006819.hg_6	MCM10	Retained Intron	10:13180607-13182933	4.04716	5.18432e-05	-0.192953
TC0700011969.hg_11	MCM7	Retained Intron	7:100100093-100100213	3.19848	0.00138154	-0.146076
TC0600013004.hg_13	MCM9	Retained Intron	6:118829250-118856371	-2.63311	0.00846078	0.129789
TC1400006474.hg_1	MED15P6	Retained Intron	14:19485441-19485637	-3.17951	0.00147523	0.142274
TC0900007129.hg_8	MELK	Retained Intron	9:36671166-36674834	3.02885	0.00245483	-0.15673
TC1900009078.hg_4	MIER2	Retained Intron	19:326598-327133	2.97533	0.00292673	-0.10858
TC1700008907.hg_16	MIR6785	Retained Intron	17:75498538-75498629	2.75619	0.00584793	-0.133044
TC1900009201.hg_9	MKNK2	Retained Intron	19:2039856-2040134	2.71487	0.00663012	-0.164875
TC1700011247.hg_2	MKS1	Retained Intron	17:58207729-58207894	-3.15469	0.00160668	0.153988
TC1200009753.hg_7	MLF2	Retained Intron	12:6752054-6752285	3.30072	0.000964356	-0.187503
TC0300007033.hg_9	MLH1	Retained Intron	3:37048609-37048904	3.13023	0.00174667	-0.176144
TC1100008473.hg_2	MOGAT2	Retained Intron	11:75728144-75728790	-2.68277	0.00730158	0.105073
TC0100012523.hg_7	MORN1	Retained Intron	1:2378980-2379109	-3.74112	0.000183202	0.196859
TC0100012523.hg_1	MORN1	Retained Intron	1:2371905-2372481	2.94652	0.0032137	-0.109843
TC1300006474.hg_5	MPHOSPH8	Retained Intron	13:19663126-19666425	2.70481	0.00683438	-0.150089
TC1100009983.hg_1	MRPL17	Retained Intron	11:6681228-6682176	-2.69632	0.00701094	0.165097
TC1100008002.hg_2	MRPL49	Retained Intron	11:65125942-65126057	-3.21423	0.00130795	0.144296
TC1000007010.hg_3	MSRB2	Retained Intron	10:23104244-23110242	4.05394	5.03628e-05	-0.191562
TC1000012513.hg_7	MTG1	Retained Intron	10:133398515-133399170	3.24079	0.00119197	-0.138343
TC1000012513.hg_6	MTG1	Retained Intron	10:133396267-133398435	2.67731	0.00742165	-0.242712
TC0400007848.hg_10	MTHFD2L	Retained Intron	4:74181791-74182727	-3.35312	0.000799064	0.172996
TC1900009559.hg_9	MUC16	Retained Intron	19:8885817-8886442	3.33983	0.000838296	-0.125878
TC0100014008.hg_17	MUTYH	Retained Intron	1:45332959-45333097	3.23847	0.00120174	-0.183002
TC1700009515.hg_14	MYBBP1A	Retained Intron	17:4541564-4541784	3.03541	0.00240208	-0.192247
TC0800010685.hg_13	MYBL1	Retained Intron	8:66601769-66602418	2.73262	0.00628325	-0.111531
TC1700007100.hg_8	MYO15A	Retained Intron	17:18149376-18149486	3.99394	6.49841e-05	-0.176708
TC1200012806.hg_11	MYO1A	Retained Intron	12:57048104-57048210	2.95586	0.00311794	-0.142059
TC1500009597.hg_18	MYO1E	Retained Intron	15:59256378-59261420	2.6233	0.00870837	-0.110047
TC1700006909.hg_10	MYOCD	Retained Intron	17:12720461-12722847	-2.67074	0.00756843	0.121279
TC0100014344.hg_16	MYSM1	Retained Intron	1:58673650-58675477	2.59922	0.00934365	-0.205147
TC1100013061.hg_15	NADSYN1	Retained Intron	11:71484447-71485542	2.8083	0.00498044	-0.214
TC0200016474.hg_3	NAGK	Retained Intron	2:71069061-71070502	-2.89712	0.0037661	0.140119
TC1200008269.hg_3	NAV3	Retained Intron	12:78050101-78050764	-3.32303	0.000890456	0.158708
TC0200008502.hg_6	NCAPH	Retained Intron	2:96359193-96360143	2.91242	0.00358634	-0.18797
TC1700012193.hg_2	NDEL1	Retained Intron	17:8444176-8444260	3.03675	0.00239142	-0.163618
TC0700013468.hg_5	NDUFB2	Retained Intron	7:140702054-140702866	-3.75768	0.000171493	0.160668
TC0100010340.hg_3	NDUFS2	Retained Intron	1:161203543-161203787	2.61193	0.00900337	-0.126565
TC0400009396.hg_8	NEIL3	Retained Intron	4:177341642-177351380	4.6417	3.45547e-06	-0.272342
TC2000007923.hg_6	NELFCD	Retained Intron	20:58991075-58991312	2.78551	0.00534443	-0.267531
TC1400009100.hg_1	NEMF	Retained Intron	14:49820456-49825867	2.78865	0.00529283	-0.134772
TC0200012959.hg_11	NFU1	Retained Intron	2:69430021-69431902	-2.75949	0.00578915	0.116781
TC1600011472.hg_3	NMRAL1	Retained Intron	16:4467181-4469227	-2.88027	0.00397329	0.157551
TC0900010792.hg_18	NOL8	Retained Intron	9:92323351-92323441	2.95804	0.00309604	-0.140729
TC0900010792.hg_11	NOL8	Retained Intron	9:92325456-92325527	2.73499	0.00623815	-0.110681
TC1100011901.hg_13	NOX4	Retained Intron	11:89432856-89440688	-2.84324	0.00446581	0.145344
TC0600014055.hg_23	NQO2	Retained Intron	6:3002286-3003669	2.62598	0.00863995	-0.122476
TC0300006694.hg_3	NR2C2	Retained Intron	3:15028719-15030275	2.73317	0.00627276	-0.170031
TC1600009829.hg_9	NSMCE1	Retained Intron	16:27234265-27235178	2.72293	0.00647063	-0.122669
TC0500009996.hg_5	NSUN2	Retained Intron	5:6604276-6604605	2.88375	0.00392971	-0.125242
TC0700013391.hg_9	NSUN5P1	Retained Intron	7:75410460-75410606	2.93916	0.00329103	-0.15221
TC1700011736.hg_2	NT5C	Retained Intron	17:75131281-75131534	2.63658	0.0083747	-0.102712
TC0300011173.hg_5	NT5DC2	Retained Intron	3:52527718-52527829	3.73834	0.000185236	-0.20547
TC0300011173.hg_4	NT5DC2	Retained Intron	3:52527375-52527617	2.94852	0.00319304	-0.116098
TC0300011173.hg_2	NT5DC2	Retained Intron	3:52524881-52524963	2.77267	0.00555991	-0.110479
TC1500006999.hg_21	NUSAP1	Retained Intron	15:41375828-41377196	2.9366	0.00331834	-0.1184
TC1600008175.hg_4	NUTF2	Retained Intron	16:67868411-67868501	2.99151	0.00277604	-0.155549
TC0900008869.hg_11	ODF2	Retained Intron	9:128459657-128460158	3.78727	0.000152312	-0.230105
TC0700007392.hg_11	OGDH	Retained Intron	7:44700269-44701543	2.80479	0.00503499	-0.26087
TC0600007463.hg_12	OR2H1	Retained Intron	6:29462733-29463749	-2.81308	0.0049069	0.121677
TC1100009888.hg_1	OR51E2	Retained Intron	11:4680929-4681364	-3.79058	0.000150293	0.208842
TC1200009160.hg_9	P2RX4	Retained Intron	12:121233092-121233523	2.61862	0.00882864	-0.137143
TC1200007990.hg_1	PABPC1P4	Retained Intron	12:63822306-63822404	-3.45698	0.000546267	0.266733
TC0500006648.hg_5	PAPD7	Retained Intron	5:6739852-6742490	2.76018	0.00577693	-0.135199
TC0500006648.hg_4	PAPD7	Retained Intron	5:6738729-6739732	2.64317	0.00821331	-0.177608
TC1600009482.hg_12	PARN	Retained Intron	16:14554151-14555654	3.06098	0.00220611	-0.104352
TC0300013988.hg_4	PCBP4	Retained Intron	3:51960023-51960189	3.40499	0.000661665	-0.154147
TC0500013241.hg_1	PCDHB5	Retained Intron	5:141135289-141136642	-3.19402	0.00140305	0.156151
TC2100007465.hg_9	PCNT	Retained Intron	21:46363934-46366584	2.96274	0.00304913	-0.188284
TC1400007588.hg_18	PCNX	Retained Intron	14:70965432-70968198	-2.67057	0.00757228	0.150377
TC0500009061.hg_5	PCYOX1L	Retained Intron	5:149364210-149365942	2.68254	0.00730646	-0.119107
TC0600014045.hg_8	PDCD2	Retained Intron	6:170582265-170583057	-2.88612	0.00390027	0.126774
TC1600011464.hg_8	PDPK2P	Retained Intron	16:2634827-2637287	-2.83155	0.00463228	0.120375
TC0700008367.hg_2	PEG10	Retained Intron	7:94665075-94668734	2.85809	0.00426199	-0.150141
TC0100018476.hg_1	PEX11B	Retained Intron	1:145911735-145912126	-3.12333	0.00178816	0.12434
TC0100016158.hg_3	PFDN2	Retained Intron	1:161102171-161102287	3.02626	0.00247601	-0.179487
TC0100007556.hg_19	PHACTR4	Retained Intron	1:28491787-28493015	2.80398	0.00504762	-0.131438
TC1600010792.hg_10	PHLPP2	Retained Intron	16:71678985-71679389	2.75477	0.00587326	-0.117396
TC1500007659.hg_11	PIAS1	Retained Intron	15:68191806-68192154	-2.62037	0.00878347	0.10177
TC0900009931.hg_1	PIGO	Retained Intron	9:35089221-35089380	4.31255	1.61385e-05	-0.165634
TC2000010001.hg_9	PIGU	Retained Intron	20:34634715-34637876	3.22956	0.00123979	-0.111841
TC1100013082.hg_3	PIWIL4	Retained Intron	11:94607639-94608583	3.57306	0.000352837	-0.145779
TC1100006456.hg_8	PKP3	Retained Intron	11:404323-404534	2.76458	0.00569961	-0.148421
TC1100007943.hg_4	PLCB3	Retained Intron	11:64261665-64261952	4.06792	4.74347e-05	-0.214224
TC1100007943.hg_6	PLCB3	Retained Intron	11:64267570-64268504	-2.80306	0.00506203	0.12495
TC0600009843.hg_4	PLEKHG1	Retained Intron	6:150841135-150841839	2.70846	0.00675957	-0.128272
TC0300011019.hg_4	PLXNB1	Retained Intron	3:48409476-48409571	2.57601	0.00999486	-0.135556
TC1100006492.hg_3	PNPLA2	Retained Intron	11:823587-823694	2.75504	0.00586855	-0.131924
TC0900012067.hg_4	PNPLA7	Retained Intron	9:137462331-137462685	2.913	0.00357978	-0.145825
TC0900012067.hg_6	PNPLA7	Retained Intron	9:137464195-137464340	2.65437	0.00794569	-0.116846
TC0300008474.hg_8	POGLUT1	Retained Intron	3:119488987-119490551	2.66147	0.00777998	-0.109088
TC0800007439.hg_12	POLB	Retained Intron	8:42361202-42361295	-3.29427	0.00098679	0.160099
TC1200012533.hg_17	POLE	Retained Intron	12:132675517-132675735	2.58508	0.00973565	-0.141723
TC1000011649.hg_13	POLL	Retained Intron	10:101584919-101585316	-3.36962	0.000752708	0.160123
TC0200016702.hg_13	POLR1A	Retained Intron	2:86098760-86099968	2.76772	0.005645	-0.19542
TC1000011135.hg_6	POLR3A	Retained Intron	10:78004888-78007702	2.625	0.00866499	-0.128081
TC0600012815.hg_6	PPIL6	Retained Intron	6:109431345-109436104	2.697	0.0069967	-0.162914
TC0200012076.hg_2	PPM1G	Retained Intron	2:27385088-27385747	3.01987	0.00252879	-0.245355
TC0100007538.hg_3	PPP1R8	Retained Intron	1:27850414-27851540	-2.87465	0.00404476	0.154188
TC0Y00006863.hg_1	PPP2R3B	Retained Intron	Y:334517-338604	-2.97056	0.00297262	0.137454
TC0X00008888.hg_1	PPP2R3B	Retained Intron	X:334517-338604	-2.96397	0.00303697	0.145365
TC1900008372.hg_3	PPP5C	Retained Intron	19:46388448-46388553	3.4689	0.000522603	-0.114574
TC1900009806.hg_6	PRKACA	Retained Intron	19:14097674-14097764	2.862	0.00420977	-0.13505
TC0800010360.hg_6	PRKDC	Retained Intron	8:47840189-47849154	2.70539	0.00682238	-0.181202
TC1400008684.hg_20	PRMT5	Retained Intron	14:22926814-22927526	3.97644	6.99557e-05	-0.200269
TC1400008684.hg_5	PRMT5	Retained Intron	14:22922240-22922443	2.82342	0.00475149	-0.104514
TC0900012184.hg_1	PRRC2B	Retained Intron	9:131430259-131432617	2.78233	0.00539696	-0.16038
TC1100010738.hg_6	PSMC3	Retained Intron	11:47424491-47424607	3.43032	0.000602874	-0.258137
TC0300009701.hg_14	PSMD2	Retained Intron	3:184300685-184301537	-2.69859	0.00696338	0.127018
TC0100009949.hg_2	PSMD4	Retained Intron	1:151264918-151265166	3.12367	0.00178611	-0.16248
TC0700006523.hg_2	PSMG3-AS1	Retained Intron	7:1574863-1575787	2.74922	0.00597371	-0.208621
TC0900010886.hg_1	PTCH1	Retained Intron	9:95446391-95446911	2.81022	0.00495075	-0.125944
TC0100009558.hg_2	PTGFRN	Retained Intron	1:116987084-116989939	-2.8878	0.00387946	0.170809
TC0300007294.hg_7	PTPN23	Retained Intron	3:47409317-47409417	2.72398	0.00645003	-0.126314
TC1500010893.hg_5	PTPN9	Retained Intron	15:75490301-75505675	3.09034	0.0019993	-0.176245
TC1900009382.hg_8	PTPRS	Retained Intron	19:5215412-5215498	3.45738	0.000545455	-0.222195
TC1900009382.hg_13	PTPRS	Retained Intron	19:5219467-5219939	3.24746	0.00116439	-0.189442
TC0200011901.hg_13	PUM2	Retained Intron	2:20311663-20312236	2.91737	0.00353001	-0.116564
TC0700012159.hg_5	PUS7	Retained Intron	7:105482440-105491540	2.74818	0.00599272	-0.156662
TC0600011659.hg_1	PXT1	Retained Intron	6:36391440-36391767	2.86957	0.00411025	-0.107834
TC0100015895.hg_5	RAB13	Retained Intron	1:153983296-153983521	3.38898	0.000701528	-0.180671
TC0100015895.hg_1	RAB13	Retained Intron	1:153982176-153982391	2.94844	0.00319383	-0.163814
TC0200009431.hg_2	RAB3GAP1	Retained Intron	2:135089872-135090998	2.69778	0.00698036	-0.131508
TC1400008749.hg_5	RABGGTA	Retained Intron	14:24266889-24267660	4.49105	7.08725e-06	-0.216635
TC0300010299.hg_6	RAF1	Retained Intron	3:12600279-12600388	-3.91244	9.1368e-05	0.127207
TC0900011829.hg_11	RALGDS	Retained Intron	9:133104331-133104448	2.59081	0.00957508	-0.126788
TC0500008014.hg_5	RASA1	Retained Intron	5:87333337-87337974	2.76725	0.00565309	-0.141155
TC2000009026.hg_5	RBL1	Retained Intron	20:37061269-37062084	3.3265	0.000879427	-0.235956
TC2000009026.hg_8	RBL1	Retained Intron	20:37066884-37066993	2.59557	0.00944352	-0.152396
TC0500013253.hg_2	RBM27	Retained Intron	5:146255092-146258449	2.5959	0.00943427	-0.146797
TC1700011761.hg_18	RECQL5	Retained Intron	17:75666620-75666901	-2.57805	0.00993598	0.114774
TC0200008168.hg_2	REG1A	Retained Intron	2:79121680-79121988	3.04925	0.00229413	-0.108378
TC1200009065.hg_4	RFC5	Retained Intron	12:118020985-118022286	4.25535	2.08723e-05	-0.179224
TC1700012091.hg_1	RFNG	Retained Intron	17:82048807-82049031	3.34161	0.000832933	-0.182519
TC1600008936.hg_2	RGS11	Retained Intron	16:271460-271540	2.70772	0.00677476	-0.159499
TC1700011802.hg_7	RHBDF2	Retained Intron	17:76479009-76479082	3.29257	0.000992765	-0.127031
TC0700013080.hg_5	RHEB	Retained Intron	7:151471441-151471549	2.98804	0.00280774	-0.173357
TC0500010549.hg_12	RICTOR	Retained Intron	5:38991075-38996819	3.13959	0.00169184	-0.156765
TC1100011247.hg_4	RNASEH2C	Retained Intron	11:65719809-65720045	3.12591	0.00177256	-0.226345
TC1100011247.hg_2	RNASEH2C	Retained Intron	11:65719156-65719681	-2.80514	0.00502953	0.101812
TC0300007387.hg_18	RNF123	Retained Intron	3:49712892-49713513	2.63729	0.00835716	-0.123793
TC0500012642.hg_4	RNF145	Retained Intron	5:159209510-159209543	3.69284	0.000221767	-0.163266
TC0700012449.hg_1	RNF148	Retained Intron	7:122702082-122702193	-2.67776	0.00741159	0.116742
TC0400008541.hg_4	RNU6-1054P	Retained Intron	4:118605657-118605691	-3.44622	0.000568482	0.202388
TC1700006525.hg_12	RPA1	Retained Intron	17:1879407-1879560	3.15639	0.00159736	-0.143184
TC0200010643.hg_17	RPE	Retained Intron	2:210018221-210019669	-3.12054	0.00180518	0.170272
TC1900011990.hg_2	RPL18	Retained Intron	19:48616824-48617316	2.7115	0.00669788	-0.267345
TC0100007469.hg_10	RPS6KA1	Retained Intron	1:26571925-26572176	2.7176	0.00657571	-0.296744
TC0200010801.hg_9	RQCD1	Retained Intron	2:218596298-218596335	-2.95104	0.00316711	0.214863
TC1100011723.hg_3	RSF1	Retained Intron	11:77683819-77685105	3.03028	0.00244331	-0.124445
TC0600012740.hg_4	RTN4IP1	Retained Intron	6:106592300-106602874	4.2558	2.08302e-05	-0.23375
TC1100010254.hg_3	SAAL1	Retained Intron	11:18087225-18089330	2.95593	0.00311725	-0.152395
TC1100010254.hg_19	SAAL1	Retained Intron	11:18087054-18087143	2.67977	0.00736718	-0.139201
TC1900008409.hg_3	SAE1	Retained Intron	19:47143605-47150202	2.82033	0.00479736	-0.144936
TC1900006764.hg_8	SAFB	Retained Intron	19:5653420-5654061	4.23294	2.30652e-05	-0.262052
TC1900009393.hg_6	SAFB2	Retained Intron	19:5604695-5604787	2.7607	0.00576773	-0.109144
TC1900011942.hg_7	SARS2	Retained Intron	19:38918008-38918094	2.87476	0.00404335	-0.102438
TC0300013949.hg_9	SATB1	Retained Intron	3:18416133-18416902	2.86581	0.00415939	-0.152962
TC0300006777.hg_7	SATB1-AS1	Retained Intron	3:18463803-18464287	-3.10583	0.00189745	0.150499
TC2100007935.hg_3	SCAF4	Retained Intron	21:31691930-31692349	2.89689	0.00376883	-0.14594
TC0100015951.hg_3	SCAMP3	Retained Intron	1:155260450-155260537	3.69021	0.000224072	-0.185744
TC1500010097.hg_26	SCAPER	Retained Intron	15:76771954-76774368	2.95141	0.00316327	-0.122141
TC0800008299.hg_1	SDC2	Retained Intron	8:96529271-96537300	2.60771	0.00911505	-0.167663
TC1000008045.hg_4	SEC24C	Retained Intron	10:73769485-73769615	2.92879	0.00340287	-0.239873
TC0400007913.hg_11	SEPT11	Retained Intron	4:76995938-76996425	2.84191	0.00448436	-0.158623
TC1500010863.hg_2	SERINC4	Retained Intron	15:43799137-43799310	-4.03194	5.5319e-05	0.168621
TC2200009276.hg_6	SGSM3	Retained Intron	22:40407071-40407201	2.75989	0.00578205	-0.182743
TC1400010700.hg_4	SIVA1	Retained Intron	14:104755824-104756604	2.75168	0.00592913	-0.137947
TC0600007623.hg_11	SKIV2L	Retained Intron	6:31967377-31967715	2.73033	0.00632714	-0.115035
TC0600007623.hg_10	SKIV2L	Retained Intron	6:31967141-31967273	2.61909	0.00881641	-0.149994
TC1700008886.hg_2	SLC16A5	Retained Intron	17:75093486-75093589	3.15754	0.00159105	-0.107074
TC0600014223.hg_28	SLC22A23	Retained Intron	6:3412313-3412444	-2.63589	0.00839172	0.130202
TC0X00008908.hg_1	SLC25A6	Retained Intron	X:1386759-1387279	2.68207	0.00731676	-0.209196
TC0700013626.hg_8	SLC37A3	Retained Intron	7:140355764-140358640	2.58086	0.00985543	-0.163244
TC1400007554.hg_2	SLC39A9	Retained Intron	14:69458729-69461697	-2.95461	0.00313062	0.129802
TC1400007554.hg_7	SLC39A9	Retained Intron	14:69453309-69454812	2.5896	0.00960887	-0.121648
TC0200007418.hg_1	SLC3A1	Retained Intron	2:44285738-44286032	2.77275	0.00555853	-0.127775
TC1100010893.hg_4	SLC43A1	Retained Intron	11:57491626-57491716	2.93748	0.00330892	-0.241928
TC1700012209.hg_13	SLC47A1	Retained Intron	17:19547043-19547985	3.08318	0.00204804	-0.159819
TC1900007005.hg_17	SMARCA4	Retained Intron	19:11058363-11058788	2.63475	0.00841992	-0.209362
TC0200010741.hg_5	SMARCAL1	Retained Intron	2:216428782-216432718	2.77473	0.00552468	-0.14271
TC1200007595.hg_3	SMARCD1	Retained Intron	12:50094572-50096850	2.8603	0.00423245	-0.133822
TC0900010362.hg_3	SMC5-AS1	Retained Intron	9:70216421-70218315	-2.94457	0.00323406	0.136282
TC1600011514.hg_9	SMG1P2	Retained Intron	16:29537807-29538195	2.66804	0.00762962	-0.181734
TC1600011507.hg_7	SMG1P4	Retained Intron	16:21886484-21887584	3.45337	0.000553621	-0.190088
TC1600011507.hg_3	SMG1P4	Retained Intron	16:21880869-21881842	2.963	0.00304655	-0.149704
TC1600011507.hg_5	SMG1P4	Retained Intron	16:21885025-21885174	2.75574	0.00585597	-0.148656
TC1600011507.hg_2	SMG1P4	Retained Intron	16:21880347-21880722	2.61071	0.00903533	-0.224931
TC1600011558.hg_3	SMG1P7	Retained Intron	16:70220880-70221254	2.82964	0.00465998	-0.21843
TC1600006757.hg_5	SMIM22	Retained Intron	16:4795858-4795948	2.63798	0.00834023	-0.40918
TC0700010376.hg_20	SNX13	Retained Intron	7:17888722-17890363	-3.39109	0.000696158	0.223769
TC0700010376.hg_13	SNX13	Retained Intron	7:17873616-17875480	2.89237	0.00382351	-0.163436
TC0600014321.hg_17	SNX14	Retained Intron	6:85561340-85565332	2.81072	0.00494306	-0.140069
TC0100013042.hg_1	SPATA21	Retained Intron	1:16396312-16396558	-3.36908	0.000754206	0.122211
TC0300007495.hg_1	SPCS1	Retained Intron	3:52706282-52706644	2.63061	0.0085232	-0.119482
TC0700011574.hg_1	SPDYE16	Retained Intron	7:76532794-76533649	-2.57916	0.00990396	0.132858
TC0700008536.hg_2	SPDYE3	Retained Intron	7:100320035-100320891	-2.84513	0.00443932	0.106867
TC0300012023.hg_9	SPICE1	Retained Intron	3:113489063-113493206	3.76775	0.000164727	-0.24588
TC1200007992.hg_17	SRGAP1	Retained Intron	12:64111986-64115814	-3.99877	6.36726e-05	0.162058
TC1200007992.hg_14	SRGAP1	Retained Intron	12:64095204-64097241	3.10945	0.00187434	-0.205898
TC1600006633.hg_21	SRRM2	Retained Intron	16:2759402-2759569	2.8704	0.00409947	-0.210258
TC1600006633.hg_4	SRRM2	Retained Intron	16:2763938-2764848	-2.69927	0.00694908	0.238092
TC1400007562.hg_2	SRSF5	Retained Intron	14:69767987-69768138	2.70588	0.00681243	-0.135252
TC1100010887.hg_3	SSRP1	Retained Intron	11:57330429-57330855	2.98945	0.00279478	-0.269563
TC1100010887.hg_1	SSRP1	Retained Intron	11:57326889-57327426	2.90338	0.00369158	-0.227006
TC0100015299.hg_1	ST7L	Retained Intron	1:112610690-112610841	-3.71598	0.000202418	0.158019
TC1000008385.hg_9	STAMBPL1	Retained Intron	10:88911011-88913101	2.74961	0.00596669	-0.131879
TC0700007345.hg_3	STK17A	Retained Intron	7:43623620-43623709	-2.77737	0.00548014	0.119368
TC0300006942.hg_1	STT3B	Retained Intron	3:31576504-31579809	2.77624	0.00549923	-0.163232
TC0300007728.hg_12	SUCLG2-AS1	Retained Intron	3:67749970-67750414	2.598	0.00937685	-0.108481
TC1000007889.hg_9	SUPV3L1	Retained Intron	10:69202519-69202867	3.03666	0.00239218	-0.171109
TC2000010031.hg_14	TAF4	Retained Intron	20:62009174-62010046	3.25709	0.00112561	-0.217862
TC1800006937.hg_5	TAF4B	Retained Intron	18:26321200-26327015	2.66249	0.00775657	-0.132792
TC0400007245.hg_10	TBC1D1	Retained Intron	4:38030456-38035588	3.76644	0.000165594	-0.198227
TC0400007128.hg_4	TBC1D19	Retained Intron	4:26614453-26620613	2.83513	0.00458068	-0.112297
TC2000008130.hg_2	TBC1D20	Retained Intron	20:437598-438550	-3.46276	0.000534673	0.209594
TC2200007677.hg_13	TBC1D22A	Retained Intron	22:46894846-46912074	2.74373	0.00607462	-0.141287
TC1700009277.hg_3	TBCD	Retained Intron	17:82764062-82766267	3.26403	0.0010984	-0.163396
TC2000008107.hg_5	TCEA2	Retained Intron	20:64071941-64072172	3.54232	0.000396621	-0.150107
TC0500009088.hg_5	TCOF1	Retained Intron	5:150375909-150376082	3.70351	0.000212633	-0.174962
TC1200009252.hg_4	TCTN2	Retained Intron	12:123695297-123696415	3.07879	0.00207843	-0.151913
TC1000011501.hg_5	TCTN3	Retained Intron	10:95693476-95693644	2.57971	0.00988826	-0.17624
TC1400008588.hg_14	TEP1	Retained Intron	14:20405585-20406233	3.64292	0.000269564	-0.198866
TC1400008588.hg_18	TEP1	Retained Intron	14:20403884-20404611	2.83044	0.0046484	-0.111963
TC1700011892.hg_4	TK1	Retained Intron	17:78186818-78186929	2.86588	0.00415857	-0.107865
TC0300011200.hg_8	TKT	Retained Intron	3:53231550-53233156	2.82168	0.00477724	-0.18321
TC0300012773.hg_3	TM4SF1	Retained Intron	3:149375588-149375680	2.94074	0.00327433	-0.186799
TC1500008003.hg_1	TMED3	Retained Intron	15:79417048-79417302	-2.58258	0.00980646	0.131003
TC1200009177.hg_4	TMEM120B	Retained Intron	12:121750439-121752128	2.84979	0.00437479	-0.132502
TC1100008673.hg_8	TMEM135	Retained Intron	11:87067821-87071523	2.67802	0.00740595	-0.202874
TC1900007864.hg_4	TMEM147	Retained Intron	19:35547240-35547324	2.69814	0.00697274	-0.220616
TC1600008153.hg_2	TMEM208	Retained Intron	16:67227931-67228355	3.27141	0.00107012	-0.16709
TC0800012477.hg_1	TMEM249	Retained Intron	8:144353527-144353778	3.76907	0.000163855	-0.192392
TC0600012316.hg_3	TMEM30A	Retained Intron	6:75265338-75267641	2.58973	0.00960504	-0.1306
TC1200010252.hg_14	TMTC1	Retained Intron	12:29755885-29758704	-4.36859	1.25054e-05	0.195649
TC0300013670.hg_13	TNK2	Retained Intron	3:195883309-195884812	-2.59111	0.00956666	0.141708
TC1700010618.hg_9	TOP2A	Retained Intron	17:40406689-40406832	2.95506	0.00312603	-0.134793
TC0200006480.hg_4	TPO	Retained Intron	2:1540723-1542421	-3.60115	0.000316816	0.196898
TC1200008906.hg_5	TRAFD1	Retained Intron	12:112142295-112145586	3.13433	0.0017225	-0.129762
TC0300013812.hg_9	TRAK1	Retained Intron	3:42149599-42151335	2.68293	0.007298	-0.203181
TC0600008257.hg_3	TRAM2-AS1	Retained Intron	6:52577651-52578050	-3.00031	0.00269702	0.132534
TC1600008851.hg_11	TRAPPC2L	Retained Intron	16:88859750-88859893	3.05464	0.0022533	-0.235505
TC1700007135.hg_9	TRIM16L	Retained Intron	17:18701445-18704129	3.49591	0.000472443	-0.152286
TC1900009062.hg_8	TRIM28	Retained Intron	19:58549860-58549949	3.41605	0.00063536	-0.231327
TC1100009971.hg_1	TRIM3	Retained Intron	11:6449180-6449306	3.17781	0.0014839	-0.158573
TC0500006472.hg_8	TRIP13	Retained Intron	5:908074-908355	-2.85121	0.00435532	0.159188
TC1900008528.hg_6	TRPM4	Retained Intron	19:49188770-49188946	2.79002	0.00527054	-0.167858
TC0700009079.hg_3	TSPAN33	Retained Intron	7:129168409-129169424	-2.8944	0.0037988	0.180916
TC1100012952.hg_33	TSSC2	Retained Intron	11:3403652-3404854	3.187	0.00143756	-0.134886
TC1100012952.hg_25	TSSC2	Retained Intron	11:3401867-3402613	2.71264	0.006675	-0.134836
TC0800012147.hg_5	TSTA3	Retained Intron	8:143614453-143614624	3.26054	0.001112	-0.121683
TC0200008084.hg_8	TTC31	Retained Intron	2:74492229-74492304	2.87206	0.00407802	-0.108155
TC2200008898.hg_1	TTLL1	Retained Intron	22:43039905-43046410	3.10211	0.00192147	-0.157032
TC1200010616.hg_9	TUBA1B	Retained Intron	12:49129390-49129500	3.18522	0.00144643	-0.16685
TC0200015771.hg_3	TUBA4A	Retained Intron	2:219251323-219251565	3.02841	0.00245847	-0.136349
TC0600010572.hg_1	TUBB2B	Retained Intron	6:3224851-3225056	-2.92628	0.00343042	0.174958
TC1300009856.hg_6	TUBGCP3	Retained Intron	13:112516575-112518975	2.75783	0.00581865	-0.159955
TC1000010911.hg_7	TYSND1	Retained Intron	10:70143972-70144485	-3.06666	0.00216466	0.132523
TC0700009333.hg_3	UBN2	Retained Intron	7:139266403-139269394	2.5827	0.00980294	-0.151157
TC0100013123.hg_31	UBR4	Retained Intron	1:19185286-19186540	2.67253	0.00752813	-0.1186
TC0800011314.hg_12	UBR5	Retained Intron	8:102346395-102346903	2.80302	0.00506264	-0.167079
TC1100011094.hg_12	UBXN1	Retained Intron	11:62677634-62677740	-3.58464	0.000337546	0.189711
TC0100016786.hg_6	UCHL5	Retained Intron	1:193028148-193029179	2.60975	0.00906081	-0.218283
TC0300008604.hg_10	UMPS	Retained Intron	3:124742266-124743915	2.81667	0.00485248	-0.121749
TC1600008657.hg_3	USP10	Retained Intron	16:84759946-84760172	3.09845	0.00194535	-0.134287
TC1200008790.hg_5	USP30	Retained Intron	12:109071710-109072305	2.74752	0.0060048	-0.169415
TC0600011805.hg_7	USP49	Retained Intron	6:41871637-41872933	-3.272	0.00106791	0.173017
TC0400008557.hg_10	USP53	Retained Intron	4:119266333-119267320	-3.1435	0.0016694	0.182084
TC1700012354.hg_2	VAMP2	Retained Intron	17:8161524-8161608	2.79865	0.00513168	-0.143515
TC0600011455.hg_4	VARS	Retained Intron	6:31779814-31779998	3.79775	0.000146017	-0.223309
TC0900011864.hg_3	VAV2	Retained Intron	9:133925948-133926216	2.60294	0.00924282	-0.129868
TC0100006884.hg_13	VPS13D	Retained Intron	1:12318337-12319497	2.62691	0.00861648	-0.120524
TC1700007914.hg_1	VPS25	Retained Intron	17:42773528-42773733	2.60862	0.00909094	-0.139698
TC0700013493.hg_2	WDR60	Retained Intron	7:158871562-158876609	3.0332	0.00241977	-0.167433
TC0700013493.hg_8	WDR60	Retained Intron	7:158901816-158902376	2.64589	0.00814758	-0.157211
TC0500007179.hg_7	WDR70	Retained Intron	5:37701142-37702949	2.69125	0.00711858	-0.130793
TC1700006522.hg_7	WDR81	Retained Intron	17:1730487-1730755	3.2151	0.001304	-0.139534
TC1200006450.hg_9	WNK1	Retained Intron	12:883568-883774	2.94665	0.00321237	-0.193064
TC0100012593.hg_9	WRAP73	Retained Intron	1:3636030-3636995	3.38721	0.000706072	-0.16381
TC1900009487.hg_1	XAB2	Retained Intron	19:7619647-7619747	3.12679	0.00176727	-0.13454
TC1600009849.hg_21	XPO6	Retained Intron	16:28176095-28177220	3.28003	0.00103796	-0.190117
TC0300009677.hg_12	YEATS2	Retained Intron	3:183786301-183790797	3.13839	0.00169877	-0.172621
TC1900010597.hg_10	YIF1B	Retained Intron	19:38308849-38308979	2.80273	0.00506726	-0.139235
TC2200008103.hg_1	YPEL1	Retained Intron	22:21701218-21703370	4.88289	1.04541e-06	-0.249263
TC1400009410.hg_4	ZBTB25	Retained Intron	14:64502815-64502901	3.78934	0.000151049	-0.139011
TC1600008829.hg_2	ZC3H18	Retained Intron	16:88599948-88608934	2.77411	0.00553526	-0.116312
TC1600009417.hg_12	ZC3H7A	Retained Intron	16:11776909-11779166	4.05288	5.05913e-05	-0.176364
TC0900009579.hg_2	ZDHHC21	Retained Intron	9:14672928-14674187	2.81439	0.00488695	-0.116364
TC1000008182.hg_2	ZMIZ1	Retained Intron	10:79201692-79208336	3.01832	0.00254184	-0.209483
TC2000009292.hg_7	ZMYND8	Retained Intron	20:47282217-47283571	2.59555	0.00944398	-0.224853
TC0100018097.hg_6	ZNF496	Retained Intron	1:247308588-247309699	3.60373	0.000313687	-0.155371
TC1900011822.hg_5	ZNF586	Retained Intron	19:57790400-57799236	-2.7939	0.00520766	0.111423
TC0100007442.hg_1	ZNF593	Retained Intron	1:26170480-26170575	3.86196	0.000112481	-0.206013
TC1700011038.hg_4	ZNF652	Retained Intron	17:49311456-49311927	2.96755	0.00300179	-0.303542
TC0700013361.hg_3	ZNF713	Retained Intron	7:55923288-55923607	2.70773	0.00677446	-0.186801
TC0400012048.hg_11	ZNF827	Retained Intron	4:145870478-145870719	4.00207	6.2791e-05	-0.192822
TC1900007043.hg_2	ZNF833P	Retained Intron	19:11648484-11650357	2.87274	0.00406929	-0.1704
TC1900012053.hg_4	ZSCAN5A	Retained Intron	19:56313384-56314250	-2.68069	0.007347	0.134654
TC1000010686.hg_1	ZWINT	Retained Intron	10:56358185-56358377	3.04852	0.00229973	-0.134345
TC0300012281.hg_5	ZXDC	Retained Intron	3:126471025-126471973	3.18368	0.00145414	-0.143285
TC1700009500.hg_25	ZZEF1	Retained Intron	17:4070924-4071339	-2.69931	0.00694826	0.123298
TC1700009500.hg_13	ZZEF1	Retained Intron	17:4081490-4082437	2.65937	0.00782872	-0.140817
