# Supplementary material for: Comprehensive analysis of alternative splicing across multiple transcriptomic cohorts reveals prognostic signatures in prostate cancer
Source: Hum Genomics. 2023 Nov 3;17:97. doi: 10.1186/s40246-023-00545-w (PMC10623736; doi:10.1186/s40246-023-00545-w)
Supplement: Supplementary file 2 — Additional file 2:Table S2. CancerMine results. [file 40246_2023_545_MOESM2_ESM.xlsx]

## Sheet: cancermine_genelist_results-2
Additional file 2: Table S2. CancerMine results.
gene	driver_citations	oncogene_citations	tumor_suppressor_citations	all_citations
TP53	363	327	1147	1837
MET	25	390	2	417
KMT2A	222	87	3	312
EWSR1	56	202	2	260
BCR	61	178	6	245
CDH1	16	74	100	190
FTO	2	115	22	139
BRCA2	12	7	110	129
NF2	16	8	61	85
PTCH1	11	24	24	59
EGF	12	45	0	57
SETDB1	7	49	1	57
FOXP3	2	11	37	50
RAF1	3	43	2	48
SMARCA4	12	13	21	46
AKT2	9	26	6	41
MAPK8	4	29	7	40
FUS	6	30	2	38
ZEB2	6	24	8	38
PLK1	2	26	9	37
KIF14	0	33	2	35
PRMT5	6	26	1	33
FLCN	1	10	21	32
CREBBP	4	11	16	31
MAP2K7	17	9	5	31
DUSP6	0	9	18	27
ECT2	4	23	0	27
PTPN6	1	3	22	26
TFCP2	0	23	2	25
PKM	4	20	0	24
DAPK1	0	7	16	23
BECN1	2	3	17	22
MCM3AP	0	22	0	22
CHD1L	2	19	0	21
HDAC6	0	16	5	21
IKBKE	2	19	0	21
DAB2	0	3	17	20
SPDEF	3	8	9	20
FLII	9	10	0	19
TPM1	0	10	9	19
SIRT7	0	15	3	18
TRIM3	0	1	17	18
HSF1	4	12	1	17
RBL1	1	5	11	17
LEF1	0	12	4	16
MEF2C	0	15	1	16
PARK7	0	14	2	16
AFF1	5	10	0	15
ALDOA	1	14	0	15
CBX4	1	6	8	15
KIF4A	2	12	1	15
MELK	1	14	0	15
NOB1	0	15	0	15
SMAD3	3	4	8	15
TOP2A	0	14	1	15
DCN	0	3	10	13
EHMT2	2	9	2	13
PLXNB1	0	6	7	13
PRKDC	3	7	3	13
RECK	0	3	10	13
RHOC	4	9	0	13
SATB1	2	9	2	13
TMED3	0	1	12	13
CDK5RAP3	0	2	10	12
CHEK2	2	4	6	12
CSE1L	0	11	1	12
DOT1L	5	7	0	12
FAS	2	7	3	12
FYN	1	10	1	12
PRDX2	0	8	4	12
RNF43	1	4	7	12
TLR4	6	4	2	12
USP22	1	9	2	12
CTCFL	1	9	1	11
EIF4A3	0	11	0	11
GATA2	7	2	2	11
MLH1	1	2	8	11
TNK2	0	10	1	11
VAV3	0	11	0	11
CUL4B	1	9	0	10
PEG10	0	8	2	10
PHLPP2	1	0	9	10
SATB2	1	3	6	10
SHMT2	4	4	2	10
TRAF3	0	0	10	10
TRIM31	0	5	5	10
CYP24A1	0	9	0	9
GRB2	1	8	0	9
GSE1	0	9	0	9
IQGAP1	0	7	2	9
MIEN1	2	7	0	9
PDLIM5	0	7	2	9
RHEB	0	9	0	9
SOX5	0	9	0	9
TGIF1	1	4	4	9
TRIP13	2	7	0	9
ABL2	0	8	0	8
ACLY	0	8	0	8
ADARB1	0	1	7	8
BLNK	1	5	2	8
EI24	0	2	6	8
HNRNPA1	0	8	0	8
KLF3	0	7	1	8
LDHA	1	7	0	8
MYBL1	2	6	0	8
PIGU	0	8	0	8
PTPN9	0	1	7	8
PTRH2	0	2	6	8
RBM10	0	2	6	8
SMURF1	0	7	1	8
SPINT2	0	1	7	8
UBR5	1	7	0	8
ASS1	0	2	5	7
CARM1	1	6	0	7
CDK2	3	3	1	7
CLDN7	0	0	7	7
DAXX	2	1	4	7
DDX20	0	3	4	7
GAPDH	1	6	0	7
KPNA2	0	6	1	7
LOXL1	0	6	1	7
RALA	2	4	1	7
RASA1	1	1	5	7
RECQL5	0	1	6	7
RICTOR	3	3	1	7
SDCBP	0	6	1	7
TSC2	2	1	4	7
USP10	0	4	3	7
ABR	0	1	5	6
AKT1S1	0	5	1	6
CNOT3	0	0	6	6
E2F4	0	4	2	6
EPB41	0	1	5	6
FXR1	1	5	0	6
GRHL1	0	1	5	6
HOXA4	0	3	3	6
KDM4B	2	3	1	6
KDM8	0	6	0	6
MSLN	0	4	2	6
MUC16	2	3	1	6
NUSAP1	0	5	1	6
OTUB1	1	5	0	6
SRSF5	0	6	0	6
ST7L	0	0	6	6
TCF7L2	0	6	0	6
TRIM28	1	2	3	6
UBIAD1	0	1	5	6
ARHGEF12	0	0	5	5
ASAH1	1	4	0	5
CANT1	1	2	2	5
CDK14	0	5	0	5
CHUK	0	5	0	5
CIAPIN1	0	0	5	5
CNDP2	0	1	4	5
GPR137	0	5	0	5
GRHL3	0	0	5	5
IKZF2	2	1	2	5
IL15	5	0	0	5
JADE1	0	1	4	5
KAT2A	0	5	0	5
MCM10	0	5	0	5
MCM7	0	5	0	5
NT5C2	4	1	0	5
PIK3R3	0	4	1	5
PUM1	0	5	0	5
RSF1	0	5	0	5
ZMAT3	0	5	0	5
ZMYND8	0	2	3	5
ABCG2	2	2	0	4
AURKB	1	2	1	4
BCL2L12	0	4	0	4
BCS1L	4	0	0	4
BUB1	0	2	2	4
CERS2	0	0	4	4
CLIC1	0	4	0	4
CTNNA1	0	0	4	4
DRG1	0	2	2	4
EIF3H	0	4	0	4
ESRRG	0	1	3	4
EYA2	0	4	0	4
GRN	1	3	0	4
HDAC4	0	4	0	4
HPN	0	4	0	4
ILF3	0	3	1	4
IRF2	0	3	1	4
LMO7	0	0	4	4
LRIG2	0	2	2	4
MYBBP1A	0	3	1	4
NCAPG2	1	3	0	4
NCAPH	0	4	0	4
NPRL2	0	0	4	4
NSUN2	1	3	0	4
NUP214	1	3	0	4
PAFAH1B3	2	2	0	4
PCMT1	1	3	0	4
PIAS1	0	1	3	4
PNPLA2	1	3	0	4
PRLR	0	4	0	4
RALGDS	0	4	0	4
RFC2	0	3	1	4
RIOK3	0	4	0	4
SCAMP3	0	1	3	4
STK17A	1	1	2	4
TRAP1	3	1	0	4
TSPAN1	0	4	0	4
ZMIZ1	0	4	0	4
ADSL	1	2	0	3
ANLN	0	3	0	3
ASPSCR1	0	3	0	3
BRCC3	0	2	1	3
CACNA1A	0	1	2	3
CD151	1	2	0	3
CHKA	0	3	0	3
COL12A1	0	3	0	3
EOMES	0	1	2	3
EPB41L1	0	0	3	3
FANCI	0	3	0	3
FDPS	0	3	0	3
G3BP1	0	3	0	3
GABARAP	0	0	3	3
GPS2	0	0	3	3
HABP4	0	0	3	3
HNRNPC	0	3	0	3
INO80	0	3	0	3
JTB	0	2	1	3
L3MBTL4	0	0	3	3
LARP4B	0	0	3	3
LGMN	0	3	0	3
MAZ	0	3	0	3
NAV3	0	0	3	3
NOD1	0	0	3	3
NONO	0	3	0	3
NR2C2	0	1	2	3
OSBPL3	0	2	1	3
PIWIL4	0	2	1	3
PPP5C	0	2	1	3
PRKACA	1	2	0	3
PTPRS	0	0	3	3
RPS6KA1	1	0	2	3
RRM1	0	2	1	3
SF1	0	3	0	3
SF3B3	0	3	0	3
SMAD1	0	0	3	3
SMUG1	2	1	0	3
SNRPA	0	2	1	3
SORBS2	0	0	3	3
SYT1	0	3	0	3
TM4SF1	0	3	0	3
TMEM71	0	3	0	3
TNFRSF18	1	1	1	3
TPO	1	2	0	3
UBE2K	0	3	0	3
UQCRC1	0	3	0	3
USP36	0	3	0	3
UXT	0	3	0	3
VAV2	0	3	0	3
WDR62	2	1	0	3
XRCC1	0	0	3	3
ZWINT	0	2	1	3
AKR1C3	1	1	0	2
ARHGAP17	0	0	2	2
ARHGEF10	0	0	2	2
ARHGEF5	0	2	0	2
ATP6AP1	0	1	1	2
CAPN1	0	0	2	2
CELF1	1	0	1	2
COPS6	0	2	0	2
CPNE3	0	2	0	2
CXXC5	0	0	2	2
DDX41	1	0	1	2
DDX46	0	2	0	2
DIAPH3	0	2	0	2
DNAJC2	0	1	1	2
DNM2	1	1	0	2
EIF3A	0	2	0	2
ELAC2	0	0	2	2
ETV3	2	0	0	2
FBXO10	0	0	2	2
GALNT10	0	2	0	2
GPAA1	0	2	0	2
HERC4	0	1	1	2
HJURP	1	1	0	2
HOXC9	0	2	0	2
HSD17B4	0	0	2	2
HTT	0	2	0	2
IL33	0	0	2	2
ITGB3BP	0	1	1	2
LCOR	0	0	2	2
LMNB1	0	0	2	2
MAD2L1	0	2	0	2
MAP1LC3B	0	2	0	2
MAP2K2	0	2	0	2
MAPT	0	1	1	2
MLF2	0	2	0	2
MMS22L	0	1	1	2
MPHOSPH8	0	2	0	2
MX2	0	0	2	2
MYO1A	0	1	1	2
MYOCD	1	0	1	2
NCSTN	1	1	0	2
NELFCD	2	0	0	2
NIT2	0	2	0	2
NOS1AP	0	0	2	2
NOX4	0	1	1	2
NQO1	0	1	1	2
OGG1	0	1	1	2
OLFML2B	0	2	0	2
PDCD2	0	0	2	2
PHF10	0	0	2	2
PICALM	1	1	0	2
PIEZO1	0	2	0	2
PLOD3	0	2	0	2
PSAP	0	1	1	2
PSME3	0	2	0	2
RAB3A	0	2	0	2
RFC5	0	2	0	2
RHBDF1	0	2	0	2
RPA1	0	2	0	2
SAFB	0	0	2	2
SDC2	0	0	2	2
SIGMAR1	2	0	0	2
SIK3	0	1	1	2
SMARCC2	0	0	2	2
SMC1A	0	1	1	2
STAMBPL1	0	2	0	2
TBC1D7	2	0	0	2
TEP1	0	0	2	2
TKT	1	1	0	2
TRAPPC10	0	1	1	2
TRPM4	0	2	0	2
TUBA1C	0	2	0	2
USP20	0	2	0	2
USP49	0	0	2	2
USP53	0	1	1	2
VIPR1	0	1	1	2
VLDLR	0	1	1	2
XRCC5	1	0	1	2
YEATS2	0	2	0	2
ZNF652	0	0	2	2
ABCC1	0	1	0	1
ABHD11	0	1	0	1
ACIN1	0	1	0	1
ACTN4	0	1	0	1
ADAMTS20	0	1	0	1
ADCY3	0	1	0	1
ADI1	0	0	1	1
ALDOC	0	0	1	1
ALPK1	0	0	1	1
ANKRD28	0	1	0	1
ARPC1A	0	1	0	1
ASNS	0	1	0	1
ATF6B	0	0	1	1
ATIC	0	1	0	1
ATP2C2	0	0	1	1
ATP7B	0	1	0	1
ATXN7L1	0	1	0	1
BBS9	0	0	1	1
BCL7B	0	1	0	1
BRDT	0	1	0	1
C8orf76	0	1	0	1
CA10	0	0	1	1
CALB1	0	1	0	1
CAMK2B	0	1	0	1
CASK	0	1	0	1
CCDC7	0	1	0	1
CD46	0	1	0	1
CDYL	0	1	0	1
CENPH	0	1	0	1
CENPN	0	1	0	1
CHD9	0	1	0	1
CHORDC1	1	0	0	1
CLCN3	0	1	0	1
CNKSR1	0	1	0	1
COL5A1	0	1	0	1
COL6A3	0	1	0	1
COPZ1	0	1	0	1
CXXC1	0	1	0	1
CYB5R2	0	0	1	1
CYFIP2	0	0	1	1
DDX23	0	1	0	1
DDX54	0	1	0	1
DHODH	0	1	0	1
DHRS4	0	1	0	1
DMAP1	0	0	1	1
DROSHA	0	0	1	1
EHMT1	0	0	1	1
EPB41L5	0	1	0	1
EPSTI1	0	1	0	1
FAM110B	0	0	1	1
FAM135B	1	0	0	1
FIGN	1	0	0	1
FKBP4	0	1	0	1
FLVCR2	0	1	0	1
FMNL1	0	1	0	1
GALC	0	1	0	1
GANAB	0	1	0	1
GIT1	0	1	0	1
GLIS3	0	1	0	1
GNL2	0	1	0	1
HECTD2	1	0	0	1
HGS	0	1	0	1
HILPDA	0	1	0	1
HSCB	0	1	0	1
HYOU1	0	1	0	1
IP6K2	0	0	1	1
ITGA11	0	1	0	1
ITPR2	0	0	1	1
JMJD8	0	1	0	1
KIAA0100	0	0	1	1
KIF15	0	1	0	1
KIF22	0	1	0	1
KIFC1	0	1	0	1
KNTC1	0	1	0	1
LIPA	1	0	0	1
LPCAT3	1	0	0	1
MADD	1	0	0	1
MAEA	1	0	0	1
MEX3C	0	1	0	1
MKNK2	0	1	0	1
MPHOSPH9	0	1	0	1
MPI	0	1	0	1
MPPE1	0	1	0	1
MPZL3	0	0	1	1
MTHFD1	0	0	1	1
MTMR14	0	1	0	1
MUS81	0	1	0	1
MYO10	0	1	0	1
MYSM1	0	1	0	1
NEIL3	0	0	1	1
NEMF	0	1	0	1
NIN	0	1	0	1
NPDC1	0	0	1	1
NT5DC2	1	0	0	1
NUP93	1	0	0	1
NUTF2	0	1	0	1
OGDH	0	1	0	1
OS9	0	0	1	1
PACS1	0	1	0	1
PARVB	0	1	0	1
PCK2	1	0	0	1
PCSK7	0	1	0	1
PFDN2	0	1	0	1
PIAS3	0	0	1	1
PITRM1	0	0	1	1
PKP3	0	1	0	1
PLEKHS1	0	1	0	1
PLOD1	0	1	0	1
PMM2	1	0	0	1
PNN	0	1	0	1
POGLUT1	1	0	0	1
PON3	0	1	0	1
POU2F1	0	1	0	1
PPP2R3B	0	0	1	1
PPP3CA	0	1	0	1
PPP4C	0	1	0	1
PRKCE	0	1	0	1
PTGR1	0	1	0	1
PTPN23	0	1	0	1
PUM2	1	0	0	1
RAB1B	0	0	1	1
RBBP5	0	1	0	1
RNF123	0	0	1	1
RRM2B	0	1	0	1
RUVBL2	1	0	0	1
SAAL1	0	1	0	1
SEC31A	0	1	0	1
SGK2	0	1	0	1
SIVA1	0	1	0	1
SMARCD1	0	1	0	1
SPAG9	0	1	0	1
SPC24	0	1	0	1
SRRT	0	1	0	1
SSRP1	0	1	0	1
STUB1	0	1	0	1
SYNE1	0	1	0	1
TAF2	1	0	0	1
TAF4B	0	0	1	1
TCF25	0	1	0	1
TCOF1	0	1	0	1
TCTN1	0	1	0	1
TDG	0	0	1	1
TK1	1	0	0	1
TM7SF2	0	1	0	1
TMEM135	1	0	0	1
TMEM168	0	1	0	1
TMEM30A	0	0	1	1
TMX1	0	1	0	1
TNKS	0	1	0	1
TP53BP2	0	0	1	1
TPK1	0	1	0	1
TRAF7	1	0	0	1
TRIM68	0	1	0	1
TRIT1	0	0	1	1
TRPC4	0	0	1	1
TXNL1	0	1	0	1
USP54	0	1	0	1
VAC14	0	0	1	1
VAPA	0	1	0	1
WDPCP	0	0	1	1
WNK1	1	0	0	1
ZDHHC3	0	0	1	1
ZNF268	0	0	1	1
ZNF346	0	1	0	1
ZNF384	0	1	0	1
