# Supplementary material for: Comprehensive analysis of alternative splicing across multiple transcriptomic cohorts reveals prognostic signatures in prostate cancer
Source: Hum Genomics. 2023 Nov 3;17:97. doi: 10.1186/s40246-023-00545-w (PMC10623736; doi:10.1186/s40246-023-00545-w)
Supplement: Supplementary file 3 — Additional file 3: Table S3. Differentially expressed alternative splicing events identified in the TCGA-PRAD dataset. TCGA: The Cancer Genome Atlas; PRAD: prostate adenocarcinoma; ID: event identifier; logFC: log2 transformed fold change; AveExpr: average expression (log2-transformed) for the event over all samples; t: moderated t-statistic; P.Value: raw p-value; adj.P.Val:adjusted p-value using Benjamini-Hochberg (BH) approach; B: log-odds; gene: parent gene symbol of the event; asType: event type; ID2: alternative identifier; AA: alternate acceptor sites; AD: alternate donor sites; AP: alternate promoter; AT: alternate terminator; ES: exon skip; ME: mutually exclusive exons; RI: retained intron. [file 40246_2023_545_MOESM3_ESM.xlsx]

## Sheet: Sheet1
Additional file 3: Table S3. Differentially expressed alternative splicing events identified in the TCGA-PRAD dataset. TCGA: The Cancer Genome Atlas; PRAD: prostate adenocarcinoma; ID: event identifier; logFC: log2 transformed fold change; AveExpr: average expression (log2-transformed) for the event over all samples; t: moderared t-statistic; P.Value: raw p-value; adj.P.Val:adjusted p-value using…
ID	logFC	AveExpr	t	P.Value	adj.P.Val	B	gene	asType	ID2
PAK6|29956|AP	0.372428	0.83054	15.3645	1.80863e-44	2.75157e-40	90.2927	PAK6	AP	PAK6|Alternative First Exon
KRT222|40884|AT	0.055647	0.978981	15.3613	1.87086e-44	2.75157e-40	90.2592	KRT222	AT	KRT222|Alternative Last Exon
PAK6|29958|AP	-0.311894	0.142435	-15.1713	1.43227e-43	1.40434e-39	88.2403	PAK6	AP	PAK6|Alternative First Exon
DNMT3A|52857|AT	-0.143399	0.140183	-15.0792	3.82967e-43	2.253e-39	87.2648	DNMT3A	AT	DNMT3A|Alternative Last Exon
DNMT3A|52856|AT	0.143398	0.859817	15.0792	3.82872e-43	2.253e-39	87.265	DNMT3A	AT	DNMT3A|Alternative Last Exon
GABARAP|38867|AD	0.244813	0.820318	14.8702	3.53396e-42	1.73252e-38	85.0608	GABARAP	AD	GABARAP|Alternative 5' Splice Site
CAMKK2|24853|ES	-0.195658	0.076031	-14.8431	4.70859e-42	1.97862e-38	84.7762	CAMKK2	ES	CAMKK2|Cassette Exon
VPS9D1|38131|AP	-0.311541	0.2987	-14.1894	4.48691e-39	1.46647e-35	77.9743	VPS9D1	AP	VPS9D1|Alternative First Exon
VPS9D1|38130|AP	0.311541	0.7013	14.1894	4.48546e-39	1.46647e-35	77.9747	VPS9D1	AP	VPS9D1|Alternative First Exon
OSBPL5|13950|AP	-0.366192	0.380815	-14.1086	1.03696e-38	3.05022e-35	77.1438	OSBPL5	AP	OSBPL5|Alternative First Exon
ALDH1L1|66579|AP	0.567628	0.606619	14.0083	2.92708e-38	7.82727e-35	76.115	ALDH1L1	AP	ALDH1L1|Alternative First Exon
TMEM184A|78584|AP	-0.154521	0.0627192	-13.9857	3.69834e-38	9.06556e-35	75.8832	TMEM184A	AP	TMEM184A|Alternative First Exon
TMEM184A|78583|AP	0.152308	0.936498	13.6182	1.60461e-36	3.63075e-33	72.1459	TMEM184A	AP	TMEM184A|Alternative First Exon
LINC00908|45829|AT	0.18637	0.708747	13.5022	5.21945e-36	1.09664e-32	70.9769	LINC00908	AT	LINC00908|Alternative Last Exon
ZNF771|36107|AT	-0.139499	0.15414	-13.4166	1.24259e-35	2.43672e-32	70.1172	ZNF771	AT	ZNF771|Alternative Last Exon
LINC00908|45828|AT	-0.149436	0.248855	-13.3725	1.94152e-35	3.56936e-32	69.675	LINC00908	AT	LINC00908|Alternative Last Exon
ALDH1L1|66577|AP	-0.458695	0.320502	-13.2477	6.8326e-35	1.18224e-31	68.4281	ALDH1L1	AP	ALDH1L1|Alternative First Exon
MTUS2|25560|AP	-0.41736	0.172738	-13.0735	3.91781e-34	6.40236e-31	66.6976	MTUS2	AP	MTUS2|Alternative First Exon
DENND1A|87517|ES	-0.180147	0.158871	-13.0501	4.95006e-34	7.66347e-31	66.4659	DENND1A	ES	DENND1A|Cassette Exon
CTAGE5|27371|AP	-0.169427	0.106499	-12.952	1.31455e-33	1.93338e-30	65.4982	CTAGE5	AP	CTAGE5|Alternative First Exon
RGS3|87285|AP	-0.158885	0.125239	-12.9291	1.65041e-33	2.31176e-30	65.2727	RGS3	AP	RGS3|Alternative First Exon
ECE2|67861|AT	-0.193928	0.0519366	-12.826	4.58625e-33	5.8658e-30	64.2602	ECE2	AT	ECE2|Alternative Last Exon
ECE2|67860|AT	0.193928	0.948063	12.826	4.58655e-33	5.8658e-30	64.2602	ECE2	AT	ECE2|Alternative Last Exon
PRKAR1B|78509|AP	-0.205497	0.14702	-12.4534	1.77851e-31	2.17979e-28	60.637	PRKAR1B	AP	PRKAR1B|Alternative First Exon
TAOK3|24700|AP	-0.126287	0.0695074	-12.4406	2.01509e-31	2.37096e-28	60.5133	TAOK3	AP	TAOK3|Alternative First Exon
OSBPL5|13951|AP	0.348067	0.533928	12.4042	2.86914e-31	3.24599e-28	60.1634	OSBPL5	AP	OSBPL5|Alternative First Exon
NDUFS7|46465|RI	0.258509	0.809696	12.3521	4.75753e-31	5.18307e-28	59.6626	NDUFS7	RI	NDUFS7|Retained Intron
GABARAP|38865|RI	0.104834	0.934721	12.3456	5.06667e-31	5.32271e-28	59.6002	GABARAP	RI	GABARAP|Retained Intron
NPFFR2|69472|AP	0.135342	0.970939	12.2968	8.13027e-31	8.24661e-28	59.1319	NPFFR2	AP	NPFFR2|Alternative First Exon
RABEP2|35888|AP	0.181623	0.832058	12.1857	2.37501e-30	2.3287e-27	58.0704	RABEP2	AP	RABEP2|Alternative First Exon
RABEP2|35889|AP	-0.18156	0.167997	-12.1751	2.63066e-30	2.49616e-27	57.9692	RABEP2	AP	RABEP2|Alternative First Exon
MARK3|29448|ES	-0.209761	0.207579	-12.1641	2.92255e-30	2.68646e-27	57.865	MARK3	ES	MARK3|Cassette Exon
DBN1|74775|ES	-0.150981	0.100773	-12.1406	3.66202e-30	3.26419e-27	57.6417	DBN1	ES	DBN1|Cassette Exon
MAPT|41998|ES	-0.362873	0.207895	-12.125	4.25615e-30	3.6822e-27	57.4928	MAPT	ES	MAPT|Cassette Exon
KIAA1217|11000|RI	0.1925	0.74727	11.958	2.09938e-29	1.76438e-26	55.9129	KIAA1217	RI	KIAA1217|Retained Intron
NUTF2|37145|AP	-0.124278	0.212025	-11.9085	3.36346e-29	2.67407e-26	55.4463	NUTF2	AP	NUTF2|Alternative First Exon
NUTF2|37146|AP	0.124278	0.787975	11.9085	3.36361e-29	2.67407e-26	55.4463	NUTF2	AP	NUTF2|Alternative First Exon
SERPINB6|75150|AP	-0.0585659	0.0717403	-11.892	3.93286e-29	3.04435e-26	55.2915	SERPINB6	AP	SERPINB6|Alternative First Exon
COX17|66351|AT	-0.135622	0.112077	-11.8438	6.21096e-29	4.6845e-26	54.8392	COX17	AT	COX17|Alternative Last Exon
NNMT|18817|AP	-0.245696	0.111334	-11.7856	1.07678e-28	7.91839e-26	54.2945	NNMT	AP	NNMT|Alternative First Exon
MTMR3|61690|ES	-0.158938	0.137408	-11.6793	2.92986e-28	2.102e-25	53.3039	MTMR3	ES	MTMR3|Cassette Exon
S100A13|7731|AP	-0.165244	0.1854	-11.6198	5.12212e-28	3.58732e-25	52.751	S100A13	AP	S100A13|Alternative First Exon
CSAD|21943|AP	-0.196289	0.171815	-11.4709	2.05506e-27	1.40581e-24	51.3763	CSAD	AP	CSAD|Alternative First Exon
PRKAG2|82385|AP	0.116745	0.9293	11.4587	2.30107e-27	1.53832e-24	51.2644	PRKAG2	AP	PRKAG2|Alternative First Exon
WASF3|93403|ME	0.290962	0.670289	11.423	3.20613e-27	2.09574e-24	50.9362	WASF3	ME	WASF3|Mutually Exclusive Exons
TRIM16|39364|AP	-0.272586	0.274079	-11.374	5.0467e-27	3.22714e-24	50.4874	TRIM16	AP	TRIM16|Alternative First Exon
CDC42BPA|10042|ES	-0.111003	0.0648898	-11.3361	7.16223e-27	4.48249e-24	50.141	CDC42BPA	ES	CDC42BPA|Cassette Exon
LTBR|19846|AP	-0.114471	0.0720951	-11.2752	1.25543e-26	7.69341e-24	49.5858	LTBR	AP	LTBR|Alternative First Exon
TRIM16|39362|AP	0.269386	0.722569	11.2285	1.92835e-26	1.1576e-23	49.1612	TRIM16	AP	TRIM16|Alternative First Exon
ARTN|2486|AP	-0.278757	0.314229	-11.1176	5.31753e-26	3.1283e-23	48.1579	ARTN	AP	ARTN|Alternative First Exon
LTBR|19848|AP	0.114191	0.927652	11.1114	5.62687e-26	3.24538e-23	48.102	LTBR	AP	LTBR|Alternative First Exon
CAPZB|906|ES	-0.0970352	0.0800628	-11.1001	6.23569e-26	3.52736e-23	48.0004	CAPZB	ES	CAPZB|Cassette Exon
RAB30|18039|AP	-0.166966	0.10185	-11.0747	7.85508e-26	4.35957e-23	47.7721	RAB30	AP	RAB30|Alternative First Exon
RGS12|68637|AP	-0.296735	0.254216	-10.9196	3.20249e-25	1.74447e-22	46.3823	RGS12	AP	RGS12|Alternative First Exon
NDUFC1|70619|AT	0.0210868	0.987177	10.8795	4.59659e-25	2.45834e-22	46.025	NDUFC1	AT	NDUFC1|Alternative Last Exon
PDGFA|78504|ES	0.204177	0.730092	10.8701	5.00108e-25	2.6269e-22	45.9416	PDGFA	ES	PDGFA|Cassette Exon
SORBS1|12634|ES	0.315007	0.757601	10.8634	5.31162e-25	2.69382e-22	45.882	SORBS1	ES	SORBS1|Cassette Exon
PQBP1|89030|AD	0.0681684	0.89195	10.8653	5.22163e-25	2.69382e-22	45.8989	PQBP1	AD	PQBP1|Alternative 5' Splice Site
METTL21A|57191|AT	0.0880112	0.816877	10.7096	2.10513e-24	1.04953e-21	44.5207	METTL21A	AT	METTL21A|Alternative Last Exon
ANO1|17387|ES	0.261455	0.731963	10.6993	2.30838e-24	1.13168e-21	44.4295	ANO1	ES	ANO1|Cassette Exon
UBE2D2|73616|AP	0.0605638	0.968858	10.6962	2.37272e-24	1.14416e-21	44.4024	UBE2D2	AP	UBE2D2|Alternative First Exon
GALK2|30516|AP	-0.167803	0.627515	-10.6638	3.16522e-24	1.48973e-21	44.1175	GALK2	AP	GALK2|Alternative First Exon
CLPP|47023|AP	-0.0902856	0.0987732	-10.6629	3.19066e-24	1.48973e-21	44.1096	CLPP	AP	CLPP|Alternative First Exon
NUMB|28288|ES	0.201932	0.687127	10.5792	6.6995e-24	3.07915e-21	43.3764	NUMB	ES	NUMB|Cassette Exon
ACAD8|19553|AA	-0.127279	0.0863109	-10.5219	1.11062e-23	5.02596e-21	42.8768	ACAD8	AA	ACAD8|Alternative 3' Splice Site
MPRIP|39458|ES	0.0834622	0.879611	10.4794	1.61487e-23	7.19718e-21	42.5069	MPRIP	ES	MPRIP|Cassette Exon
ARTN|2483|AP	0.322411	0.562756	10.4579	1.95031e-23	8.56246e-21	42.3204	ARTN	AP	ARTN|Alternative First Exon
ARHGEF9|89302|AP	0.164948	0.875482	10.4495	2.09937e-23	9.0813e-21	42.2476	ARHGEF9	AP	ARHGEF9|Alternative First Exon
METTL21A|57189|AT	-0.0699142	0.13256	-10.4407	2.26825e-23	9.66964e-21	42.1712	METTL21A	AT	METTL21A|Alternative Last Exon
RUSC1|8077|AP	-0.237323	0.38474	-10.4302	2.48619e-23	1.03002e-20	42.0805	RUSC1	AP	RUSC1|Alternative First Exon
RUSC1|8078|AP	0.237323	0.61526	10.4302	2.48619e-23	1.03002e-20	42.0805	RUSC1	AP	RUSC1|Alternative First Exon
SEPT6|89969|ES	0.0825232	0.956041	10.407	3.04645e-23	1.2446e-20	41.8797	2006-09-01	ES	SEPT6|Cassette Exon
GTF3A|25533|ES	0.0198515	0.983849	10.3918	3.47923e-23	1.40194e-20	41.7485	GTF3A	ES	GTF3A|Cassette Exon
ARHGEF9|89301|AP	-0.164727	0.124718	-10.3779	3.92843e-23	1.56155e-20	41.6285	ARHGEF9	AP	ARHGEF9|Alternative First Exon
LRRFIP1|58133|ES	-0.204453	0.189528	-10.373	4.09954e-23	1.60784e-20	41.5864	LRRFIP1	ES	LRRFIP1|Cassette Exon
C1QTNF1|43983|AP	0.265264	0.584175	10.3589	4.63447e-23	1.79372e-20	41.4652	C1QTNF1	AP	C1QTNF1|Alternative First Exon
PRKAR1B|78505|AP	0.242335	0.478879	10.3448	5.24348e-23	2.00308e-20	41.3432	PRKAR1B	AP	PRKAR1B|Alternative First Exon
SLK|13030|ES	0.193186	0.80205	10.3358	5.67006e-23	2.13827e-20	41.2659	SLK	ES	SLK|Cassette Exon
PTS|18764|ES	0.0709852	0.953912	10.3236	6.30661e-23	2.34821e-20	41.1608	PTS	ES	PTS|Cassette Exon
ZNF577|51381|RI	0.179896	0.878913	10.2839	8.90775e-23	3.27527e-20	40.8197	ZNF577	RI	ZNF577|Retained Intron
GALK2|30518|AP	0.155364	0.351754	10.2531	1.16354e-22	4.17385e-20	40.5558	GALK2	AP	GALK2|Alternative First Exon
COX17|66349|AT	0.128529	0.85589	10.2544	1.14967e-22	4.17385e-20	40.5676	COX17	AT	COX17|Alternative Last Exon
CDCA3|19983|AT	0.213903	0.779589	10.2092	1.7003e-22	5.88971e-20	40.1811	CDCA3	AT	CDCA3|Alternative Last Exon
CDCA3|19984|AT	-0.213901	0.220411	-10.2091	1.70194e-22	5.88971e-20	40.1801	CDCA3	AT	CDCA3|Alternative Last Exon
SERPINB6|75146|AP	-0.0541443	0.0668061	-10.2106	1.67975e-22	5.88971e-20	40.1931	SERPINB6	AP	SERPINB6|Alternative First Exon
PDLIM5|69971|AT	0.070491	0.944448	10.1906	1.99627e-22	6.82795e-20	40.0226	PDLIM5	AT	PDLIM5|Alternative Last Exon
OSBPL1A|44877|AP	-0.21086	0.356728	-10.0918	4.67119e-22	1.57934e-19	39.1829	OSBPL1A	AP	OSBPL1A|Alternative First Exon
OSBPL1A|44876|AP	0.210543	0.642984	10.0805	5.14662e-22	1.72032e-19	39.0872	OSBPL1A	AP	OSBPL1A|Alternative First Exon
DOCK7|3256|ES	-0.227028	0.32024	-10.0473	6.8383e-22	2.2601e-19	38.8066	DOCK7	ES	DOCK7|Cassette Exon
CIRBP|46423|RI	0.105767	0.841426	10.015	9.00929e-22	2.94454e-19	38.5343	CIRBP	RI	CIRBP|Retained Intron
MLTK|55999|AT	0.165421	0.272904	9.99447	1.0731e-21	3.43108e-19	38.3616	MLTK	AT	MLTK|Alternative Last Exon
MLTK|55998|AT	-0.16542	0.727097	-9.99446	1.07312e-21	3.43108e-19	38.3616	MLTK	AT	MLTK|Alternative Last Exon
AGAP3|82352|AT	-0.0510294	0.105764	-9.97364	1.28122e-21	4.00926e-19	38.1866	AGAP3	AT	AGAP3|Alternative Last Exon
AGAP3|82351|AT	0.0510294	0.894236	9.97364	1.28122e-21	4.00926e-19	38.1866	AGAP3	AT	AGAP3|Alternative Last Exon
DCTPP1|36110|AP	-0.0594295	0.051875	-9.97045	1.31645e-21	4.07615e-19	38.1598	DCTPP1	AP	DCTPP1|Alternative First Exon
PPP3CB|12154|AT	0.14128	0.489012	9.94887	1.58155e-21	4.75964e-19	37.9787	PPP3CB	AT	PPP3CB|Alternative Last Exon
PPP3CB|12153|AT	-0.141278	0.510988	-9.94875	1.58311e-21	4.75964e-19	37.9777	PPP3CB	AT	PPP3CB|Alternative Last Exon
ZNF580|52123|RI	0.117824	0.896407	9.94855	1.58574e-21	4.75964e-19	37.976	ZNF580	RI	ZNF580|Retained Intron
WNK2|98167|ES	-0.208522	0.355563	-9.90563	2.28196e-21	6.7802e-19	37.6167	WNK2	ES	WNK2|Cassette Exon
SERPINB6|75147|AP	0.200183	0.599753	9.8911	2.58068e-21	7.59106e-19	37.4952	SERPINB6	AP	SERPINB6|Alternative First Exon
SMARCC2|22391|AD	0.112283	0.895987	9.88414	2.73709e-21	7.97143e-19	37.4372	SMARCC2	AD	SMARCC2|Alternative 5' Splice Site
DLGAP1|44513|AP	0.210098	0.943791	9.8562	3.46561e-21	9.96323e-19	37.2042	DLGAP1	AP	DLGAP1|Alternative First Exon
DNMBP|12781|AP	-0.16142	0.119148	-9.85427	3.52261e-21	9.96323e-19	37.1881	DNMBP	AP	DNMBP|Alternative First Exon
DNMBP|12782|AP	0.16142	0.880852	9.85427	3.52261e-21	9.96323e-19	37.1881	DNMBP	AP	DNMBP|Alternative First Exon
SEPT8|73300|AT	-0.052016	0.0975702	-9.80981	5.12308e-21	1.43519e-18	36.8184	2008-09-01	AT	SEPT8|Alternative Last Exon
FHAD1|747|AT	-0.356775	0.39763	-9.73504	9.59364e-21	2.66223e-18	36.1992	FHAD1	AT	FHAD1|Alternative Last Exon
CDH23|12060|AT	-0.194021	0.255839	-9.7244	1.04867e-20	2.88286e-18	36.1113	CDH23	AT	CDH23|Alternative Last Exon
C10orf137|13425|ES	0.156203	0.884336	9.70488	1.23448e-20	3.36223e-18	35.9503	C10orf137	ES	C10orf137|Cassette Exon
TPST2|61516|AP	0.156415	0.88582	9.69415	1.35013e-20	3.6435e-18	35.8619	TPST2	AP	TPST2|Alternative First Exon
RGS12|68633|AP	0.26818	0.671628	9.67509	1.5827e-20	4.23229e-18	35.7051	RGS12	AP	RGS12|Alternative First Exon
PRKAG2|82384|AP	-0.073252	0.0507946	-9.6536	1.89284e-20	4.97125e-18	35.5285	PRKAG2	AP	PRKAG2|Alternative First Exon
SEPT8|73299|AT	0.0515179	0.901293	9.65427	1.88232e-20	4.97125e-18	35.534	2008-09-01	AT	SEPT8|Alternative Last Exon
FHAD1|749|AT	0.355918	0.597265	9.64586	2.01868e-20	5.25482e-18	35.465	FHAD1	AT	FHAD1|Alternative Last Exon
DGKZ|15540|AP	0.246452	0.526096	9.63249	2.25591e-20	5.82084e-18	35.3554	DGKZ	AP	DGKZ|Alternative First Exon
PCGF5|12510|AT	-0.165258	0.624186	-9.5967	3.03616e-20	7.70069e-18	35.0623	PCGF5	AT	PCGF5|Alternative Last Exon
PCGF5|12509|AT	0.165258	0.375814	9.59667	3.03682e-20	7.70069e-18	35.0621	PCGF5	AT	PCGF5|Alternative Last Exon
WDFY3|69811|ES	-0.236816	0.481379	-9.58306	3.39906e-20	8.54559e-18	34.9509	WDFY3	ES	WDFY3|Cassette Exon
CKMT1A|30305|AP	-0.323272	0.515378	-9.57304	3.69311e-20	9.20618e-18	34.869	CKMT1A	AP	CKMT1A|Alternative First Exon
NFIX|47907|ES	0.0559541	0.921982	9.5574	4.20285e-20	1.03888e-17	34.7415	NFIX	ES	NFIX|Cassette Exon
SLC25A3|23862|RI	-0.0799812	0.147097	-9.55356	4.33838e-20	1.06345e-17	34.7101	SLC25A3	RI	SLC25A3|Retained Intron
RNF213|44047|AT	-0.072563	0.14854	-9.54769	4.55405e-20	1.10709e-17	34.6623	RNF213	AT	RNF213|Alternative Last Exon
LIMCH1|69111|AP	-0.101428	0.0624192	-9.53114	5.22029e-20	1.25865e-17	34.5276	LIMCH1	AP	LIMCH1|Alternative First Exon
TPST2|61518|AP	-0.155033	0.11473	-9.52258	5.60197e-20	1.33969e-17	34.458	TPST2	AP	TPST2|Alternative First Exon
NSFL1C|58506|ES	-0.12289	0.117091	-9.51336	6.0441e-20	1.43377e-17	34.383	NSFL1C	ES	NSFL1C|Cassette Exon
MAGI2|80218|ES	0.123972	0.906697	9.50959	6.23506e-20	1.46723e-17	34.3523	MAGI2	ES	MAGI2|Cassette Exon
PDE4D|72135|AP	-0.245658	0.318113	-9.50846	6.29333e-20	1.46919e-17	34.3432	PDE4D	AP	PDE4D|Alternative First Exon
DMPK|50522|ES	0.218397	0.610755	9.50709	6.3646e-20	1.47413e-17	34.3321	DMPK	ES	DMPK|Cassette Exon
NNMT|18813|AP	0.209854	0.851675	9.485	7.63291e-20	1.75408e-17	34.1528	NNMT	AP	NNMT|Alternative First Exon
ZNF846|47402|ES	0.114123	0.878134	9.47084	8.57433e-20	1.95515e-17	34.0381	ZNF846	ES	ZNF846|Cassette Exon
PLCD1|64008|AP	0.214684	0.730709	9.45526	9.74425e-20	2.20482e-17	33.9119	PLCD1	AP	PLCD1|Alternative First Exon
SMARCC2|22390|RI	0.0520325	0.937093	9.44018	1.10265e-19	2.47592e-17	33.79	SMARCC2	RI	SMARCC2|Retained Intron
CC2D2A|68809|ES	0.218102	0.473189	9.40575	1.46145e-19	3.25671e-17	33.5121	CC2D2A	ES	CC2D2A|Cassette Exon
BCAR3|3796|AP	-0.159695	0.133105	-9.40261	1.49939e-19	3.267e-17	33.4868	BCAR3	AP	BCAR3|Alternative First Exon
CCDC88C|28876|AT	-0.0443877	0.0752538	-9.40374	1.48568e-19	3.267e-17	33.4959	CCDC88C	AT	CCDC88C|Alternative Last Exon
CCDC88C|28877|AT	0.0443862	0.924747	9.40349	1.48864e-19	3.267e-17	33.4939	CCDC88C	AT	CCDC88C|Alternative Last Exon
PLCD1|64009|AP	-0.214694	0.269286	-9.39829	1.55326e-19	3.3595e-17	33.452	PLCD1	AP	PLCD1|Alternative First Exon
AK2|1656|ES	-0.0417768	0.0858214	-9.36709	2.00349e-19	4.30166e-17	33.201	AK2	ES	AK2|Cassette Exon
PML|31628|AT	-0.0943218	0.236662	-9.35113	2.28167e-19	4.86343e-17	33.0728	PML	AT	PML|Alternative Last Exon
RBM26|26100|ES	-0.159798	0.183665	-9.33862	2.52602e-19	5.30735e-17	32.9724	RBM26	ES	RBM26|Cassette Exon
TMEM184B|62226|ES	-0.119601	0.100912	-9.33896	2.519e-19	5.30735e-17	32.9752	TMEM184B	ES	TMEM184B|Cassette Exon
ALDH1L1|66578|AP	-0.0965514	0.0561222	-9.30046	3.44369e-19	7.18411e-17	32.6668	ALDH1L1	AP	ALDH1L1|Alternative First Exon
EVI5L|47191|ES	-0.220868	0.238195	-9.29701	3.5411e-19	7.33531e-17	32.6393	EVI5L	ES	EVI5L|Cassette Exon
KALRN|66522|AT	0.0764455	0.1375	9.28316	3.96159e-19	8.14897e-17	32.5287	KALRN	AT	KALRN|Alternative Last Exon
CGREF1|52933|AT	-0.0900677	0.212934	-9.28108	4.02908e-19	8.17347e-17	32.512	CGREF1	AT	CGREF1|Alternative Last Exon
CGREF1|52934|AT	0.0900677	0.787066	9.28108	4.02908e-19	8.17347e-17	32.512	CGREF1	AT	CGREF1|Alternative Last Exon
AES|46657|AP	-0.0542116	0.075778	-9.27344	4.28587e-19	8.63485e-17	32.4511	AES	AP	AES|Alternative First Exon
ZNF384|19921|AP	-0.140805	0.645863	-9.26184	4.70777e-19	9.42035e-17	32.3585	ZNF384	AP	ZNF384|Alternative First Exon
TTC7B|28826|ES	-0.224055	0.223563	-9.23369	5.90935e-19	1.17448e-16	32.1344	TTC7B	ES	TTC7B|Cassette Exon
ULK2|39775|AT	0.178398	0.468852	9.22666	6.25397e-19	1.22657e-16	32.0785	ULK2	AT	ULK2|Alternative Last Exon
ULK2|39776|AT	-0.178397	0.531148	-9.22664	6.25484e-19	1.22657e-16	32.0784	ULK2	AT	ULK2|Alternative Last Exon
ZNF384|19922|AP	0.139742	0.353176	9.21166	7.0575e-19	1.37481e-16	31.9594	ZNF384	AP	ZNF384|Alternative First Exon
NCOR2|25144|ES	0.068799	0.907911	9.20895	7.21295e-19	1.39585e-16	31.9379	NCOR2	ES	NCOR2|Cassette Exon
PRUNE2|86643|ES	-0.164724	0.0972443	-9.19594	8.00901e-19	1.53977e-16	31.8347	PRUNE2	ES	PRUNE2|Cassette Exon
PBRM1|65237|ES	0.184492	0.828936	9.18955	8.43159e-19	1.61049e-16	31.784	PBRM1	ES	PBRM1|Cassette Exon
TMEM108|66827|AT	-0.277667	0.474605	-9.16969	9.88989e-19	1.86493e-16	31.6267	TMEM108	AT	TMEM108|Alternative Last Exon
TMEM108|66828|AT	0.277667	0.525395	9.16969	9.89048e-19	1.86493e-16	31.6267	TMEM108	AT	TMEM108|Alternative Last Exon
CASP8|56813|AP	-0.174777	0.244454	-9.16636	1.0158e-18	1.90317e-16	31.6004	CASP8	AP	CASP8|Alternative First Exon
CCDC50|68126|ES	0.187038	0.723402	9.14392	1.21605e-18	2.26393e-16	31.423	CCDC50	ES	CCDC50|Cassette Exon
SCRN2|42116|AP	-0.0497408	0.106431	-9.13576	1.29817e-18	2.40162e-16	31.3586	SCRN2	AP	SCRN2|Alternative First Exon
TGFBR3|3746|ES	0.198561	0.78292	9.11248	1.56397e-18	2.87525e-16	31.175	TGFBR3	ES	TGFBR3|Cassette Exon
ZNF483|87210|AT	-0.0743681	0.0753647	-9.09356	1.81906e-18	3.32345e-16	31.0261	ZNF483	AT	ZNF483|Alternative Last Exon
NFYA|76094|ES	-0.160958	0.156292	-9.08682	1.91949e-18	3.4853e-16	30.9731	NFYA	ES	NFYA|Cassette Exon
TRPV3|38442|AT	-0.0969036	0.0606895	-9.08394	1.96404e-18	3.5227e-16	30.9505	TRPV3	AT	TRPV3|Alternative Last Exon
TRPV3|38443|AT	0.0969036	0.939311	9.08394	1.96404e-18	3.5227e-16	30.9505	TRPV3	AT	TRPV3|Alternative Last Exon
NIN|27495|ES	-0.238672	0.362065	-9.07445	2.11839e-18	3.77651e-16	30.8759	NIN	ES	NIN|Cassette Exon
TAGLN|18895|RI	0.0962329	0.925641	9.07045	2.18704e-18	3.87541e-16	30.8445	TAGLN	RI	TAGLN|Retained Intron
ACAD8|19552|AT	0.0576937	0.884156	9.04136	2.75652e-18	4.83672e-16	30.6164	ACAD8	AT	ACAD8|Alternative Last Exon
ACAD8|19551|AT	-0.0576918	0.115844	-9.04109	2.76243e-18	4.83672e-16	30.6143	ACAD8	AT	ACAD8|Alternative Last Exon
CASQ1|8433|AP	-0.203804	0.275191	-9.03167	2.97706e-18	5.18167e-16	30.5406	CASQ1	AP	CASQ1|Alternative First Exon
KIF4A|89372|AT	-0.256161	0.540172	-9.02289	3.192e-18	5.49296e-16	30.4719	KIF4A	AT	KIF4A|Alternative Last Exon
KIF4A|89373|AT	0.256161	0.459827	9.02284	3.19344e-18	5.49296e-16	30.4714	KIF4A	AT	KIF4A|Alternative Last Exon
MEST|81804|AP	-0.221609	0.194913	-9.02211	3.21193e-18	5.49296e-16	30.4658	MEST	AP	MEST|Alternative First Exon
HNRNPA1|22146|ES	-0.0279228	0.0732688	-9.01586	3.37512e-18	5.73868e-16	30.4169	HNRNPA1	ES	HNRNPA1|Cassette Exon
THOC5|61613|ES	-0.194456	0.231745	-9.01015	3.53162e-18	5.97026e-16	30.3723	THOC5	ES	THOC5|Cassette Exon
NPIPA5|34150|ES	0.147014	0.581682	9.00485	3.68314e-18	6.18499e-16	30.3309	NPIPA5	ES	NPIPA5|Cassette Exon
AES|46658|AP	0.0610806	0.870881	9.00425	3.70069e-18	6.18499e-16	30.3262	AES	AP	AES|Alternative First Exon
OGG1|63158|AT	-0.0978868	0.310714	-8.98635	4.26411e-18	7.04656e-16	30.1865	OGG1	AT	OGG1|Alternative Last Exon
OGG1|63159|AT	0.0978868	0.689286	8.98635	4.26411e-18	7.04656e-16	30.1865	OGG1	AT	OGG1|Alternative Last Exon
DGKZ|15541|AP	-0.219949	0.376347	-8.98028	4.47365e-18	7.35153e-16	30.1393	DGKZ	AP	DGKZ|Alternative First Exon
SLC3A2|16464|AP	-0.114054	0.79143	-8.97194	4.77886e-18	7.80945e-16	30.0742	SLC3A2	AP	SLC3A2|Alternative First Exon
SET|87776|AP	-0.0840272	0.720607	-8.94544	5.89104e-18	9.57376e-16	29.8681	SET	AP	SET|Alternative First Exon
MAP2K7|47194|ES	-0.221114	0.29766	-8.94351	5.98138e-18	9.66716e-16	29.8531	MAP2K7	ES	MAP2K7|Cassette Exon
EIF5A|38908|AP	0.0666553	0.177262	8.94026	6.13663e-18	9.86388e-16	29.8279	EIF5A	AP	EIF5A|Alternative First Exon
CASQ1|8432|AP	0.201475	0.722703	8.93895	6.19997e-18	9.91153e-16	29.8177	CASQ1	AP	CASQ1|Alternative First Exon
MEST|81803|AP	0.218442	0.800906	8.91811	7.30616e-18	1.16168e-15	29.656	MEST	AP	MEST|Alternative First Exon
NBEA|25616|ES	-0.243668	0.259919	-8.90088	8.36655e-18	1.32313e-15	29.5225	NBEA	ES	NBEA|Cassette Exon
SHANK2|17407|AP	0.0782087	0.970822	8.89269	8.92229e-18	1.40347e-15	29.4591	SHANK2	AP	SHANK2|Alternative First Exon
SPECC1|39789|AP	0.0922835	0.95801	8.86737	1.08831e-17	1.7028e-15	29.2634	SPECC1	AP	SPECC1|Alternative First Exon
CAST|72863|ES	-0.157202	0.208558	-8.85813	1.16998e-17	1.8209e-15	29.1922	CAST	ES	CAST|Cassette Exon
DVL1|141|AD	0.105186	0.757368	8.85199	1.22766e-17	1.9006e-15	29.1448	DVL1	AD	DVL1|Alternative 5' Splice Site
GMPR2|26912|AP	0.128216	0.611904	8.84689	1.27765e-17	1.95804e-15	29.1055	GMPR2	AP	GMPR2|Alternative First Exon
GMPR2|26913|AP	-0.128216	0.388096	-8.84684	1.27807e-17	1.95804e-15	29.1051	GMPR2	AP	GMPR2|Alternative First Exon
ATP5C1|10726|ES	0.0609101	0.935896	8.84145	1.33314e-17	2.03183e-15	29.0636	ATP5C1	ES	ATP5C1|Cassette Exon
RHOF|24897|AT	0.115217	0.426589	8.84009	1.34736e-17	2.03445e-15	29.0531	RHOF	AT	RHOF|Alternative Last Exon
RHOF|24898|AT	-0.115215	0.573411	-8.83997	1.34869e-17	2.03445e-15	29.0521	RHOF	AT	RHOF|Alternative Last Exon
SPAG9|42494|ES	-0.235358	0.365293	-8.83029	1.45473e-17	2.18321e-15	28.9776	SPAG9	ES	SPAG9|Cassette Exon
NPHP3|66812|ES	-0.249848	0.435267	-8.81746	1.60797e-17	2.40094e-15	28.879	NPHP3	ES	NPHP3|Cassette Exon
SLMAP|65389|AP	-0.243562	0.308903	-8.81423	1.649e-17	2.44977e-15	28.8541	SLMAP	AP	SLMAP|Alternative First Exon
ATXN2L|35845|RI	0.0857332	0.866835	8.80002	1.84228e-17	2.72315e-15	28.745	ATXN2L	RI	ATXN2L|Retained Intron
CLDN11|67617|AT	0.232695	0.51899	8.7884	2.01686e-17	2.95154e-15	28.6558	CLDN11	AT	CLDN11|Alternative Last Exon
CLDN11|67616|AT	-0.232694	0.48101	-8.7884	2.0168e-17	2.95154e-15	28.6558	CLDN11	AT	CLDN11|Alternative Last Exon
IL1R1|54771|AP	0.123285	0.866658	8.77953	2.16096e-17	3.14676e-15	28.5879	IL1R1	AP	IL1R1|Alternative First Exon
SET|87775|AP	0.081463	0.271604	8.7652	2.41582e-17	3.50055e-15	28.4781	SET	AP	SET|Alternative First Exon
CCDC36|64848|AT	-0.0797373	0.0839	-8.75698	2.57512e-17	3.69498e-15	28.4152	CCDC36	AT	CCDC36|Alternative Last Exon
CCDC36|64847|AT	0.0797373	0.9161	8.75698	2.57512e-17	3.69498e-15	28.4152	CCDC36	AT	CCDC36|Alternative Last Exon
ENAH|9989|ES	0.167863	0.724128	8.75125	2.69226e-17	3.84431e-15	28.3714	ENAH	ES	ENAH|Cassette Exon
ST7|81563|ES	-0.191145	0.380678	-8.73474	3.05998e-17	4.34827e-15	28.2453	ST7	ES	ST7|Cassette Exon
MINK1|38598|ES	0.0969277	0.890132	8.71507	3.56374e-17	5.03978e-15	28.0952	MINK1	ES	MINK1|Cassette Exon
SYNE2|27846|ES	-0.227796	0.454991	-8.71183	3.65415e-17	5.14291e-15	28.0706	SYNE2	ES	SYNE2|Cassette Exon
LRRFIP1|58142|ES	-0.0914584	0.112371	-8.70697	3.79403e-17	5.31435e-15	28.0336	LRRFIP1	ES	LRRFIP1|Cassette Exon
EXOC7|43565|ES	0.242372	0.719745	8.70053	3.98779e-17	5.55928e-15	27.9845	EXOC7	ES	EXOC7|Cassette Exon
ELP6|64525|AP	-0.0535654	0.0746428	-8.69349	4.21089e-17	5.84261e-15	27.9309	ELP6	AP	ELP6|Alternative First Exon
CLPP|47024|AP	0.0881734	0.899318	8.68947	4.34353e-17	5.99835e-15	27.9004	CLPP	AP	CLPP|Alternative First Exon
ZNF83|51479|AP	-0.103428	0.188971	-8.67352	4.91273e-17	6.75271e-15	27.7792	ZNF83	AP	ZNF83|Alternative First Exon
WNK2|98174|ES	-0.189091	0.540387	-8.67168	4.98275e-17	6.78554e-15	27.7652	WNK2	ES	WNK2|Cassette Exon
ELP6|64524|AP	0.0535084	0.925306	8.67208	4.96758e-17	6.78554e-15	27.7682	ELP6	AP	ELP6|Alternative First Exon
ITGBL1|26208|AT	-0.106648	0.167957	-8.66164	5.38365e-17	7.29769e-15	27.689	ITGBL1	AT	ITGBL1|Alternative Last Exon
ITGBL1|26207|AT	0.106601	0.832001	8.65753	5.55676e-17	7.48374e-15	27.6579	ITGBL1	AT	ITGBL1|Alternative Last Exon
SERF1A|72413|AP	0.0566609	0.90984	8.65686	5.58568e-17	7.48374e-15	27.6528	SERF1A	AP	SERF1A|Alternative First Exon
SERF1A|72414|AP	-0.0566592	0.0901599	-8.65659	5.59722e-17	7.48374e-15	27.6507	SERF1A	AP	SERF1A|Alternative First Exon
UBTF|41828|AP	-0.06769	0.147126	-8.65377	5.72028e-17	7.61367e-15	27.6293	UBTF	AP	UBTF|Alternative First Exon
ANKRD10|26273|ES	0.169231	0.673652	8.64663	6.0433e-17	8.00737e-15	27.5752	ANKRD10	ES	ANKRD10|Cassette Exon
LAS1L|89321|ES	-0.129462	0.170784	-8.64409	6.16244e-17	8.12862e-15	27.556	LAS1L	ES	LAS1L|Cassette Exon
PBRM1|65236|ES	0.222174	0.758067	8.62816	6.96543e-17	9.1468e-15	27.4354	PBRM1	ES	PBRM1|Cassette Exon
DNM1L|21048|ES	-0.158546	0.506507	-8.62395	7.19465e-17	9.40581e-15	27.4036	DNM1L	ES	DNM1L|Cassette Exon
RAB11FIP3|32895|ES	-0.16156	0.462973	-8.62032	7.39803e-17	9.6289e-15	27.3761	RAB11FIP3	ES	RAB11FIP3|Cassette Exon
FAM111A|16027|AA	0.241351	0.731055	8.61319	7.81404e-17	1.01255e-14	27.3223	FAM111A	AA	FAM111A|Alternative 3' Splice Site
ATG16L1|58038|ES	-0.182318	0.404931	-8.60121	8.56595e-17	1.10512e-14	27.2318	ATG16L1	ES	ATG16L1|Cassette Exon
ADRA1A|83135|AT	0.279151	0.573842	8.59935	8.68871e-17	1.11606e-14	27.2178	ADRA1A	AT	ADRA1A|Alternative Last Exon
CRYZL1|60450|AT	0.0575509	0.303135	8.58943	9.37454e-17	1.19892e-14	27.1431	CRYZL1	AT	CRYZL1|Alternative Last Exon
SHC4|30507|AP	-0.0883488	0.0546662	-8.58778	9.49418e-17	1.20897e-14	27.1306	SHC4	AP	SHC4|Alternative First Exon
VAMP1|19865|RI	0.191972	0.821822	8.58461	9.72713e-17	1.23329e-14	27.1067	VAMP1	RI	VAMP1|Retained Intron
KIF13A|75457|ES	0.179544	0.783038	8.56367	1.14166e-16	1.44128e-14	26.9491	KIF13A	ES	KIF13A|Cassette Exon
SHC4|30508|AP	0.089251	0.943438	8.55367	1.23223e-16	1.54898e-14	26.8739	SHC4	AP	SHC4|Alternative First Exon
ADD1|68610|AD	-0.0651573	0.271059	-8.51685	1.63152e-16	2.04218e-14	26.5977	ADD1	AD	ADD1|Alternative 5' Splice Site
SERF1B|72401|AP	0.0521964	0.91272	8.51595	1.64273e-16	2.04371e-14	26.591	SERF1B	AP	SERF1B|Alternative First Exon
SERF1B|72402|AP	-0.0521943	0.0872802	-8.51564	1.64664e-16	2.04371e-14	26.5886	SERF1B	AP	SERF1B|Alternative First Exon
ZNF771|36105|AT	0.149355	0.503224	8.49829	1.87872e-16	2.32195e-14	26.4589	ZNF771	AT	ZNF771|Alternative Last Exon
STRADA|42973|ES	-0.132876	0.14638	-8.49617	1.90932e-16	2.3499e-14	26.443	STRADA	ES	STRADA|Cassette Exon
SDK1|78640|ES	0.12681	0.910714	8.49012	1.99913e-16	2.45018e-14	26.3977	SDK1	ES	SDK1|Cassette Exon
TBC1D1|69017|ES	-0.197656	0.26269	-8.47982	2.16166e-16	2.63839e-14	26.3208	TBC1D1	ES	TBC1D1|Cassette Exon
RASSF5|9585|AP	-0.211533	0.308979	-8.47256	2.28396e-16	2.77614e-14	26.2667	RASSF5	AP	RASSF5|Alternative First Exon
S100A1|7741|AA	0.23723	0.801494	8.4584	2.54251e-16	3.05257e-14	26.1612	S100A1	AA	S100A1|Alternative 3' Splice Site
KIF1B|602|AT	0.0984893	0.846638	8.45877	2.53553e-16	3.05257e-14	26.1639	KIF1B	AT	KIF1B|Alternative Last Exon
KIF1B|601|AT	-0.0984891	0.153362	-8.45872	2.53639e-16	3.05257e-14	26.1635	KIF1B	AT	KIF1B|Alternative Last Exon
FAM134B|71598|AP	0.254272	0.747404	8.45319	2.64488e-16	3.16257e-14	26.1223	FAM134B	AP	FAM134B|Alternative First Exon
RARA|40858|AP	-0.11313	0.37108	-8.45209	2.66691e-16	3.16319e-14	26.1142	RARA	AP	RARA|Alternative First Exon
IL1R1|54773|AP	-0.112921	0.115984	-8.45234	2.66186e-16	3.16319e-14	26.116	IL1R1	AP	IL1R1|Alternative First Exon
PABPC4|1893|ES	0.0295715	0.952641	8.44916	2.72674e-16	3.22116e-14	26.0923	PABPC4	ES	PABPC4|Cassette Exon
WDPCP|53727|AT	-0.0356911	0.075203	-8.44816	2.74732e-16	3.2325e-14	26.0849	WDPCP	AT	WDPCP|Alternative Last Exon
WDPCP|53729|AT	0.0366282	0.922036	8.4302	3.14696e-16	3.68796e-14	25.9513	WDPCP	AT	WDPCP|Alternative Last Exon
MBNL1|67315|ES	0.162223	0.764807	8.42814	3.19621e-16	3.73082e-14	25.936	MBNL1	ES	MBNL1|Cassette Exon
TRIM16L|39631|AP	-0.141137	0.173783	-8.42678	3.22919e-16	3.75442e-14	25.9259	TRIM16L	AP	TRIM16L|Alternative First Exon
CKMT1A|30304|AP	0.285416	0.448493	8.40904	3.6918e-16	4.27536e-14	25.7942	CKMT1A	AP	CKMT1A|Alternative First Exon
OGG1|63162|ES	0.229737	0.450028	8.39502	4.10301e-16	4.73295e-14	25.6903	OGG1	ES	OGG1|Cassette Exon
SLC52A1|38647|AP	0.141229	0.476123	8.39247	4.18239e-16	4.78822e-14	25.6715	SLC52A1	AP	SLC52A1|Alternative First Exon
SLC52A1|38648|AP	-0.141227	0.523876	-8.39244	4.18348e-16	4.78822e-14	25.6712	SLC52A1	AP	SLC52A1|Alternative First Exon
GSTM2|4061|AT	-0.204699	0.760109	-8.39135	4.21795e-16	4.80895e-14	25.6631	GSTM2	AT	GSTM2|Alternative Last Exon
FAM134B|71599|AP	-0.252984	0.253759	-8.38824	4.31776e-16	4.90374e-14	25.6401	FAM134B	AP	FAM134B|Alternative First Exon
PIGO|86233|RI	0.10055	0.788287	8.36999	4.95274e-16	5.60327e-14	25.5052	PIGO	RI	PIGO|Retained Intron
CAMK2D|70416|ES	-0.194936	0.163345	-8.36941	4.97436e-16	5.60616e-14	25.5009	CAMK2D	ES	CAMK2D|Cassette Exon
ACOT11|3146|AT	-0.205831	0.480376	-8.35457	5.56077e-16	6.2194e-14	25.3913	ACOT11	AT	ACOT11|Alternative Last Exon
ACOT11|3145|AT	0.205831	0.519624	8.35458	5.56028e-16	6.2194e-14	25.3914	ACOT11	AT	ACOT11|Alternative Last Exon
KALRN|66523|AT	-0.0910116	0.721815	-8.34258	6.08366e-16	6.77844e-14	25.3029	KALRN	AT	KALRN|Alternative Last Exon
IDUA|68439|AP	0.219529	0.423413	8.31563	7.44342e-16	8.2622e-14	25.1045	IDUA	AP	IDUA|Alternative First Exon
NCOR2|25143|AD	0.0731679	0.906283	8.31373	7.54985e-16	8.34883e-14	25.0905	NCOR2	AD	NCOR2|Alternative 5' Splice Site
EMP2|33986|AP	-0.157209	0.794309	-8.31099	7.7059e-16	8.45887e-14	25.0704	EMP2	AP	EMP2|Alternative First Exon
SEPT6|89975|ES	0.154856	0.891475	8.31098	7.70687e-16	8.45887e-14	25.0703	2006-09-01	ES	SEPT6|Cassette Exon
IDUA|68440|AP	-0.220283	0.575908	-8.30577	8.01246e-16	8.76158e-14	25.032	IDUA	AP	IDUA|Alternative First Exon
EMP2|33987|AP	0.156708	0.205238	8.30401	8.11856e-16	8.84472e-14	25.0191	EMP2	AP	EMP2|Alternative First Exon
MYO18A|40038|ES	-0.200389	0.309001	-8.30337	8.15725e-16	8.85407e-14	25.0144	MYO18A	ES	MYO18A|Cassette Exon
MYL6|22375|AT	0.019534	0.0529275	8.30094	8.30713e-16	8.98361e-14	24.9965	MYL6	AT	MYL6|Alternative Last Exon
C1orf213|1054|RI	0.173866	0.793579	8.28704	9.21477e-16	9.92866e-14	24.8945	C1orf213	RI	C1orf213|Retained Intron
PPP1R1B|40651|AP	0.0712191	0.876522	8.27675	9.94912e-16	1.06808e-13	24.8191	PPP1R1B	AP	PPP1R1B|Alternative First Exon
SHC1|7854|AP	0.173269	0.628295	8.27399	1.01556e-15	1.07071e-13	24.7989	SHC1	AP	SHC1|Alternative First Exon
SHC1|7855|AP	-0.173269	0.371705	-8.274	1.01555e-15	1.07071e-13	24.7989	SHC1	AP	SHC1|Alternative First Exon
NBPF12|7361|ES	0.16394	0.725468	8.27502	1.00783e-15	1.07071e-13	24.8064	NBPF12	ES	NBPF12|Cassette Exon
HSPD1|56686|AP	0.145192	0.704967	8.27446	1.01206e-15	1.07071e-13	24.8023	HSPD1	AP	HSPD1|Alternative First Exon
ANKDD1A|31141|ES	0.0831402	0.938241	8.27585	1.00164e-15	1.07071e-13	24.8125	ANKDD1A	ES	ANKDD1A|Cassette Exon
FAM60A|20983|AP	-0.15145	0.404171	-8.26562	1.08085e-15	1.13548e-13	24.7376	FAM60A	AP	FAM60A|Alternative First Exon
FAM60A|20982|AP	0.149856	0.594389	8.25992	1.12773e-15	1.18051e-13	24.6959	FAM60A	AP	FAM60A|Alternative First Exon
DTNA|45099|ES	0.323945	0.409083	8.25351	1.1828e-15	1.23376e-13	24.649	DTNA	ES	DTNA|Cassette Exon
B9D1|39711|AT	-0.0519344	0.0639824	-8.25134	1.202e-15	1.24936e-13	24.6332	B9D1	AT	B9D1|Alternative Last Exon
CRTC1|48504|ES	-0.0865651	0.117884	-8.24195	1.28882e-15	1.33488e-13	24.5646	CRTC1	ES	CRTC1|Cassette Exon
ZNF331|51722|AP	0.184349	0.265918	8.23884	1.31892e-15	1.35703e-13	24.5419	ZNF331	AP	ZNF331|Alternative First Exon
ASPH|83970|AT	-0.107803	0.346884	-8.23879	1.31943e-15	1.35703e-13	24.5415	ASPH	AT	ASPH|Alternative Last Exon
TJP1|29765|AD	-0.102701	0.508692	-8.2337	1.37028e-15	1.40442e-13	24.5043	TJP1	AD	TJP1|Alternative 5' Splice Site
ADRA1A|83140|AT	-0.174329	0.265562	-8.22085	1.50726e-15	1.53944e-13	24.4107	ADRA1A	AT	ADRA1A|Alternative Last Exon
SCRN2|42115|AP	0.049035	0.892931	8.21979	1.51911e-15	1.54618e-13	24.403	SCRN2	AP	SCRN2|Alternative First Exon
KIAA1217|10994|AP	0.210217	0.575986	8.20938	1.64096e-15	1.66445e-13	24.3271	KIAA1217	AP	KIAA1217|Alternative First Exon
ARL16|44150|ES	0.146485	0.753584	8.20679	1.67277e-15	1.69088e-13	24.3082	ARL 16.00	ES	ARL16|Cassette Exon
NUPL1|25496|AT	-0.039479	0.832075	-8.20307	1.71944e-15	1.7321e-13	24.2812	NUPL1	AT	NUPL1|Alternative Last Exon
NUPL1|25497|AT	0.0394771	0.167925	8.20257	1.72574e-15	1.73252e-13	24.2776	NUPL1	AT	NUPL1|Alternative Last Exon
RPUSD1|33006|AP	-0.185694	0.635412	-8.2004	1.75375e-15	1.75464e-13	24.2617	RPUSD1	AP	RPUSD1|Alternative First Exon
BAIAP2|44095|ES	0.107646	0.720924	8.1868	1.93929e-15	1.9337e-13	24.1629	BAIAP2	ES	BAIAP2|Cassette Exon
PPP1R1B|40650|AP	-0.0707584	0.123895	-8.18569	1.95522e-15	1.943e-13	24.1548	PPP1R1B	AP	PPP1R1B|Alternative First Exon
YWHAZ|84721|AP	-0.106932	0.35234	-8.16874	2.21587e-15	2.1946e-13	24.0318	YWHAZ	AP	YWHAZ|Alternative First Exon
RPS20|83888|AA	0.103483	0.905365	8.15386	2.4728e-15	2.44085e-13	23.924	RPS20	AA	RPS20|Alternative 3' Splice Site
CLASP2|63869|AP	-0.144847	0.14463	-8.13961	2.74631e-15	2.70177e-13	23.8208	CLASP2	AP	CLASP2|Alternative First Exon
RPS14|74093|ES	0.123742	0.805488	8.13785	2.78204e-15	2.72779e-13	23.8081	RPS14	ES	RPS14|Cassette Exon
LRRTM4|54163|AT	-0.226339	0.267128	-8.1354	2.83254e-15	2.76808e-13	23.7905	LRRTM4	AT	LRRTM4|Alternative Last Exon
ANKMY1|58250|AT	-0.174518	0.462726	-8.13443	2.85285e-15	2.77869e-13	23.7834	ANKMY1	AT	ANKMY1|Alternative Last Exon
YWHAZ|84724|AP	0.130801	0.537575	8.12559	3.04446e-15	2.95553e-13	23.7195	YWHAZ	AP	YWHAZ|Alternative First Exon
KIAA0226|68307|ES	-0.216997	0.375735	-8.1211	3.14656e-15	3.01485e-13	23.6871	KIAA0226	ES	KIAA0226|Cassette Exon
SEC16A|88176|ES	-0.197211	0.453845	-8.12189	3.12832e-15	3.01485e-13	23.6928	SEC16A	ES	SEC16A|Cassette Exon
FBXO18|10670|AP	-0.179731	0.512939	-8.12219	3.12147e-15	3.01485e-13	23.695	FBXO18	AP	FBXO18|Alternative First Exon
HSPD1|56688|AP	-0.143322	0.296723	-8.12136	3.14047e-15	3.01485e-13	23.689	HSPD1	AP	HSPD1|Alternative First Exon
RPUSD1|33007|AP	0.185954	0.364434	8.11823	3.21359e-15	3.06909e-13	23.6664	RPUSD1	AP	RPUSD1|Alternative First Exon
NR2F2|32594|AP	-0.166844	0.304299	-8.11466	3.29898e-15	3.14044e-13	23.6406	NR2F2	AP	NR2F2|Alternative First Exon
RAB30|18040|AP	0.146168	0.842947	8.10556	3.52675e-15	3.34643e-13	23.575	RAB30	AP	RAB30|Alternative First Exon
PPAP2A|72037|ES	-0.174187	0.439805	-8.0932	3.86091e-15	3.65173e-13	23.486	PPAP2A	ES	PPAP2A|Cassette Exon
SORBS1|91767|ME	-0.269753	0.25503	-8.08054	4.23614e-15	3.99378e-13	23.3949	SORBS1	ME	SORBS1|Mutually Exclusive Exons
TOM1L2|39512|ES	-0.120386	0.127004	-8.07599	4.37935e-15	4.11561e-13	23.3622	TOM1L2	ES	TOM1L2|Cassette Exon
TRIM16L|39629|AP	0.137331	0.822777	8.06828	4.63341e-15	4.3405e-13	23.3068	TRIM16L	AP	TRIM16L|Alternative First Exon
NR1H3|15694|AP	-0.0899503	0.0813705	-8.04844	5.35541e-15	5.00093e-13	23.1645	NR1H3	AP	NR1H3|Alternative First Exon
ANGPT1|84860|AP	-0.221385	0.411558	-8.04165	5.62734e-15	5.23824e-13	23.1158	ANGPT1	AP	ANGPT1|Alternative First Exon
ANGPT1|84859|AP	0.22141	0.588465	8.04039	5.67951e-15	5.25354e-13	23.1067	ANGPT1	AP	ANGPT1|Alternative First Exon
PLEC|85508|AP	-0.0975097	0.114512	-8.04072	5.6655e-15	5.25354e-13	23.1092	PLEC	AP	PLEC|Alternative First Exon
ADAM15|7895|ES	0.193746	0.5253	8.03542	5.88861e-15	5.42989e-13	23.0712	ADAM15	ES	ADAM15|Cassette Exon
C1QTNF1|43985|AP	-0.180768	0.315238	-8.0319	6.04179e-15	5.55373e-13	23.046	C1QTNF1	AP	C1QTNF1|Alternative First Exon
TPM1|30997|ES	0.278314	0.712561	8.01589	6.78843e-15	6.22062e-13	22.9315	TPM1	ES	TPM1|Cassette Exon
ARRB1|17833|ES	-0.104237	0.35558	-8.01066	7.05155e-15	6.44166e-13	22.8941	ARRB1	ES	ARRB1|Cassette Exon
GSTM2|4057|AT	0.19307	0.221407	8.00845	7.16556e-15	6.52554e-13	22.8784	GSTM2	AT	GSTM2|Alternative Last Exon
TMEM175|68435|ES	0.0940385	0.771669	7.99922	7.66283e-15	6.95685e-13	22.8125	TMEM175	ES	TMEM175|Cassette Exon
MTUS2|25561|AP	0.466017	0.637155	7.99412	7.95145e-15	7.19667e-13	22.7761	MTUS2	AP	MTUS2|Alternative First Exon
TMEM101|41755|AD	0.0542137	0.990707	7.99356	7.98391e-15	7.20389e-13	22.7721	TMEM101	AD	TMEM101|Alternative 5' Splice Site
RUSC1|8080|RI	0.0954053	0.664477	7.98719	8.36128e-15	7.52132e-13	22.7268	RUSC1	RI	RUSC1|Retained Intron
JUP|40931|AT	-0.128548	0.19275	-7.98377	8.57142e-15	7.66348e-13	22.7024	JUP	AT	JUP|Alternative Last Exon
JUP|40930|AT	0.128547	0.807249	7.98382	8.56869e-15	7.66348e-13	22.7027	JUP	AT	JUP|Alternative Last Exon
RPL23|94524|AA	0.213462	0.558806	7.98105	8.74237e-15	7.74569e-13	22.683	RPL23	AA	RPL23|Alternative 3' Splice Site
NDUFC1|70618|AP	0.149082	0.385387	7.98123	8.73102e-15	7.74569e-13	22.6842	NDUFC1	AP	NDUFC1|Alternative First Exon
NDUFC1|70617|AP	-0.149082	0.614613	-7.98124	8.7301e-15	7.74569e-13	22.6843	NDUFC1	AP	NDUFC1|Alternative First Exon
CACNA1D|120251|ME	0.201394	0.690668	7.97725	8.98654e-15	7.93811e-13	22.6559	CACNA1D	ME	CACNA1D|Mutually Exclusive Exons
ABI1|11038|ES	-0.200976	0.634395	-7.97525	9.11748e-15	8.02966e-13	22.6417	ABI1	ES	ABI1|Cassette Exon
YBX3|20481|ES	-0.0959027	0.45915	-7.97056	9.4327e-15	8.28247e-13	22.6083	YBX3	ES	YBX3|Cassette Exon
EXOC7|43572|ES	0.163368	0.514038	7.96987	9.47986e-15	8.29911e-13	22.6034	EXOC7	ES	EXOC7|Cassette Exon
CBX3|79040|AP	-0.0298809	0.0773124	-7.96245	1.0003e-14	8.73109e-13	22.5506	CBX3	AP	CBX3|Alternative First Exon
CBX3|79041|AP	0.0298789	0.922688	7.96196	1.00385e-14	8.73615e-13	22.5472	CBX3	AP	CBX3|Alternative First Exon
ANKMY1|58252|AT	0.172999	0.533576	7.95829	1.03087e-14	8.94482e-13	22.5211	ANKMY1	AT	ANKMY1|Alternative Last Exon
CYHR1|85618|RI	0.156749	0.437015	7.93798	1.19377e-14	1.03279e-12	22.3769	CYHR1	RI	CYHR1|Retained Intron
QSER1|14864|AP	-0.141421	0.137695	-7.93401	1.22845e-14	1.05968e-12	22.3488	QSER1	AP	QSER1|Alternative First Exon
C9orf89|86901|AD	0.176127	0.452201	7.92836	1.27957e-14	1.10054e-12	22.3088	C9orf89	AD	C9orf89|Alternative 5' Splice Site
SUGP2|48547|ES	0.133518	0.723569	7.92607	1.30092e-14	1.11564e-12	22.2925	SUGP2	ES	SUGP2|Cassette Exon
FAM149A|71399|AP	-0.243047	0.291858	-7.9247	1.31378e-14	1.1234e-12	22.2829	FAM149A	AP	FAM149A|Alternative First Exon
MBD3|46523|AP	0.130792	0.234223	7.92307	1.32933e-14	1.1334e-12	22.2713	MBD3	AP	MBD3|Alternative First Exon
SORBS2|71370|AP	-0.249788	0.477073	-7.92145	1.34491e-14	1.14056e-12	22.2599	SORBS2	AP	SORBS2|Alternative First Exon
INO80E|36013|ES	0.162899	0.666755	7.92139	1.34548e-14	1.14056e-12	22.2594	INO80E	ES	INO80E|Cassette Exon
PLCD4|57506|ES	0.263206	0.705908	7.91736	1.38521e-14	1.17086e-12	22.2309	PLCD4	ES	PLCD4|Cassette Exon
SERPINB6|75149|AP	-0.0898522	0.233419	-7.91571	1.40175e-14	1.18145e-12	22.2192	SERPINB6	AP	SERPINB6|Alternative First Exon
NFYC|2015|AP	-0.0797334	0.072542	-7.90892	1.47194e-14	1.23706e-12	22.1712	NFYC	AP	NFYC|Alternative First Exon
MYL6|22376|AT	-0.0285618	0.924012	-7.90723	1.49001e-14	1.24868e-12	22.1592	MYL6	AT	MYL6|Alternative Last Exon
SNRPA1|32758|ES	0.0474573	0.907757	7.90522	1.51166e-14	1.26323e-12	22.1451	SNRPA1	ES	SNRPA1|Cassette Exon
SH3GL3|32281|ES	0.113305	0.945076	7.9013	1.55493e-14	1.2957e-12	22.1173	SH3GL3	ES	SH3GL3|Cassette Exon
ZC4H2|89317|AP	-0.180244	0.427274	-7.89909	1.57982e-14	1.31272e-12	22.1017	ZC4H2	AP	ZC4H2|Alternative First Exon
QSER1|14865|AP	0.140101	0.861112	7.88902	1.69838e-14	1.40727e-12	22.0307	QSER1	AP	QSER1|Alternative First Exon
CANT1|43973|RI	-0.102095	0.349787	-7.88591	1.73686e-14	1.43511e-12	22.0087	CANT1	RI	CANT1|Retained Intron
RNF213|44046|AT	0.0689333	0.830427	7.8838	1.76335e-14	1.45291e-12	21.9938	RNF213	AT	RNF213|Alternative Last Exon
MAP3K7|77020|ES	0.139546	0.829106	7.88217	1.78404e-14	1.46585e-12	21.9824	MAP3K7	ES	MAP3K7|Cassette Exon
SORBS2|71387|ES	0.118276	0.901804	7.8546	2.1741e-14	1.78137e-12	21.7882	SORBS2	ES	SORBS2|Cassette Exon
MBD3|46524|AP	-0.132185	0.764518	-7.84942	2.25611e-14	1.84343e-12	21.7518	MBD3	AP	MBD3|Alternative First Exon
PKIB|77377|AP	0.245949	0.540877	7.84494	2.32961e-14	1.89821e-12	21.7203	PKIB	AP	PKIB|Alternative First Exon
RASSF5|9586|AP	0.200315	0.680755	7.82756	2.63791e-14	2.14349e-12	21.5983	RASSF5	AP	RASSF5|Alternative First Exon
RPL28|52094|AT	-0.0852527	0.160617	-7.80436	3.11255e-14	2.51526e-12	21.4358	RPL28	AT	RPL28|Alternative Last Exon
PCDH11X|89582|AT	-0.0687492	0.0512416	-7.80452	3.10897e-14	2.51526e-12	21.437	PCDH11X	AT	PCDH11X|Alternative Last Exon
FAM178A|12842|AT	-0.0955099	0.674553	-7.80291	3.14498e-14	2.53451e-12	21.4257	FAM178A	AT	FAM178A|Alternative Last Exon
ATXN2L|35854|RI	0.114163	0.746488	7.79317	3.37073e-14	2.70902e-12	21.3576	ATXN2L	RI	ATXN2L|Retained Intron
TPM1|30979|AP	-0.206368	0.719002	-7.79024	3.44176e-14	2.75857e-12	21.3371	TPM1	AP	TPM1|Alternative First Exon
CAPG|54271|AP	-0.169375	0.630153	-7.78327	3.6168e-14	2.89098e-12	21.2884	CAPG	AP	CAPG|Alternative First Exon
CAPG|54272|AP	0.16904	0.369544	7.77352	3.87633e-14	3.08168e-12	21.2204	CAPG	AP	CAPG|Alternative First Exon
CTNND1|15999|ES	-0.159302	0.258769	-7.77376	3.86975e-14	3.08168e-12	21.2221	CTNND1	ES	CTNND1|Cassette Exon
COL6A3|58104|ES	0.158954	0.263301	7.75948	4.28262e-14	3.39241e-12	21.1226	COL6A3	ES	COL6A3|Cassette Exon
TMED4|79539|AT	-0.0545058	0.216577	-7.7589	4.30026e-14	3.39241e-12	21.1185	TMED4	AT	TMED4|Alternative Last Exon
TMED4|79538|AT	0.0545056	0.783422	7.75885	4.30178e-14	3.39241e-12	21.1182	TMED4	AT	TMED4|Alternative Last Exon
MADD|15722|ES	-0.103213	0.152279	-7.75813	4.32377e-14	3.40064e-12	21.1132	MADD	ES	MADD|Cassette Exon
C17orf62|44335|AP	-0.121652	0.633277	-7.75427	4.44382e-14	3.48573e-12	21.0863	C17orf62	AP	C17orf62|Alternative First Exon
PEX19|8457|ES	0.0432915	0.902494	7.75378	4.45916e-14	3.48846e-12	21.0829	PEX19	ES	PEX19|Cassette Exon
CSDE1|4338|ES	-0.285043	0.457534	-7.75216	4.51058e-14	3.51002e-12	21.0717	CSDE1	ES	CSDE1|Cassette Exon
C9orf89|86900|AA	0.168669	0.507532	7.75249	4.50012e-14	3.51002e-12	21.0739	C9orf89	AA	C9orf89|Alternative 3' Splice Site
DCTPP1|36109|AP	0.0905245	0.812243	7.75086	4.55235e-14	3.53318e-12	21.0626	DCTPP1	AP	DCTPP1|Alternative First Exon
CENPV|39431|AA	0.126127	0.581113	7.73965	4.92872e-14	3.81522e-12	20.9846	CENPV	AA	CENPV|Alternative 3' Splice Site
SBF1|62828|ES	-0.143599	0.573233	-7.73575	5.06658e-14	3.91164e-12	20.9576	SBF1	ES	SBF1|Cassette Exon
GIT2|24370|ES	-0.197429	0.580965	-7.73427	5.12017e-14	3.94266e-12	20.9472	GIT2	ES	GIT2|Cassette Exon
CYGB|43589|AP	-0.148051	0.166658	-7.7327	5.17708e-14	3.97608e-12	20.9364	CYGB	AP	CYGB|Alternative First Exon
MARK3|29450|ES	-0.0762691	0.0876752	-7.73116	5.23377e-14	4.00915e-12	20.9257	MARK3	ES	MARK3|Cassette Exon
BAIAP2|44096|ES	0.119271	0.339139	7.72907	5.31178e-14	4.05834e-12	20.9112	BAIAP2	ES	BAIAP2|Cassette Exon
FBLIM1|773|AT	0.0614073	0.207149	7.72635	5.41505e-14	4.12042e-12	20.8923	FBLIM1	AT	FBLIM1|Alternative Last Exon
FBLIM1|772|AT	-0.0614067	0.792851	-7.72619	5.42105e-14	4.12042e-12	20.8912	FBLIM1	AT	FBLIM1|Alternative Last Exon
CSNK1G3|73145|ES	-0.174811	0.28957	-7.71756	5.76217e-14	4.36841e-12	20.8313	CSNK1G3	ES	CSNK1G3|Cassette Exon
INPP4A|54629|AD	0.167873	0.777577	7.70952	6.09885e-14	4.61177e-12	20.7756	INPP4A	AD	INPP4A|Alternative 5' Splice Site
ZNF483|87211|AT	0.0747473	0.558947	7.70305	6.38346e-14	4.80229e-12	20.7308	ZNF483	AT	ZNF483|Alternative Last Exon
PKM|203434|ME	-0.0687692	0.0880562	-7.70327	6.37387e-14	4.80229e-12	20.7323	PKM	ME	PKM|Mutually Exclusive Exons
ATG16L1|58037|ES	-0.114704	0.0543194	-7.70209	6.42679e-14	4.82255e-12	20.7242	ATG16L1	ES	ATG16L1|Cassette Exon
SEC23A|27347|AT	-0.103129	0.636491	-7.69717	6.6537e-14	4.98012e-12	20.6901	SEC23A	AT	SEC23A|Alternative Last Exon
NSMCE4A|13328|AP	-0.0881606	0.682225	-7.69613	6.7029e-14	5.00167e-12	20.6829	NSMCE4A	AP	NSMCE4A|Alternative First Exon
NSMCE4A|13329|AP	0.088157	0.317776	7.69584	6.71651e-14	5.00167e-12	20.6809	NSMCE4A	AP	NSMCE4A|Alternative First Exon
SEC23A|27348|AT	0.103064	0.363308	7.69028	6.9851e-14	5.18855e-12	20.6424	SEC23A	AT	SEC23A|Alternative Last Exon
FAM156B|89176|RI	0.157098	0.774513	7.68958	7.01963e-14	5.20107e-12	20.6376	FAM156B	RI	FAM156B|Retained Intron
CNOT4|81886|AT	-0.0302026	0.0653235	-7.6846	7.27009e-14	5.37311e-12	20.6032	CNOT4	AT	CNOT4|Alternative Last Exon
L3MBTL4|44551|AT	-0.174496	0.685311	-7.68176	7.41666e-14	5.45476e-12	20.5836	L3MBTL4	AT	L3MBTL4|Alternative Last Exon
L3MBTL4|44550|AT	0.174496	0.314689	7.68174	7.41766e-14	5.45476e-12	20.5834	L3MBTL4	AT	L3MBTL4|Alternative Last Exon
ZNF169|86927|AT	-0.0861408	0.258779	-7.68119	7.44678e-14	5.46252e-12	20.5796	ZNF169	AT	ZNF169|Alternative Last Exon
TTC39A|2944|AP	-0.0966295	0.154333	-7.67639	7.70233e-14	5.63592e-12	20.5465	TTC39A	AP	TTC39A|Alternative First Exon
SPIN2A|89297|AP	0.120736	0.908794	7.67098	8.00125e-14	5.84012e-12	20.5091	SPIN2A	AP	SPIN2A|Alternative First Exon
HNRNPA1|22147|ES	-0.0810458	0.530738	-7.66522	8.33176e-14	6.0663e-12	20.4694	HNRNPA1	ES	HNRNPA1|Cassette Exon
PPFIBP2|14203|AP	0.196355	0.694893	7.66162	8.54547e-14	6.20654e-12	20.4446	PPFIBP2	AP	PPFIBP2|Alternative First Exon
CREB3L4|7768|AP	-0.0902865	0.0868725	-7.64358	9.69873e-14	7.00969e-12	20.3203	CREB3L4	AP	CREB3L4|Alternative First Exon
CREB3L4|7769|AP	0.0902865	0.913128	7.64358	9.69894e-14	7.00969e-12	20.3203	CREB3L4	AP	CREB3L4|Alternative First Exon
DMPK|50523|ES	0.199197	0.481072	7.64305	9.73484e-14	7.01839e-12	20.3167	DMPK	ES	DMPK|Cassette Exon
COX11|42569|RI	0.127749	0.583123	7.64261	9.76517e-14	7.02305e-12	20.3136	COX11	RI	COX11|Retained Intron
SAR1B|73412|AP	0.137363	0.350145	7.63844	1.00547e-13	7.20967e-12	20.285	SAR1B	AP	SAR1B|Alternative First Exon
PPFIBP2|14200|AP	-0.132209	0.0600022	-7.63817	1.00737e-13	7.20967e-12	20.2831	PPFIBP2	AP	PPFIBP2|Alternative First Exon
CHEK1|19307|AP	0.0869443	0.966489	7.6357	1.02497e-13	7.31783e-12	20.2661	CHEK1	AP	CHEK1|Alternative First Exon
COMT|61097|AP	-0.212007	0.754426	-7.63147	1.05577e-13	7.51951e-12	20.2371	COMT	AP	COMT|Alternative First Exon
ZNF577|51380|RI	0.0948489	0.945698	7.62398	1.11263e-13	7.90533e-12	20.1856	ZNF577	RI	ZNF577|Retained Intron
OCIAD1|69253|AD	-0.0490455	0.203649	-7.61647	1.17265e-13	8.31168e-12	20.1341	OCIAD1	AD	OCIAD1|Alternative 5' Splice Site
TOP3B|61266|RI	0.180692	0.434944	7.6048	1.27229e-13	8.97466e-12	20.0541	TOP3B	RI	TOP3B|Retained Intron
ILK|14166|AD	0.09478	0.905549	7.60509	1.26972e-13	8.97466e-12	20.056	ILK	AD	ILK|Alternative 5' Splice Site
CASP8|56812|AP	0.164117	0.695121	7.59595	1.35334e-13	9.50082e-12	19.9935	CASP8	AP	CASP8|Alternative First Exon
SPIN2A|89298|AP	-0.119491	0.0897761	-7.59617	1.35123e-13	9.50082e-12	19.995	SPIN2A	AP	SPIN2A|Alternative First Exon
LRRTM4|54162|AT	0.213819	0.71781	7.58874	1.42312e-13	9.96696e-12	19.9442	LRRTM4	AT	LRRTM4|Alternative Last Exon
NR4A2|55614|AP	-0.288256	0.492801	-7.54796	1.89009e-13	1.32059e-11	19.6658	NR4A2	AP	NR4A2|Alternative First Exon
HDAC10|62802|ES	0.0168822	0.989163	7.54564	1.92077e-13	1.33885e-11	19.65	HDAC10	ES	HDAC10|Cassette Exon
FAM49B|85138|AP	0.177148	0.653819	7.52523	2.21288e-13	1.53882e-11	19.5112	FAM49B	AP	FAM49B|Alternative First Exon
PML|31626|AT	0.0700616	0.64916	7.51809	2.3251e-13	1.61304e-11	19.4627	PML	AT	PML|Alternative Last Exon
VDAC3|83725|ES	-0.0751509	0.068686	-7.51512	2.37336e-13	1.64264e-11	19.4425	VDAC3	ES	VDAC3|Cassette Exon
SLC12A8|66545|AP	0.144042	0.610265	7.50514	2.54306e-13	1.75596e-11	19.3748	SLC12A8	AP	SLC12A8|Alternative First Exon
LDB1|12934|AP	0.108437	0.412664	7.50293	2.58214e-13	1.77877e-11	19.3598	LDB1	AP	LDB1|Alternative First Exon
ANO6|21298|AT	0.0512784	0.08009	7.50193	2.60009e-13	1.78695e-11	19.3531	ANO6	AT	ANO6|Alternative Last Exon
PTGER3|3412|AT	-0.116262	0.239413	-7.49241	2.77681e-13	1.90396e-11	19.2886	PTGER3	AT	PTGER3|Alternative Last Exon
LDB1|12935|AP	-0.108426	0.587345	-7.4915	2.79418e-13	1.91142e-11	19.2825	LDB1	AP	LDB1|Alternative First Exon
SYTL2|18153|ES	-0.214649	0.451267	-7.4857	2.90833e-13	1.98489e-11	19.2432	SYTL2	ES	SYTL2|Cassette Exon
IP6K2|64745|RI	0.188332	0.584949	7.48344	2.9541e-13	2.01146e-11	19.2279	IP6K2	RI	IP6K2|Retained Intron
SLC22A18|13935|AP	0.0792774	0.906077	7.4815	2.99379e-13	2.03377e-11	19.2148	SLC22A18	AP	SLC22A18|Alternative First Exon
PIGP|60541|AP	0.0652711	0.877165	7.48096	3.005e-13	2.03669e-11	19.2111	PIGP	AP	PIGP|Alternative First Exon
FGFR2|13296|AT	0.141335	0.295227	7.47916	3.04256e-13	2.0574e-11	19.199	FGFR2	AT	FGFR2|Alternative Last Exon
SLC39A1|7764|AP	-0.102905	0.728218	-7.47165	3.20425e-13	2.16176e-11	19.1482	SLC39A1	AP	SLC39A1|Alternative First Exon
ADAMTS2|74891|AT	-0.141093	0.338759	-7.46856	3.27314e-13	2.19867e-11	19.1273	ADAMTS2	AT	ADAMTS2|Alternative Last Exon
ADAMTS2|74892|AT	0.141093	0.661241	7.46853	3.2739e-13	2.19867e-11	19.1271	ADAMTS2	AT	ADAMTS2|Alternative Last Exon
SLC22A18|13934|AP	-0.072699	0.0666272	-7.46763	3.29416e-13	2.20724e-11	19.1211	SLC22A18	AP	SLC22A18|Alternative First Exon
SVIL|11114|ES	-0.213024	0.407005	-7.46079	3.45299e-13	2.29796e-11	19.0749	SVIL	ES	SVIL|Cassette Exon
MXRA7|43611|AT	-0.01469	0.922437	-7.46099	3.44828e-13	2.29796e-11	19.0762	MXRA7	AT	MXRA7|Alternative Last Exon
MXRA7|43612|AT	0.01469	0.0775627	7.46097	3.44866e-13	2.29796e-11	19.0761	MXRA7	AT	MXRA7|Alternative Last Exon
BCAR3|3793|AP	0.219384	0.658682	7.4542	3.61305e-13	2.39905e-11	19.0305	BCAR3	AP	BCAR3|Alternative First Exon
ANKRD10|26274|ES	0.165789	0.590556	7.45171	3.67547e-13	2.435e-11	19.0137	ANKRD10	ES	ANKRD10|Cassette Exon
TPM1|30980|AP	0.179588	0.236207	7.45002	3.71856e-13	2.45801e-11	19.0022	TPM1	AP	TPM1|Alternative First Exon
PDE4D|72144|AP	0.261502	0.376915	7.44916	3.74041e-13	2.46691e-11	18.9965	PDE4D	AP	PDE4D|Alternative First Exon
RMDN2|53229|AP	-0.120069	0.0763699	-7.44577	3.82872e-13	2.5195e-11	18.9736	RMDN2	AP	RMDN2|Alternative First Exon
DYNC1I2|55939|AP	-0.0925452	0.58846	-7.44189	3.93195e-13	2.57591e-11	18.9475	DYNC1I2	AP	DYNC1I2|Alternative First Exon
DYNC1I2|55938|AP	0.0925452	0.41154	7.44194	3.93063e-13	2.57591e-11	18.9479	DYNC1I2	AP	DYNC1I2|Alternative First Exon
PIGP|60540|AP	-0.0584779	0.106576	-7.43955	3.99569e-13	2.61185e-11	18.9318	PIGP	AP	PIGP|Alternative First Exon
ACLY|40960|ES	0.100312	0.730503	7.4368	4.07179e-13	2.65569e-11	18.9133	ACLY	ES	ACLY|Cassette Exon
SNX5|58751|RI	-0.130317	0.67248	-7.43308	4.17732e-13	2.71849e-11	18.8882	SNX5	RI	SNX5|Retained Intron
MBNL1|67324|ES	0.167301	0.547155	7.43088	4.24076e-13	2.74762e-11	18.8734	MBNL1	ES	MBNL1|Cassette Exon
KTN1|27637|ES	0.0727416	0.528623	7.43115	4.23299e-13	2.74762e-11	18.8752	KTN1	ES	KTN1|Cassette Exon
CYGB|43591|AP	0.146172	0.827363	7.4279	4.32837e-13	2.79822e-11	18.8534	CYGB	AP	CYGB|Alternative First Exon
PTBP2|3832|ES	-0.202072	0.524297	-7.42409	4.44286e-13	2.86593e-11	18.8278	PTBP2	ES	PTBP2|Cassette Exon
AHI1|77894|ES	0.214007	0.368502	7.41448	4.74521e-13	3.05427e-11	18.7632	AHI1	ES	AHI1|Cassette Exon
LEPR|3297|AT	0.142131	0.687258	7.40509	5.0604e-13	3.25004e-11	18.7002	LEPR	AT	LEPR|Alternative Last Exon
FAM49B|85137|AP	-0.159703	0.299367	-7.40001	5.23903e-13	3.35743e-11	18.6662	FAM49B	AP	FAM49B|Alternative First Exon
ANO6|21297|AT	-0.0512527	0.918433	-7.39431	5.44724e-13	3.48328e-11	18.628	ANO6	AT	ANO6|Alternative Last Exon
SAR1B|73415|AP	-0.126489	0.478272	-7.39242	5.51793e-13	3.51907e-11	18.6154	SAR1B	AP	SAR1B|Alternative First Exon
RASSF7|13690|RI	0.0781332	0.791427	7.39218	5.52714e-13	3.51907e-11	18.6137	RASSF7	RI	RASSF7|Retained Intron
NCBP2|68272|AD	-0.0597121	0.133393	-7.38379	5.85291e-13	3.71843e-11	18.5576	NCBP2	AD	NCBP2|Alternative 5' Splice Site
MAX|27934|RI	0.129642	0.8588	7.3755	6.19382e-13	3.92654e-11	18.5021	MAX	RI	MAX|Retained Intron
TMEM237|56847|AP	-0.159319	0.705347	-7.3722	6.33453e-13	4.00231e-11	18.4801	TMEM237	AP	TMEM237|Alternative First Exon
PCBP2|22052|ES	0.0779312	0.728891	7.37206	6.34056e-13	4.00231e-11	18.4792	PCBP2	ES	PCBP2|Cassette Exon
SORBS2|71390|ES	0.133989	0.87233	7.37098	6.38743e-13	4.02326e-11	18.472	SORBS2	ES	SORBS2|Cassette Exon
POLR2F|62180|AT	-0.114759	0.54096	-7.36919	6.46613e-13	4.05546e-11	18.46	POLR2F	AT	POLR2F|Alternative Last Exon
EEF1B2|57143|RI	-0.0591813	0.830348	-7.36948	6.45297e-13	4.05546e-11	18.462	EEF1B2	RI	EEF1B2|Retained Intron
LRRFIP1|58129|AP	-0.147487	0.547247	-7.3681	6.51401e-13	4.0768e-11	18.4527	LRRFIP1	AP	LRRFIP1|Alternative First Exon
AP1G2|26772|RI	0.210642	0.495926	7.35375	7.18291e-13	4.48589e-11	18.3569	AP1G2	RI	AP1G2|Retained Intron
ZNF586|52338|AT	0.0870971	0.193631	7.34146	7.80891e-13	4.8665e-11	18.275	ZNF586	AT	ZNF586|Alternative Last Exon
NSMF|88315|AA	0.263021	0.479439	7.33865	7.95929e-13	4.93753e-11	18.2564	NSMF	AA	NSMF|Alternative 3' Splice Site
CGREF1|52931|AP	-0.198831	0.713786	-7.33839	7.97323e-13	4.93753e-11	18.2546	CGREF1	AP	CGREF1|Alternative First Exon
PCDH11X|89581|AT	0.0681089	0.946451	7.33898	7.9417e-13	4.93753e-11	18.2585	PCDH11X	AT	PCDH11X|Alternative Last Exon
URGCP|79354|AP	-0.0984499	0.225799	-7.33437	8.19408e-13	5.06363e-11	18.2279	URGCP	AP	URGCP|Alternative First Exon
COMT|61096|AP	0.157187	0.171469	7.3334	8.24817e-13	5.07573e-11	18.2214	COMT	AP	COMT|Alternative First Exon
WASH4P|32778|RI	0.113023	0.252634	7.3336	8.23707e-13	5.07573e-11	18.2227	WASH4P	RI	WASH4P|Retained Intron
PHF14|78800|AT	0.0837659	0.845209	7.32277	8.86531e-13	5.43547e-11	18.1507	PHF14	AT	PHF14|Alternative Last Exon
PHF14|78801|AT	-0.0837653	0.154792	-7.3227	8.86971e-13	5.43547e-11	18.1502	PHF14	AT	PHF14|Alternative Last Exon
PDLIM5|69980|AA	0.0959512	0.917952	7.31872	9.1123e-13	5.57252e-11	18.1238	PDLIM5	AA	PDLIM5|Alternative 3' Splice Site
ADAM15|7904|ES	0.155001	0.592189	7.31505	9.34145e-13	5.7008e-11	18.0995	ADAM15	ES	ADAM15|Cassette Exon
ZNF843|36253|AT	-0.0794574	0.14802	-7.30848	9.76691e-13	5.93614e-11	18.0558	ZNF843	AT	ZNF843|Alternative Last Exon
ZNF843|36252|AT	0.0794572	0.851979	7.30847	9.76744e-13	5.93614e-11	18.0558	ZNF843	AT	ZNF843|Alternative Last Exon
SLC41A3|66565|AP	0.0841694	0.930143	7.30283	1.01475e-12	6.15442e-11	18.0184	SLC41A3	AP	SLC41A3|Alternative First Exon
MYO5A|30660|ES	-0.133332	0.171113	-7.30158	1.02335e-12	6.1938e-11	18.0101	MYO5A	ES	MYO5A|Cassette Exon
RNH1|13664|AP	-0.0662485	0.7399	-7.29658	1.05858e-12	6.39384e-11	17.9769	RNH1	AP	RNH1|Alternative First Exon
CTNND1|15935|ES	0.166521	0.654354	7.28887	1.11519e-12	6.72201e-11	17.9259	CTNND1	ES	CTNND1|Cassette Exon
RBM6|64936|RI	0.178212	0.527896	7.28696	1.12964e-12	6.79516e-11	17.9133	RBM6	RI	RBM6|Retained Intron
WTAP|78313|AT	-0.099449	0.503608	-7.28054	1.17972e-12	7.06845e-11	17.8708	WTAP	AT	WTAP|Alternative Last Exon
WTAP|78312|AT	0.0994488	0.496392	7.28052	1.17988e-12	7.06845e-11	17.8707	WTAP	AT	WTAP|Alternative Last Exon
PRICKLE4|76141|AA	0.197618	0.663281	7.27852	1.19594e-12	7.15014e-11	17.8574	PRICKLE4	AA	PRICKLE4|Alternative 3' Splice Site
ZC3HAV1|81939|AT	0.149352	0.504583	7.27769	1.20267e-12	7.16175e-11	17.8519	ZC3HAV1	AT	ZC3HAV1|Alternative Last Exon
ZC3HAV1|81940|AT	-0.149352	0.495417	-7.27768	1.20276e-12	7.16175e-11	17.8519	ZC3HAV1	AT	ZC3HAV1|Alternative Last Exon
NXNL2|86787|AT	-0.194718	0.390704	-7.27332	1.23862e-12	7.34556e-11	17.8231	NXNL2	AT	NXNL2|Alternative Last Exon
NXNL2|86786|AT	0.194717	0.609296	7.27334	1.23847e-12	7.34556e-11	17.8232	NXNL2	AT	NXNL2|Alternative Last Exon
NFE2L1|42158|AP	-0.130151	0.32808	-7.26969	1.2693e-12	7.51239e-11	17.7991	NFE2L1	AP	NFE2L1|Alternative First Exon
MRPL2|76235|AT	-0.0504248	0.188743	-7.26578	1.30324e-12	7.68568e-11	17.7733	MRPL2	AT	MRPL2|Alternative Last Exon
MRPL2|76236|AT	0.0504248	0.811257	7.26571	1.30381e-12	7.68568e-11	17.7728	MRPL2	AT	MRPL2|Alternative Last Exon
FLAD1|7863|AT	0.0505633	0.160105	7.26514	1.30884e-12	7.69993e-11	17.769	FLAD1	AT	FLAD1|Alternative Last Exon
UGT1A1|58052|AP	-0.200082	0.134205	-7.2616	1.34043e-12	7.85431e-11	17.7457	UGT1A1	AP	UGT1A1|Alternative First Exon
C17orf62|44336|AP	0.0886654	0.30231	7.26172	1.33935e-12	7.85431e-11	17.7465	C17orf62	AP	C17orf62|Alternative First Exon
ZC4H2|89316|AP	0.166049	0.555498	7.26127	1.34348e-12	7.85657e-11	17.7435	ZC4H2	AP	ZC4H2|Alternative First Exon
TIRAP|19388|ES	0.170785	0.426767	7.26042	1.35115e-12	7.88571e-11	17.7379	TIRAP	ES	TIRAP|Cassette Exon
LRRFIP2|63960|ES	-0.171071	0.341661	-7.24829	1.46616e-12	8.54002e-11	17.6579	LRRFIP2	ES	LRRFIP2|Cassette Exon
NFE2L1|42157|AP	0.129375	0.670246	7.24723	1.47661e-12	8.58388e-11	17.6509	NFE2L1	AP	NFE2L1|Alternative First Exon
RGMB|72880|AP	0.139728	0.853482	7.24381	1.51095e-12	8.76617e-11	17.6284	RGMB	AP	RGMB|Alternative First Exon
RPL32|63467|RI	0.161521	0.323148	7.24071	1.54279e-12	8.9333e-11	17.608	RPL32	RI	RPL32|Retained Intron
C5orf45|74948|RI	0.134326	0.350803	7.23774	1.57392e-12	9.09564e-11	17.5884	C5orf45	RI	C5orf45|Retained Intron
LEPR|3295|AT	-0.136476	0.299961	-7.2372	1.57962e-12	9.1107e-11	17.5849	LEPR	AT	LEPR|Alternative Last Exon
PSMD3|196289|ES	-0.162996	0.284293	-7.23623	1.58992e-12	9.13428e-11	17.5785	PSMD3	ES	PSMD3|Cassette Exon
ATXN2L|35834|RI	0.0451662	0.933127	7.23629	1.5893e-12	9.13428e-11	17.5789	ATXN2L	RI	ATXN2L|Retained Intron
PMPCB|81177|RI	0.0885153	0.214346	7.23369	1.61727e-12	9.27327e-11	17.5618	PMPCB	RI	PMPCB|Retained Intron
LDHA|14634|ES	0.0251587	0.974327	7.2238	1.72834e-12	9.89089e-11	17.4967	LDHA	ES	LDHA|Cassette Exon
SMARCD3|82363|RI	0.156099	0.272364	7.21824	1.79397e-12	1.02465e-10	17.4602	SMARCD3	RI	SMARCD3|Retained Intron
WNT2B|4198|AP	0.265421	0.463207	7.21707	1.80815e-12	1.03075e-10	17.4525	WNT2B	AP	WNT2B|Alternative First Exon
CDH23|12058|AT	0.170021	0.579052	7.21118	1.88087e-12	1.07013e-10	17.4139	CDH23	AT	CDH23|Alternative Last Exon
WNT2B|4199|AP	-0.264761	0.53739	-7.20617	1.94507e-12	1.10452e-10	17.381	WNT2B	AP	WNT2B|Alternative First Exon
PGAP2|14010|ES	-0.10662	0.196276	-7.2055	1.95384e-12	1.10524e-10	17.3766	PGAP2	ES	PGAP2|Cassette Exon
CLK4|74871|ES	0.0791387	0.920411	7.20573	1.95091e-12	1.10524e-10	17.3781	CLK4	ES	CLK4|Cassette Exon
FXYD3|49036|AA	0.155546	0.709307	7.20488	1.96196e-12	1.1077e-10	17.3726	FXYD3	AA	FXYD3|Alternative 3' Splice Site
TPM1|31007|ES	-0.043614	0.0518242	-7.20095	2.01424e-12	1.13504e-10	17.3468	TPM1	ES	TPM1|Cassette Exon
LRRFIP1|58128|AP	0.144687	0.450222	7.19787	2.0562e-12	1.15647e-10	17.3266	LRRFIP1	AP	LRRFIP1|Alternative First Exon
ARHGEF4|55355|AT	-0.117794	0.638432	-7.19692	2.06936e-12	1.15993e-10	17.3204	ARHGEF4	AT	ARHGEF4|Alternative Last Exon
ARHGEF4|55356|AT	0.117793	0.361569	7.19686	2.07024e-12	1.15993e-10	17.32	ARHGEF4	AT	ARHGEF4|Alternative Last Exon
RGMB|72881|AP	-0.138863	0.144162	-7.19649	2.07528e-12	1.16054e-10	17.3176	RGMB	AP	RGMB|Alternative First Exon
LIMCH1|69123|ES	-0.199367	0.363168	-7.19459	2.10179e-12	1.17313e-10	17.3052	LIMCH1	ES	LIMCH1|Cassette Exon
TMEM237|56846|AP	0.155237	0.290964	7.19367	2.11482e-12	1.17817e-10	17.2991	TMEM237	AP	TMEM237|Alternative First Exon
ITGB3|42067|AT	-0.22017	0.538644	-7.19296	2.12486e-12	1.18153e-10	17.2945	ITGB3	AT	ITGB3|Alternative Last Exon
TMEM189|59770|AP	-0.18468	0.23185	-7.19212	2.13687e-12	1.18596e-10	17.289	TMEM189	AP	TMEM189|Alternative First Exon
BCAP29|81361|ES	0.0642487	0.170529	7.18817	2.19408e-12	1.21542e-10	17.2631	BCAP29	ES	BCAP29|Cassette Exon
FGF13|90232|AP	-0.104021	0.112666	-7.16518	2.55797e-12	1.41433e-10	17.1128	FGF13	AP	FGF13|Alternative First Exon
VPS13D|704|AP	-0.0763515	0.0778334	-7.15497	2.7379e-12	1.50879e-10	17.0463	VPS13D	AP	VPS13D|Alternative First Exon
CANT1|43972|RI	0.0136972	0.96825	7.15491	2.73905e-12	1.50879e-10	17.0459	CANT1	RI	CANT1|Retained Intron
C21orf59|60358|AA	0.110582	0.864416	7.15237	2.78571e-12	1.53049e-10	17.0293	C21orf59	AA	C21orf59|Alternative 3' Splice Site
EIF4A2|68056|ES	-0.0386289	0.874842	-7.1522	2.78886e-12	1.53049e-10	17.0282	EIF4A2	ES	EIF4A2|Cassette Exon
PDZD11|89371|ES	0.0415393	0.133575	7.14733	2.8808e-12	1.578e-10	16.9965	PDZD11	ES	PDZD11|Cassette Exon
TMEM107|39110|RI	0.124571	0.378301	7.1419	2.98682e-12	1.63304e-10	16.9611	TMEM107	RI	TMEM107|Retained Intron
EHBP1L1|16875|AP	-0.200053	0.512706	-7.139	3.04493e-12	1.65871e-10	16.9422	EHBP1L1	AP	EHBP1L1|Alternative First Exon
EHBP1L1|16876|AP	0.200052	0.487293	7.13899	3.04505e-12	1.65871e-10	16.9422	EHBP1L1	AP	EHBP1L1|Alternative First Exon
INF2|29547|ES	0.0771425	0.869995	7.13807	3.06377e-12	1.66582e-10	16.9362	INF2	ES	INF2|Cassette Exon
TUBB6|44667|AT	-0.0949987	0.484221	-7.13446	3.13819e-12	1.70313e-10	16.9127	TUBB6	AT	TUBB6|Alternative Last Exon
P2RX5|38486|AT	-0.141216	0.249445	-7.1266	3.3064e-12	1.79112e-10	16.8616	P2RX5	AT	P2RX5|Alternative Last Exon
MRPL51|19868|AP	-0.0256478	0.0764963	-7.12319	3.38189e-12	1.82864e-10	16.8395	MRPL51	AP	MRPL51|Alternative First Exon
MRPL51|19869|AP	0.0256454	0.923504	7.12233	3.40129e-12	1.83576e-10	16.8339	MRPL51	AP	MRPL51|Alternative First Exon
PCNP|65963|AA	0.0703346	0.640565	7.12186	3.41188e-12	1.8381e-10	16.8308	PCNP	AA	PCNP|Alternative 3' Splice Site
MYH11|34188|ES	-0.0891728	0.594902	-7.11894	3.47879e-12	1.87072e-10	16.8118	MYH11	ES	MYH11|Cassette Exon
ZNF276|38135|AP	-0.132323	0.446234	-7.11767	3.50821e-12	1.8831e-10	16.8036	ZNF276	AP	ZNF276|Alternative First Exon
PALM|46315|ES	-0.106098	0.81195	-7.10906	3.71413e-12	1.99e-10	16.7477	PALM	ES	PALM|Cassette Exon
P2RX5|38487|AT	0.140791	0.750595	7.10363	3.85018e-12	2.05541e-10	16.7125	P2RX5	AT	P2RX5|Alternative Last Exon
ZSCAN1|52384|AT	0.0676549	0.956549	7.10386	3.84431e-12	2.05541e-10	16.714	ZSCAN1	AT	ZSCAN1|Alternative Last Exon
ENSA|7494|AT	-0.0758348	0.310979	-7.10181	3.89689e-12	2.07657e-10	16.7007	ENSA	AT	ENSA|Alternative Last Exon
NEDD4L|45660|ES	0.0545762	0.911378	7.10092	3.91978e-12	2.085e-10	16.695	NEDD4L	ES	NEDD4L|Cassette Exon
DTNA|45092|AP	-0.21963	0.486949	-7.09899	3.97021e-12	2.10801e-10	16.6825	DTNA	AP	DTNA|Alternative First Exon
TMEM175|68433|ES	0.173792	0.514709	7.09672	4.03038e-12	2.1361e-10	16.6678	TMEM175	ES	TMEM175|Cassette Exon
DYNLRB2|37689|AP	-0.175939	0.726709	-7.09325	4.12389e-12	2.18173e-10	16.6453	DYNLRB2	AP	DYNLRB2|Alternative First Exon
LEKR1|67371|AT	-0.077493	0.0595592	-7.09295	4.13213e-12	2.18216e-10	16.6434	LEKR1	AT	LEKR1|Alternative Last Exon
FGF13|90231|AP	0.103834	0.885794	7.09128	4.17801e-12	2.20244e-10	16.6325	FGF13	AP	FGF13|Alternative First Exon
RPL30|84636|ES	-0.0598665	0.26989	-7.08446	4.37057e-12	2.29983e-10	16.5884	RPL30	ES	RPL30|Cassette Exon
STX3|16035|ES	0.0315982	0.969726	7.08346	4.39951e-12	2.31092e-10	16.582	STX3	ES	STX3|Cassette Exon
MRPS24|79352|RI	-0.0237023	0.0847375	-7.08235	4.432e-12	2.32384e-10	16.5748	MRPS24	RI	MRPS24|Retained Intron
UCHL5|9246|ES	0.075216	0.206355	7.0788	4.53719e-12	2.37476e-10	16.5518	UCHL5	ES	UCHL5|Cassette Exon
SLC35G1|12567|AT	-0.13119	0.523141	-7.07827	4.5528e-12	2.3787e-10	16.5485	SLC35G1	AT	SLC35G1|Alternative Last Exon
UBL5|47437|AD	0.0217611	0.120118	7.07418	4.6776e-12	2.43957e-10	16.522	UBL5	AD	UBL5|Alternative 5' Splice Site
MAP3K12|22063|AP	0.203038	0.522785	7.07156	4.75913e-12	2.4777e-10	16.5051	MAP3K12	AP	MAP3K12|Alternative First Exon
IFIH1|55767|AT	-0.041013	0.0554022	-7.06305	5.03387e-12	2.61149e-10	16.4502	IFIH1	AT	IFIH1|Alternative Last Exon
IFIH1|55768|AT	0.041013	0.944598	7.06307	5.03301e-12	2.61149e-10	16.4503	IFIH1	AT	IFIH1|Alternative Last Exon
CAMKK2|24851|AT	0.0386348	0.952402	7.06099	5.10244e-12	2.6424e-10	16.4369	CAMKK2	AT	CAMKK2|Alternative Last Exon
DNM1L|21046|ES	0.126571	0.606246	7.06038	5.12319e-12	2.64848e-10	16.433	DNM1L	ES	DNM1L|Cassette Exon
TGFBR3|3742|AP	0.0745711	0.186715	7.05861	5.1832e-12	2.6748e-10	16.4216	TGFBR3	AP	TGFBR3|Alternative First Exon
ARHGEF11|8338|ES	-0.15664	0.432234	-7.05624	5.26461e-12	2.70732e-10	16.4063	ARHGEF11	ES	ARHGEF11|Cassette Exon
ATP2A2|24418|RI	0.130661	0.863333	7.05638	5.25989e-12	2.70732e-10	16.4072	ATP2A2	RI	ATP2A2|Retained Intron
SULT1A3|94132|AP	-0.100525	0.213505	-7.05579	5.28042e-12	2.71071e-10	16.4034	SULT1A3	AP	SULT1A3|Alternative First Exon
HNRNPDL|69705|ES	0.0912503	0.275693	7.05509	5.30493e-12	2.71855e-10	16.3988	HNRNPDL	ES	HNRNPDL|Cassette Exon
CLDND1|65752|AT	0.0186537	0.968382	7.05435	5.33079e-12	2.72705e-10	16.3941	CLDND1	AT	CLDND1|Alternative Last Exon
CTNND1|101761|ES	0.148419	0.752911	7.05315	5.37312e-12	2.74393e-10	16.3863	CTNND1	ES	CTNND1|Cassette Exon
NR1H3|15692|AP	0.125032	0.791575	7.05264	5.39099e-12	2.74828e-10	16.3831	NR1H3	AP	NR1H3|Alternative First Exon
TEX9|30757|AT	-0.0542512	0.0668941	-7.04334	5.73135e-12	2.91674e-10	16.3232	TEX9	AT	TEX9|Alternative Last Exon
NR4A2|55613|AP	0.279864	0.47211	7.04129	5.80896e-12	2.95113e-10	16.31	NR4A2	AP	NR4A2|Alternative First Exon
INO80E|36010|ES	0.270294	0.496864	7.0351	6.05041e-12	3.0685e-10	16.2702	INO80E	ES	INO80E|Cassette Exon
TRAK1|64265|AP	-0.141275	0.149427	-7.03424	6.08454e-12	3.08049e-10	16.2647	TRAK1	AP	TRAK1|Alternative First Exon
SV2A|7411|AT	-0.142372	0.567544	-7.02856	6.31589e-12	3.18897e-10	16.2282	SV2A	AT	SV2A|Alternative Last Exon
SV2A|7410|AT	0.14237	0.432456	7.02845	6.32048e-12	3.18897e-10	16.2274	SV2A	AT	SV2A|Alternative Last Exon
LAMA3|44845|AP	-0.278777	0.496154	-7.02815	6.33294e-12	3.18914e-10	16.2255	LAMA3	AP	LAMA3|Alternative First Exon
DYNLRB2|37688|AP	0.173705	0.269622	7.02792	6.3425e-12	3.18914e-10	16.224	DYNLRB2	AP	DYNLRB2|Alternative First Exon
SRSF2|43661|RI	0.130497	0.558131	7.02117	6.62971e-12	3.32786e-10	16.1807	SRSF2	RI	SRSF2|Retained Intron
ZNF519|44757|AT	0.103067	0.295668	7.02037	6.66429e-12	3.33952e-10	16.1756	ZNF519	AT	ZNF519|Alternative Last Exon
NXN|38279|AP	0.0369339	0.981947	7.01997	6.68221e-12	3.34281e-10	16.173	NXN	AP	NXN|Alternative First Exon
C1orf213|1055|RI	0.146036	0.822874	7.01658	6.83204e-12	3.41196e-10	16.1513	C1orf213	RI	C1orf213|Retained Intron
TMEM189|59769|AP	0.182673	0.766336	7.01506	6.90083e-12	3.44047e-10	16.1415	TMEM189	AP	TMEM189|Alternative First Exon
HDAC9|78885|AP	-0.296787	0.615571	-7.0143	6.93509e-12	3.4517e-10	16.1367	HDAC9	AP	HDAC9|Alternative First Exon
MYO16|26244|AP	0.042345	0.991181	7.01256	7.01481e-12	3.48548e-10	16.1255	MYO16	AP	MYO16|Alternative First Exon
HNRNPF|11323|AP	-0.0309067	0.084339	-7.01206	7.03769e-12	3.49096e-10	16.1223	HNRNPF	AP	HNRNPF|Alternative First Exon
CGREF1|52930|AP	0.179782	0.26594	7.01112	7.08114e-12	3.5066e-10	16.1163	CGREF1	AP	CGREF1|Alternative First Exon
TNFSF13|38969|AP	0.0847665	0.259161	7.01054	7.108e-12	3.50933e-10	16.1126	TNFSF13	AP	TNFSF13|Alternative First Exon
TNFSF13|38970|AP	-0.0847663	0.740839	-7.01049	7.11053e-12	3.50933e-10	16.1122	TNFSF13	AP	TNFSF13|Alternative First Exon
DMPK|50520|AP	-0.132939	0.787526	-7.00953	7.15509e-12	3.51952e-10	16.1061	DMPK	AP	DMPK|Alternative First Exon
DMPK|50519|AP	0.132938	0.212474	7.00954	7.15503e-12	3.51952e-10	16.1061	DMPK	AP	DMPK|Alternative First Exon
SSBP3|3144|ES	0.11685	0.386093	7.00549	7.34698e-12	3.60787e-10	16.0802	SSBP3	ES	SSBP3|Cassette Exon
CLDN7|38894|AP	-0.0804271	0.159575	-7.00372	7.43295e-12	3.644e-10	16.0688	CLDN7	AP	CLDN7|Alternative First Exon
PDZD4|90509|ES	0.10843	0.919067	7.00001	7.61526e-12	3.72414e-10	16.0451	PDZD4	ES	PDZD4|Cassette Exon
CLDN7|38892|AP	0.0803955	0.840397	6.99963	7.63439e-12	3.72414e-10	16.0427	CLDN7	AP	CLDN7|Alternative First Exon
RPL15|63732|AD	0.0462712	0.201176	6.9998	7.62583e-12	3.72414e-10	16.0438	RPL15	AD	RPL15|Alternative 5' Splice Site
TBC1D23|65817|ES	-0.159322	0.323574	-6.99886	7.6729e-12	3.73673e-10	16.0377	TBC1D23	ES	TBC1D23|Cassette Exon
ICA1L|56951|AP	-0.0750037	0.0986248	-6.99684	7.77489e-12	3.78014e-10	16.0248	ICA1L	AP	ICA1L|Alternative First Exon
COQ10A|22415|AP	-0.155117	0.40066	-6.99387	7.9277e-12	3.84807e-10	16.0058	COQ10A	AP	COQ10A|Alternative First Exon
TTLL3|63215|RI	0.151966	0.647165	6.99357	7.94297e-12	3.84913e-10	16.0039	TTLL3	RI	TTLL3|Retained Intron
NAP1L1|23474|RI	-0.0988641	0.351227	-6.99076	8.09024e-12	3.91405e-10	15.9859	NAP1L1	RI	NAP1L1|Retained Intron
LIMCH1|69117|ES	0.158211	0.547381	6.98861	8.20494e-12	3.96302e-10	15.9722	LIMCH1	ES	LIMCH1|Cassette Exon
ZNF721|68350|AT	-0.0677644	0.33812	-6.98468	8.41862e-12	4.0539e-10	15.947	ZNF721	AT	ZNF721|Alternative Last Exon
ZNF721|68349|AT	0.0677642	0.66188	6.98464	8.42064e-12	4.0539e-10	15.9468	ZNF721	AT	ZNF721|Alternative Last Exon
C12orf76|24405|AT	-0.0714845	0.283321	-6.98413	8.44877e-12	4.06079e-10	15.9435	C12orf76	AT	C12orf76|Alternative Last Exon
SERPINB5|45717|AT	0.223904	0.333748	6.97886	8.74452e-12	4.1909e-10	15.9099	SERPINB5	AT	SERPINB5|Alternative Last Exon
SERPINB5|45716|AT	-0.223903	0.666251	-6.9788	8.74795e-12	4.1909e-10	15.9095	SERPINB5	AT	SERPINB5|Alternative Last Exon
TP53AIP1|19438|AT	0.124852	0.815496	6.97476	8.98162e-12	4.29584e-10	15.8837	TP53AIP1	AT	TP53AIP1|Alternative Last Exon
H2AFY|96931|ME	0.0746882	0.70145	6.96897	9.32713e-12	4.45386e-10	15.8468	H2AFY	ME	H2AFY|Mutually Exclusive Exons
ECE2|67858|AP	0.0432411	0.988744	6.9614	9.79895e-12	4.67158e-10	15.7985	ECE2	AP	ECE2|Alternative First Exon
SORBS2|71374|AP	0.207105	0.465781	6.96073	9.84178e-12	4.6844e-10	15.7942	SORBS2	AP	SORBS2|Alternative First Exon
SEC23A|27345|AP	0.177143	0.451826	6.95865	9.9765e-12	4.73597e-10	15.7809	SEC23A	AP	SEC23A|Alternative First Exon
SEC23A|27346|AP	-0.177141	0.548174	-6.95856	9.98232e-12	4.73597e-10	15.7804	SEC23A	AP	SEC23A|Alternative First Exon
TP53AIP1|19437|AT	-0.124587	0.184744	-6.95758	1.00461e-11	4.75853e-10	15.7741	TP53AIP1	AT	TP53AIP1|Alternative Last Exon
PCDH11Y|90700|AT	0.0401521	0.976093	6.9555	1.01827e-11	4.8155e-10	15.7609	PCDH11Y	AT	PCDH11Y|Alternative Last Exon
IP6K2|64752|RI	0.141696	0.726348	6.94722	1.07468e-11	5.0741e-10	15.7082	IP6K2	RI	IP6K2|Retained Intron
NOP2|19895|AD	0.114959	0.348875	6.94603	1.08301e-11	5.10525e-10	15.7006	NOP2	AD	NOP2|Alternative 5' Splice Site
SERF1A|72416|AT	-0.0548175	0.348998	-6.94442	1.09442e-11	5.15079e-10	15.6904	SERF1A	AT	SERF1A|Alternative Last Exon
OBSL1|57728|AT	0.0641864	0.729461	6.93835	1.13845e-11	5.34945e-10	15.6518	OBSL1	AT	OBSL1|Alternative Last Exon
EIF4G1|67875|AP	-0.102595	0.330228	-6.93759	1.14408e-11	5.36733e-10	15.647	EIF4G1	AP	EIF4G1|Alternative First Exon
NDUFV3|60762|ES	-0.0863821	0.209648	-6.93615	1.15485e-11	5.40923e-10	15.6378	NDUFV3	ES	NDUFV3|Cassette Exon
CD47|66013|ES	0.109116	0.766722	6.93553	1.1595e-11	5.42236e-10	15.6339	CD47	ES	CD47|Cassette Exon
ARVCF|96084|ES	0.087217	0.874665	6.92891	1.21047e-11	5.65176e-10	15.5918	ARVCF	ES	ARVCF|Cassette Exon
PPHLN1|21214|AT	-0.0491498	0.0926301	-6.92809	1.21693e-11	5.67291e-10	15.5866	PPHLN1	AT	PPHLN1|Alternative Last Exon
ZNF611|51534|ES	0.19308	0.553896	6.92645	1.22991e-11	5.72433e-10	15.5762	ZNF611	ES	ZNF611|Cassette Exon
ATXN2L|35843|RI	0.0648315	0.868145	6.92603	1.23326e-11	5.73087e-10	15.5736	ATXN2L	RI	ATXN2L|Retained Intron
USP21|8566|ES	0.103985	0.650194	6.92534	1.2388e-11	5.74752e-10	15.5692	USP21	ES	USP21|Cassette Exon
ZBTB45|52479|AD	0.0962492	0.164325	6.92073	1.27639e-11	5.91262e-10	15.54	ZBTB45	AD	ZBTB45|Alternative 5' Splice Site
SPOP|42302|AP	0.15659	0.607341	6.91085	1.36085e-11	6.28435e-10	15.4773	SPOP	AP	SPOP|Alternative First Exon
SPOP|42303|AP	-0.15659	0.39266	-6.91084	1.36092e-11	6.28435e-10	15.4773	SPOP	AP	SPOP|Alternative First Exon
SYTL2|18148|ES	0.123536	0.867658	6.90651	1.39959e-11	6.4528e-10	15.4499	SYTL2	ES	SYTL2|Cassette Exon
TCAIM|64361|ES	0.175073	0.570678	6.90162	1.44459e-11	6.64985e-10	15.4189	TCAIM	ES	TCAIM|Cassette Exon
PPP1R14A|49593|AP	-0.142857	0.642851	-6.89848	1.47431e-11	6.77606e-10	15.399	PPP1R14A	AP	PPP1R14A|Alternative First Exon
ZSCAN20|1679|AT	-0.163974	0.419962	-6.89514	1.50648e-11	6.89183e-10	15.3779	ZSCAN20	AT	ZSCAN20|Alternative Last Exon
ZSCAN20|1678|AT	0.163973	0.580038	6.89513	1.50653e-11	6.89183e-10	15.3779	ZSCAN20	AT	ZSCAN20|Alternative Last Exon
MLST8|33220|ES	0.0143081	0.978367	6.89546	1.50334e-11	6.89183e-10	15.3799	MLST8	ES	MLST8|Cassette Exon
RPS21|60076|AD	0.1759	0.452889	6.88996	1.55776e-11	7.11515e-10	15.3452	RPS21	AD	RPS21|Alternative 5' Splice Site
PPP1R14A|49594|AP	0.142757	0.357059	6.88904	1.56702e-11	7.14633e-10	15.3394	PPP1R14A	AP	PPP1R14A|Alternative First Exon
NSMF|88307|AP	-0.186669	0.531443	-6.8883	1.57458e-11	7.16969e-10	15.3347	NSMF	AP	NSMF|Alternative First Exon
FAM178A|12839|AT	0.0833176	0.185219	6.88565	1.60177e-11	7.28225e-10	15.3179	FAM178A	AT	FAM178A|Alternative Last Exon
MAGED2|89246|AP	0.129567	0.15765	6.8835	1.62408e-11	7.37229e-10	15.3044	MAGED2	AP	MAGED2|Alternative First Exon
POLR2F|62179|AT	0.105993	0.397721	6.87978	1.66364e-11	7.54023e-10	15.2809	POLR2F	AT	POLR2F|Alternative Last Exon
ZFYVE28|68557|AP	-0.161115	0.766692	-6.87655	1.69867e-11	7.68715e-10	15.2605	ZFYVE28	AP	ZFYVE28|Alternative First Exon
TUBB6|44669|AT	0.0925954	0.511036	6.87058	1.76527e-11	7.97628e-10	15.2229	TUBB6	AT	TUBB6|Alternative Last Exon
DMTN|82930|ES	0.0980765	0.793432	6.86929	1.78001e-11	8.03051e-10	15.2148	DMTN	ES	DMTN|Cassette Exon
RCC1|1386|AP	0.0739036	0.866192	6.86892	1.78433e-11	8.0377e-10	15.2124	RCC1	AP	RCC1|Alternative First Exon
EPB41L1|59273|ES	-0.150219	0.568529	-6.86599	1.81827e-11	8.17802e-10	15.194	EPB41L1	ES	EPB41L1|Cassette Exon
RPS21|60075|AA	0.158936	0.58466	6.86085	1.8795e-11	8.44052e-10	15.1616	RPS21	AA	RPS21|Alternative 3' Splice Site
SLC3A2|16462|AP	0.0857722	0.142766	6.86025	1.88683e-11	8.46052e-10	15.1578	SLC3A2	AP	SLC3A2|Alternative First Exon
IRF3|51033|RI	0.147532	0.54114	6.85407	1.96342e-11	8.79057e-10	15.1189	IRF3	RI	IRF3|Retained Intron
DMPK|50525|RI	0.13408	0.789686	6.85342	1.97166e-11	8.81402e-10	15.1148	DMPK	RI	DMPK|Retained Intron
DDT|61355|AP	-0.112859	0.153152	-6.85099	2.00274e-11	8.93939e-10	15.0995	DDT	AP	DDT|Alternative First Exon
CALD1|81863|ES	-0.0778118	0.134348	-6.84846	2.03552e-11	9.07193e-10	15.0837	CALD1	ES	CALD1|Cassette Exon
RCC1|1387|AP	-0.0738054	0.133896	-6.84822	2.03862e-11	9.07201e-10	15.0822	RCC1	AP	RCC1|Alternative First Exon
RNH1|13662|AP	0.0586837	0.246499	6.84719	2.05227e-11	9.11896e-10	15.0757	RNH1	AP	RNH1|Alternative First Exon
MPRIP|39457|ES	-0.163461	0.544049	-6.84049	2.14247e-11	9.47682e-10	15.0336	MPRIP	ES	MPRIP|Cassette Exon
FAM120C|89237|AT	0.150449	0.53093	6.84078	2.13852e-11	9.47682e-10	15.0354	FAM120C	AT	FAM120C|Alternative Last Exon
FAM120C|89238|AT	-0.150447	0.46907	-6.8407	2.13957e-11	9.47682e-10	15.0349	FAM120C	AT	FAM120C|Alternative Last Exon
MAPK10|69825|ME	-0.0994146	0.618749	-6.83766	2.18186e-11	9.63163e-10	15.0158	MAPK10	ME	MAPK10|Mutually Exclusive Exons
NOP2|19889|ES	-0.0316042	0.0592989	-6.8375	2.18402e-11	9.63163e-10	15.0148	NOP2	ES	NOP2|Cassette Exon
USP6|38660|AP	-0.144868	0.0850062	-6.83721	2.18819e-11	9.63555e-10	15.013	USP6	AP	USP6|Alternative First Exon
CREBZF|18137|RI	0.05561	0.888219	6.83618	2.20262e-11	9.68464e-10	15.0066	CREBZF	RI	CREBZF|Retained Intron
GRIK2|77096|AT	-0.119876	0.220935	-6.83516	2.21713e-11	9.70555e-10	15.0001	GRIK2	AT	GRIK2|Alternative Last Exon
GRIK2|77097|AT	0.119876	0.779065	6.83516	2.21711e-11	9.70555e-10	15.0001	GRIK2	AT	GRIK2|Alternative Last Exon
TRAPPC4|19060|AT	-0.0421723	0.224402	-6.83469	2.22388e-11	9.70555e-10	14.9972	TRAPPC4	AT	TRAPPC4|Alternative Last Exon
TRAPPC4|19059|AT	0.0421723	0.775598	6.8347	2.22373e-11	9.70555e-10	14.9972	TRAPPC4	AT	TRAPPC4|Alternative Last Exon
DPF2|16815|ES	-0.0415231	0.0699719	-6.83491	2.22063e-11	9.70555e-10	14.9986	DPF2	ES	DPF2|Cassette Exon
SVIL|11113|ES	-0.214356	0.579951	-6.82678	2.33961e-11	1.01955e-09	14.9476	SVIL	ES	SVIL|Cassette Exon
INO80E|36016|ES	0.0698649	0.88859	6.82559	2.35753e-11	1.02584e-09	14.9401	INO80E	ES	INO80E|Cassette Exon
RNASEH2B|25927|AT	-0.0941867	0.463034	-6.8244	2.37555e-11	1.03074e-09	14.9327	RNASEH2B	AT	RNASEH2B|Alternative Last Exon
RNASEH2B|25926|AT	0.0941867	0.536966	6.82439	2.37579e-11	1.03074e-09	14.9326	RNASEH2B	AT	RNASEH2B|Alternative Last Exon
GABARAP|38868|ES	0.176338	0.322697	6.8223	2.40781e-11	1.04309e-09	14.9195	GABARAP	ES	GABARAP|Cassette Exon
ACOT7|389|AP	0.153993	0.69067	6.81959	2.44993e-11	1.05978e-09	14.9025	ACOT7	AP	ACOT7|Alternative First Exon
CKMT2|72660|ES	0.172113	0.262491	6.81538	2.51708e-11	1.08722e-09	14.8761	CKMT2	ES	CKMT2|Cassette Exon
ROGDI|33858|ES	0.19792	0.632923	6.81348	2.54781e-11	1.09888e-09	14.8643	ROGDI	ES	ROGDI|Cassette Exon
EIF4G1|67874|AP	0.100216	0.663128	6.81217	2.56922e-11	1.1065e-09	14.8561	EIF4G1	AP	EIF4G1|Alternative First Exon
PKMYT1|33328|AT	-0.158532	0.280922	-6.8108	2.59196e-11	1.11466e-09	14.8475	PKMYT1	AT	PKMYT1|Alternative Last Exon
C1orf159|12|RI	0.155633	0.67133	6.80861	2.62858e-11	1.12876e-09	14.8338	C1orf159	RI	C1orf159|Retained Intron
UHRF1BP1|75791|AT	-0.0386571	0.127832	-6.80383	2.71012e-11	1.16067e-09	14.8039	UHRF1BP1	AT	UHRF1BP1|Alternative Last Exon
UHRF1BP1|75792|AT	0.0386569	0.872168	6.80379	2.7108e-11	1.16067e-09	14.8037	UHRF1BP1	AT	UHRF1BP1|Alternative Last Exon
ACOT9|88694|ES	-0.167304	0.36695	-6.80082	2.76278e-11	1.18121e-09	14.7851	ACOT9	ES	ACOT9|Cassette Exon
GBA2|86289|RI	-0.0970887	0.382576	-6.79984	2.78022e-11	1.18694e-09	14.7789	GBA2	RI	GBA2|Retained Intron
PTGER3|3416|AT	0.186555	0.481093	6.79837	2.8064e-11	1.19638e-09	14.7698	PTGER3	AT	PTGER3|Alternative Last Exon
MAPT|41995|ES	-0.138668	0.434991	-6.79717	2.82807e-11	1.20388e-09	14.7623	MAPT	ES	MAPT|Cassette Exon
ST7|81553|AP	0.0683466	0.911708	6.79438	2.87895e-11	1.22376e-09	14.7448	ST7	AP	ST7|Alternative First Exon
ANKRD49|18343|RI	0.183973	0.583975	6.79316	2.90141e-11	1.23153e-09	14.7373	ANKRD49	RI	ANKRD49|Retained Intron
ZNF331|51723|AP	-0.0887359	0.171787	-6.79276	2.90885e-11	1.23291e-09	14.7348	ZNF331	AP	ZNF331|Alternative First Exon
EDF1|88229|RI	0.117526	0.390406	6.78826	2.99375e-11	1.26707e-09	14.7066	EDF1	RI	EDF1|Retained Intron
PKMYT1|33327|AT	0.157961	0.719415	6.78728	3.01245e-11	1.27315e-09	14.7006	PKMYT1	AT	PKMYT1|Alternative Last Exon
SPHK2|50782|AT	-0.036807	0.111169	-6.78259	3.10393e-11	1.30993e-09	14.6713	SPHK2	AT	SPHK2|Alternative Last Exon
ST7|81554|AP	-0.0599185	0.0767177	-6.78145	3.12659e-11	1.3176e-09	14.6642	ST7	AP	ST7|Alternative First Exon
FXR1|67746|ES	-0.0666749	0.425659	-6.78068	3.14216e-11	1.32227e-09	14.6594	FXR1	ES	FXR1|Cassette Exon
CDKN2A|86000|AP	0.199274	0.440058	6.7793	3.16985e-11	1.33202e-09	14.6508	CDKN2A	AP	CDKN2A|Alternative First Exon
SEPT11|69616|AT	0.0640131	0.840103	6.77809	3.19444e-11	1.34043e-09	14.6432	2011-09-01	AT	SEPT11|Alternative Last Exon
IDS|90287|AP	-0.190689	0.670628	-6.77566	3.24436e-11	1.35753e-09	14.6281	IDS	AP	IDS|Alternative First Exon
IDS|90286|AP	0.190689	0.329372	6.77565	3.24442e-11	1.35753e-09	14.6281	IDS	AP	IDS|Alternative First Exon
HMGA2|22880|AT	-0.204658	0.231275	-6.77456	3.26707e-11	1.36507e-09	14.6213	HMGA2	AT	HMGA2|Alternative Last Exon
ADRA1A|83136|AT	-0.0483441	0.0602296	-6.75437	3.71529e-11	1.54916e-09	14.4957	ADRA1A	AT	ADRA1A|Alternative Last Exon
SMARCA4|47612|ES	-0.0441661	0.231677	-6.75425	3.7182e-11	1.54916e-09	14.4949	SMARCA4	ES	SMARCA4|Cassette Exon
ABHD11|80027|ES	0.0138752	0.985357	6.75126	3.7896e-11	1.57668e-09	14.4763	ABHD11	ES	ABHD11|Cassette Exon
MAD2L2|665|ES	-0.213349	0.572867	-6.74759	3.87889e-11	1.61155e-09	14.4536	MAD2L2	ES	MAD2L2|Cassette Exon
CLSTN1|575|ES	-0.102852	0.131585	-6.74649	3.90612e-11	1.62057e-09	14.4467	CLSTN1	ES	CLSTN1|Cassette Exon
LTB4R|26964|AP	0.134869	0.520683	6.74007	4.06877e-11	1.68437e-09	14.4069	LTB4R	AP	LTB4R|Alternative First Exon
LTB4R|26963|AP	-0.134867	0.479317	-6.73997	4.07136e-11	1.68437e-09	14.4063	LTB4R	AP	LTB4R|Alternative First Exon
MSL3|88485|AP	-0.139566	0.392301	-6.73332	4.2467e-11	1.75445e-09	14.3651	MSL3	AP	MSL3|Alternative First Exon
CDK7|72310|AP	0.0152418	0.982998	6.72893	4.36669e-11	1.80149e-09	14.3378	CDK7	AP	CDK7|Alternative First Exon
FPGS|87668|AP	0.0801149	0.713443	6.72507	4.47471e-11	1.84089e-09	14.314	FPGS	AP	FPGS|Alternative First Exon
FPGS|87667|AP	-0.0801147	0.286557	-6.7251	4.47389e-11	1.84089e-09	14.3142	FPGS	AP	FPGS|Alternative First Exon
DUSP18|61794|AT	-0.111658	0.37882	-6.72332	4.52474e-11	1.85887e-09	14.3031	DUSP18	AT	DUSP18|Alternative Last Exon
ZNF585B|49454|AP	0.0912171	0.832774	6.71838	4.66862e-11	1.91275e-09	14.2725	ZNF585B	AP	ZNF585B|Alternative First Exon
ZNF585B|49455|AP	-0.0912167	0.167226	-6.71837	4.66889e-11	1.91275e-09	14.2725	ZNF585B	AP	ZNF585B|Alternative First Exon
COQ10A|22414|AP	0.15072	0.562052	6.70935	4.94298e-11	2.02222e-09	14.2168	COQ10A	AP	COQ10A|Alternative First Exon
MARK3|29447|ES	-0.191427	0.634009	-6.70907	4.95192e-11	2.02307e-09	14.215	MARK3	ES	MARK3|Cassette Exon
TBL2|79985|ES	-0.0485433	0.0806784	-6.70844	4.97151e-11	2.02825e-09	14.2111	TBL2	ES	TBL2|Cassette Exon
RBP1|67032|AT	0.0404616	0.0976802	6.70759	4.99845e-11	2.03642e-09	14.2059	RBP1	AT	RBP1|Alternative Last Exon
PXN|24752|ES	0.104756	0.213948	6.70112	5.20724e-11	2.11855e-09	14.1659	PXN	ES	PXN|Cassette Exon
EXOC7|43566|ES	0.128026	0.751447	6.70032	5.23366e-11	2.12635e-09	14.1609	EXOC7	ES	EXOC7|Cassette Exon
NSFL1C|58502|AA	0.0151881	0.975638	6.69648	5.36196e-11	2.17548e-09	14.1373	NSFL1C	AA	NSFL1C|Alternative 3' Splice Site
CEP41|81797|AT	-0.0650873	0.672411	-6.69585	5.38336e-11	2.17817e-09	14.1334	CEP41	AT	CEP41|Alternative Last Exon
CEP41|81795|AT	0.0650871	0.327589	6.69585	5.3834e-11	2.17817e-09	14.1334	CEP41	AT	CEP41|Alternative Last Exon
MAP4|64551|AA	0.0621005	0.835753	6.69387	5.45104e-11	2.2025e-09	14.1212	MAP4	AA	MAP4|Alternative 3' Splice Site
PI4K2A|12728|AP	-0.167411	0.241524	-6.6928	5.48804e-11	2.21399e-09	14.1146	PI4K2A	AP	PI4K2A|Alternative First Exon
LUC7L|32842|RI	0.0481836	0.155216	6.69261	5.49452e-11	2.21399e-09	14.1134	LUC7L	RI	LUC7L|Retained Intron
PPP2R5C|29317|AT	0.0963368	0.314796	6.69019	5.57919e-11	2.24503e-09	14.0985	PPP2R5C	AT	PPP2R5C|Alternative Last Exon
MSR1|82779|AT	-0.0919244	0.413961	-6.6862	5.72136e-11	2.29628e-09	14.0739	MSR1	AT	MSR1|Alternative Last Exon
MSR1|82778|AT	0.0919238	0.586038	6.68618	5.72215e-11	2.29628e-09	14.0738	MSR1	AT	MSR1|Alternative Last Exon
MXRA7|43610|AP	0.103344	0.217466	6.68559	5.74357e-11	2.30173e-09	14.0702	MXRA7	AP	MXRA7|Alternative First Exon
SLC35G1|12570|AT	0.129837	0.445586	6.67854	6.00451e-11	2.40303e-09	14.0268	SLC35G1	AT	SLC35G1|Alternative Last Exon
ASPH|83969|AT	0.0967278	0.623075	6.67366	6.19189e-11	2.47465e-09	13.9968	ASPH	AT	ASPH|Alternative Last Exon
USP48|996|AT	0.074117	0.73062	6.6708	6.30459e-11	2.51372e-09	13.9791	USP48	AT	USP48|Alternative Last Exon
USP48|997|AT	-0.0741166	0.26938	-6.67074	6.30674e-11	2.51372e-09	13.9788	USP48	AT	USP48|Alternative Last Exon
C4orf19|69000|AT	0.218019	0.427469	6.66918	6.36907e-11	2.53513e-09	13.9692	C4orf19	AT	C4orf19|Alternative Last Exon
KLHDC2|27443|RI	0.100565	0.166989	6.66832	6.40393e-11	2.54556e-09	13.9639	KLHDC2	RI	KLHDC2|Retained Intron
C4orf19|69001|AT	-0.217975	0.572571	-6.66781	6.42416e-11	2.55016e-09	13.9608	C4orf19	AT	C4orf19|Alternative Last Exon
RHOBTB2|83057|AP	0.115809	0.949725	6.66738	6.44177e-11	2.5537e-09	13.9581	RHOBTB2	AP	RHOBTB2|Alternative First Exon
CMC2|37702|AP	-0.0777688	0.783495	-6.66639	6.48196e-11	2.56618e-09	13.952	CMC2	AP	CMC2|Alternative First Exon
GATA2|66646|AP	0.155866	0.493583	6.66245	6.64463e-11	2.62704e-09	13.9278	GATA2	AP	GATA2|Alternative First Exon
TANK|55731|AP	-0.0953728	0.126839	-6.65847	6.81317e-11	2.69006e-09	13.9034	TANK	AP	TANK|Alternative First Exon
IP6K2|64753|RI	0.159274	0.251278	6.65761	6.85018e-11	2.70105e-09	13.8981	IP6K2	RI	IP6K2|Retained Intron
SERF1B|72405|AT	-0.0479334	0.26537	-6.65559	6.93753e-11	2.73183e-09	13.8857	SERF1B	AT	SERF1B|Alternative Last Exon
PCCB|66901|AT	-0.0472073	0.153071	-6.65135	7.12479e-11	2.79906e-09	13.8597	PCCB	AT	PCCB|Alternative Last Exon
PCCB|66900|AT	0.0472068	0.846929	6.65129	7.12729e-11	2.79906e-09	13.8594	PCCB	AT	PCCB|Alternative Last Exon
TANK|55730|AP	0.0951782	0.872986	6.64737	7.30491e-11	2.86498e-09	13.8353	TANK	AP	TANK|Alternative First Exon
RHOBTB2|83056|AP	-0.110621	0.0546147	-6.64458	7.43437e-11	2.91188e-09	13.8182	RHOBTB2	AP	RHOBTB2|Alternative First Exon
ADAM15|7903|ES	0.141782	0.576879	6.64285	7.51512e-11	2.93179e-09	13.8076	ADAM15	ES	ADAM15|Cassette Exon
CALCOCO1|22108|RI	0.106404	0.189481	6.64306	7.50559e-11	2.93179e-09	13.8089	CALCOCO1	RI	CALCOCO1|Retained Intron
DIDO1|60093|AT	0.0478912	0.101859	6.64325	7.49666e-11	2.93179e-09	13.81	DIDO1	AT	DIDO1|Alternative Last Exon
KRBOX4|88888|AT	0.0614092	0.164791	6.63929	7.68519e-11	2.99417e-09	13.7858	KRBOX4	AT	KRBOX4|Alternative Last Exon
C1orf85|8222|AT	0.109303	0.363493	6.63868	7.71429e-11	2.99795e-09	13.7821	C1orf85	AT	C1orf85|Alternative Last Exon
C1orf85|8221|AT	-0.109303	0.636507	-6.63866	7.71526e-11	2.99795e-09	13.782	C1orf85	AT	C1orf85|Alternative Last Exon
DCAKD|41928|AP	-0.104472	0.427141	-6.63716	7.78834e-11	3.02235e-09	13.7728	DCAKD	AP	DCAKD|Alternative First Exon
VCL|12254|ES	-0.183053	0.622466	-6.63502	7.89374e-11	3.05922e-09	13.7597	VCL	ES	VCL|Cassette Exon
CLSTN1|576|ES	-0.0986415	0.127774	-6.63243	8.0227e-11	3.1051e-09	13.7438	CLSTN1	ES	CLSTN1|Cassette Exon
ILK|14175|RI	-0.0696111	0.139722	-6.62759	8.26985e-11	3.19655e-09	13.7142	ILK	RI	ILK|Retained Intron
SH3BP1|62140|ES	0.132671	0.571494	6.62185	8.57234e-11	3.30913e-09	13.6791	SH3BP1	ES	SH3BP1|Cassette Exon
ACIN1|26701|AP	-0.0762595	0.454847	-6.61709	8.83157e-11	3.40254e-09	13.6501	ACIN1	AP	ACIN1|Alternative First Exon
ACIN1|26702|AP	0.0762578	0.545153	6.61698	8.83745e-11	3.40254e-09	13.6494	ACIN1	AP	ACIN1|Alternative First Exon
CSAD|21944|AP	0.17093	0.373244	6.61385	9.01254e-11	3.46541e-09	13.6303	CSAD	AP	CSAD|Alternative First Exon
SMAGP|21828|AP	-0.138734	0.346714	-6.6085	9.31873e-11	3.57847e-09	13.5976	SMAGP	AP	SMAGP|Alternative First Exon
TNS1|57433|ES	-0.178014	0.347726	-6.60539	9.50154e-11	3.64391e-09	13.5787	TNS1	ES	TNS1|Cassette Exon
TMEM134|17231|ES	0.0831956	0.812934	6.59917	9.87756e-11	3.78318e-09	13.5408	TMEM134	ES	TMEM134|Cassette Exon
MFF|57810|ES	0.0812996	0.238354	6.5985	9.91906e-11	3.79414e-09	13.5367	MFF	ES	MFF|Cassette Exon
ZNF596|82544|AD	0.107143	0.890625	6.59773	9.96706e-11	3.80755e-09	13.532	ZNF596	AD	ZNF596|Alternative 5' Splice Site
SERF1A|72415|AT	0.0535138	0.641087	6.59489	1.01449e-10	3.87047e-09	13.5147	SERF1A	AT	SERF1A|Alternative Last Exon
KLHL3|73481|AT	-0.137651	0.472533	-6.59273	1.02825e-10	3.9128e-09	13.5016	KLHL3	AT	KLHL3|Alternative Last Exon
KLHL3|73482|AT	0.137651	0.527467	6.59274	1.0282e-10	3.9128e-09	13.5016	KLHL3	AT	KLHL3|Alternative Last Exon
ANKRD33B|71570|ES	0.113309	0.919035	6.58712	1.06485e-10	4.04162e-09	13.4674	ANKRD33B	ES	ANKRD33B|Cassette Exon
TPM1|30985|AT	-0.0229347	0.957731	-6.5872	1.06433e-10	4.04162e-09	13.4679	TPM1	AT	TPM1|Alternative Last Exon
ZNF197|64375|AT	0.0735307	0.645419	6.58522	1.07754e-10	4.0836e-09	13.4559	ZNF197	AT	ZNF197|Alternative Last Exon
ZNF197|64376|AT	-0.0735288	0.354581	-6.58505	1.07869e-10	4.0836e-09	13.4548	ZNF197	AT	ZNF197|Alternative Last Exon
GOLM1|86743|AP	-0.138162	0.498265	-6.5799	1.11384e-10	4.21127e-09	13.4235	GOLM1	AP	GOLM1|Alternative First Exon
SMTN|61815|ES	0.0162982	0.966926	6.57273	1.16471e-10	4.39793e-09	13.38	SMTN	ES	SMTN|Cassette Exon
GOLM1|86745|AP	0.137995	0.501751	6.57133	1.17489e-10	4.43068e-09	13.3715	GOLM1	AP	GOLM1|Alternative First Exon
ZNF585A|49446|AT	0.0988549	0.377965	6.57099	1.17737e-10	4.43436e-09	13.3694	ZNF585A	AT	ZNF585A|Alternative Last Exon
SCNM1|7565|AD	-0.0669656	0.212833	-6.56809	1.19879e-10	4.50925e-09	13.3518	SCNM1	AD	SCNM1|Alternative 5' Splice Site
LIPC|30897|ES	0.0552471	0.97675	6.56544	1.21871e-10	4.57832e-09	13.3357	LIPC	ES	LIPC|Cassette Exon
GLS2|22442|RI	0.172906	0.296649	6.56214	1.24399e-10	4.66734e-09	13.3157	GLS2	RI	GLS2|Retained Intron
ABCA5|43184|AP	-0.189607	0.319262	-6.56135	1.25006e-10	4.68414e-09	13.311	ABCA5	AP	ABCA5|Alternative First Exon
KIAA1217|10996|AP	-0.114787	0.112336	-6.5583	1.274e-10	4.76776e-09	13.2924	KIAA1217	AP	KIAA1217|Alternative First Exon
GOPC|77347|ES	-0.0691602	0.0764393	-6.55608	1.29168e-10	4.82779e-09	13.279	GOPC	ES	GOPC|Cassette Exon
ERGIC1|74563|RI	0.178061	0.54113	6.55333	1.31393e-10	4.90472e-09	13.2623	ERGIC1	RI	ERGIC1|Retained Intron
C1orf63|1141|AP	-0.0773938	0.141287	-6.55084	1.33438e-10	4.96856e-09	13.2473	C1orf63	AP	C1orf63|Alternative First Exon
C1orf63|1140|AP	0.0773936	0.858712	6.55083	1.33441e-10	4.96856e-09	13.2472	C1orf63	AP	C1orf63|Alternative First Exon
RPS3A|70824|ES	0.0866476	0.199963	6.5503	1.33886e-10	4.97883e-09	13.244	RPS3A	ES	RPS3A|Cassette Exon
NSMF|88305|AP	0.114218	0.260851	6.54952	1.34532e-10	4.99051e-09	13.2393	NSMF	AP	NSMF|Alternative First Exon
TPGS2|45264|AT	-0.0668586	0.59425	-6.54951	1.34539e-10	4.99051e-09	13.2392	TPGS2	AT	TPGS2|Alternative Last Exon
UGT8|70428|AP	0.0102943	0.993809	6.54633	1.3722e-10	5.08354e-09	13.22	UGT8	AP	UGT8|Alternative First Exon
KLK2|51239|ES	0.13219	0.314846	6.5442	1.39044e-10	5.14464e-09	13.2071	KLK2	ES	KLK2|Cassette Exon
EXOC7|43571|ES	0.130677	0.348672	6.54227	1.40716e-10	5.19993e-09	13.1954	EXOC7	ES	EXOC7|Cassette Exon
MAPRE2|45135|AP	-0.110269	0.81833	-6.54145	1.41432e-10	5.21984e-09	13.1905	MAPRE2	AP	MAPRE2|Alternative First Exon
LY75|55708|AT	-0.0792451	0.206141	-6.54096	1.41864e-10	5.22311e-09	13.1875	LY75	AT	LY75|Alternative Last Exon
LY75|55707|AT	0.0792445	0.793858	6.54095	1.41875e-10	5.22311e-09	13.1874	LY75	AT	LY75|Alternative Last Exon
MRPS33|82030|AP	-0.0416195	0.176267	-6.54028	1.42468e-10	5.23836e-09	13.1834	MRPS33	AP	MRPS33|Alternative First Exon
AHCYL2|81744|AP	-0.167034	0.190255	-6.53948	1.43173e-10	5.25214e-09	13.1785	AHCYL2	AP	AHCYL2|Alternative First Exon
CRAT|87827|ES	-0.0789525	0.204286	-6.53945	1.432e-10	5.25214e-09	13.1784	CRAT	ES	CRAT|Cassette Exon
EXOC7|43570|ES	0.126061	0.194477	6.53776	1.44702e-10	5.30065e-09	13.1682	EXOC7	ES	EXOC7|Cassette Exon
RUFY3|69449|AT	0.0633859	0.729641	6.53724	1.45169e-10	5.31114e-09	13.165	RUFY3	AT	RUFY3|Alternative Last Exon
SHISA9|34063|AT	0.0721052	0.878044	6.53446	1.47696e-10	5.3908e-09	13.1482	SHISA9	AT	SHISA9|Alternative Last Exon
SHISA9|34062|AT	-0.072105	0.121956	-6.53444	1.47713e-10	5.3908e-09	13.1481	SHISA9	AT	SHISA9|Alternative Last Exon
MOGAT2|92772|AP	-0.183626	0.243753	-6.5297	1.5211e-10	5.54439e-09	13.1195	MOGAT2	AP	MOGAT2|Alternative First Exon
NEBL|10964|ES	-0.0585443	0.0657136	-6.52751	1.54189e-10	5.61322e-09	13.1062	NEBL	ES	NEBL|Cassette Exon
FAM19A2|22823|AP	-0.242342	0.375354	-6.52067	1.60844e-10	5.84825e-09	13.065	FAM19A2	AP	FAM19A2|Alternative First Exon
ADAM15|7900|ES	0.0847224	0.148983	6.51847	1.63044e-10	5.9209e-09	13.0517	ADAM15	ES	ADAM15|Cassette Exon
PCED1A|58556|AP	-0.045363	0.0627126	-6.5143	1.67301e-10	6.06802e-09	13.0266	PCED1A	AP	PCED1A|Alternative First Exon
BTBD7|29030|AT	-0.100041	0.615161	-6.51389	1.67723e-10	6.06929e-09	13.0241	BTBD7	AT	BTBD7|Alternative Last Exon
BTBD7|29031|AT	0.100041	0.384838	6.51387	1.67749e-10	6.06929e-09	13.024	BTBD7	AT	BTBD7|Alternative Last Exon
KCTD7|79882|ES	0.17925	0.647573	6.51126	1.70476e-10	6.15134e-09	13.0083	KCTD7	ES	KCTD7|Cassette Exon
GATA2|66644|AP	-0.154373	0.501908	-6.51142	1.70307e-10	6.15134e-09	13.0092	GATA2	AP	GATA2|Alternative First Exon
CASK|88865|ES	-0.13379	0.534796	-6.5111	1.70644e-10	6.15134e-09	13.0073	CASK	ES	CASK|Cassette Exon
TCF12|30789|ES	0.121278	0.295032	6.50734	1.74644e-10	6.28489e-09	12.9847	TCF12	ES	TCF12|Cassette Exon
KLHL5|69042|AT	-0.0667979	0.792298	-6.50722	1.74776e-10	6.28489e-09	12.984	KLHL5	AT	KLHL5|Alternative Last Exon
CCDC92|25123|AA	0.231858	0.588047	6.5043	1.77956e-10	6.38361e-09	12.9664	CCDC92	AA	CCDC92|Alternative 3' Splice Site
WASH4P|32776|AD	0.082179	0.848005	6.50441	1.77828e-10	6.38361e-09	12.9671	WASH4P	AD	WASH4P|Alternative 5' Splice Site
ICA1L|56950|AP	0.0990773	0.822325	6.50198	1.80524e-10	6.46786e-09	12.9524	ICA1L	AP	ICA1L|Alternative First Exon
LCP2|74488|AP	-0.174407	0.24986	-6.50068	1.81973e-10	6.51185e-09	12.9446	LCP2	AP	LCP2|Alternative First Exon
LRTOMT|17526|AT	0.05853	0.604996	6.50015	1.82566e-10	6.51722e-09	12.9414	LRTOMT	AT	LRTOMT|Alternative Last Exon
LRTOMT|17527|AT	-0.0585298	0.395004	-6.50015	1.82566e-10	6.51722e-09	12.9414	LRTOMT	AT	LRTOMT|Alternative Last Exon
POLR2H|67946|AD	-0.0197474	0.059493	-6.49875	1.84153e-10	6.56588e-09	12.933	POLR2H	AD	POLR2H|Alternative 5' Splice Site
PARD3|11207|AT	0.09245	0.342629	6.49519	1.8823e-10	6.70314e-09	12.9116	PARD3	AT	PARD3|Alternative Last Exon
MICAL3|61016|ES	-0.152332	0.185583	-6.49485	1.88626e-10	6.70912e-09	12.9096	MICAL3	ES	MICAL3|Cassette Exon
RPS5|52443|ES	-0.0617015	0.0927349	-6.48996	1.94395e-10	6.90595e-09	12.8802	RPS5	ES	RPS5|Cassette Exon
KCTD7|79881|AT	0.0814018	0.775693	6.48859	1.96046e-10	6.95301e-09	12.8719	KCTD7	AT	KCTD7|Alternative Last Exon
KCTD7|79880|AT	-0.0814003	0.224306	-6.48847	1.96192e-10	6.95301e-09	12.8712	KCTD7	AT	KCTD7|Alternative Last Exon
DYSF|53934|AP	-0.185987	0.641563	-6.485	2.00423e-10	7.09438e-09	12.8504	DYSF	AP	DYSF|Alternative First Exon
ZCCHC10|73327|AT	-0.118765	0.644047	-6.4741	2.14323e-10	7.56907e-09	12.785	ZCCHC10	AT	ZCCHC10|Alternative Last Exon
ZCCHC10|73326|AT	0.118765	0.355953	6.47408	2.14348e-10	7.56907e-09	12.7849	ZCCHC10	AT	ZCCHC10|Alternative Last Exon
PCBP2|22051|ES	0.0395261	0.89559	6.46968	2.2022e-10	7.7671e-09	12.7585	PCBP2	ES	PCBP2|Cassette Exon
CRYZL1|60452|AT	-0.0686747	0.473232	-6.46925	2.20797e-10	7.77813e-09	12.756	CRYZL1	AT	CRYZL1|Alternative Last Exon
SPECC1|39792|AT	-0.0632725	0.38473	-6.46868	2.21569e-10	7.79134e-09	12.7526	SPECC1	AT	SPECC1|Alternative Last Exon
SPECC1|39790|AT	0.0632721	0.615269	6.46859	2.21702e-10	7.79134e-09	12.752	SPECC1	AT	SPECC1|Alternative Last Exon
RBM39|95934|ES	0.0919892	0.359756	6.46735	2.23384e-10	7.8411e-09	12.7446	RBM39	ES	RBM39|Cassette Exon
TSPAN31|22723|AT	0.0442516	0.071902	6.46686	2.2407e-10	7.8509e-09	12.7416	TSPAN31	AT	TSPAN31|Alternative Last Exon
TSPAN31|22724|AT	-0.044251	0.928099	-6.46676	2.24197e-10	7.8509e-09	12.7411	TSPAN31	AT	TSPAN31|Alternative Last Exon
PIGF|53467|ES	0.0812245	0.320542	6.46327	2.2906e-10	8.01166e-09	12.7201	PIGF	ES	PIGF|Cassette Exon
ARFGAP1|60109|ES	0.116706	0.843317	6.45389	2.42613e-10	8.47561e-09	12.6641	ARFGAP1	ES	ARFGAP1|Cassette Exon
RALGPS2|9094|ES	0.0903592	0.904656	6.45295	2.44024e-10	8.50468e-09	12.6584	RALGPS2	ES	RALGPS2|Cassette Exon
NPNT|70261|ES	-0.0597545	0.076939	-6.45295	2.44015e-10	8.50468e-09	12.6585	NPNT	ES	NPNT|Cassette Exon
SLC12A8|66544|AP	-0.124901	0.341731	-6.4518	2.45755e-10	8.55488e-09	12.6515	SLC12A8	AP	SLC12A8|Alternative First Exon
PLEKHH2|53393|ES	0.179885	0.755792	6.45061	2.4755e-10	8.58332e-09	12.6444	PLEKHH2	ES	PLEKHH2|Cassette Exon
IMPDH1|81671|AP	0.108267	0.712037	6.45048	2.47739e-10	8.58332e-09	12.6437	IMPDH1	AP	IMPDH1|Alternative First Exon
MARS|22594|AT	-0.0559737	0.222399	-6.45073	2.47365e-10	8.58332e-09	12.6452	MARS	AT	MARS|Alternative Last Exon
MARS|22593|AT	0.0559718	0.777601	6.45056	2.47629e-10	8.58332e-09	12.6441	MARS	AT	MARS|Alternative Last Exon
IMPDH1|81670|AP	-0.108443	0.287803	-6.44931	2.49521e-10	8.63488e-09	12.6367	IMPDH1	AP	IMPDH1|Alternative First Exon
RBPMS|83290|AT	-0.0729799	0.366071	-6.44562	2.55233e-10	8.82219e-09	12.6146	RBPMS	AT	RBPMS|Alternative Last Exon
METTL6|63574|AT	-0.0485948	0.203149	-6.44392	2.57898e-10	8.90385e-09	12.6045	METTL6	AT	METTL6|Alternative Last Exon
FBXO18|10669|AP	0.15107	0.396111	6.44184	2.612e-10	9.00665e-09	12.5921	FBXO18	AP	FBXO18|Alternative First Exon
SRPK2|81278|AP	-0.13035	0.213092	-6.44166	2.61488e-10	9.00665e-09	12.591	SRPK2	AP	SRPK2|Alternative First Exon
NLGN4Y|90721|AP	-0.124962	0.174788	-6.44086	2.62778e-10	9.04048e-09	12.5862	NLGN4Y	AP	NLGN4Y|Alternative First Exon
PRMT2|60964|ES	-0.114684	0.346079	-6.43866	2.6634e-10	9.15234e-09	12.5731	PRMT2	ES	PRMT2|Cassette Exon
ANKRD29|44842|AT	0.101351	0.276457	6.43738	2.68426e-10	9.20288e-09	12.5655	ANKRD29	AT	ANKRD29|Alternative Last Exon
ANKRD29|44841|AT	-0.10135	0.723543	-6.43738	2.68437e-10	9.20288e-09	12.5655	ANKRD29	AT	ANKRD29|Alternative Last Exon
ZMYM6|1710|AT	0.051314	0.329532	6.43481	2.72688e-10	9.33774e-09	12.5501	ZMYM6	AT	ZMYM6|Alternative Last Exon
DCAF6|8886|ES	-0.104957	0.136368	-6.43431	2.73516e-10	9.35519e-09	12.5472	DCAF6	ES	DCAF6|Cassette Exon
LCP2|74487|AP	0.17308	0.74802	6.43384	2.74299e-10	9.3711e-09	12.5444	LCP2	AP	LCP2|Alternative First Exon
TACC1|83435|AP	-0.101332	0.143602	-6.42919	2.82208e-10	9.63012e-09	12.5167	TACC1	AP	TACC1|Alternative First Exon
G3BP2|69550|ES	-0.0443174	0.144433	-6.42796	2.84346e-10	9.69182e-09	12.5093	G3BP2	ES	G3BP2|Cassette Exon
MRPS33|82027|AP	0.0414847	0.821026	6.42772	2.8475e-10	9.69436e-09	12.5079	MRPS33	AP	MRPS33|Alternative First Exon
FBP1|86936|AP	-0.122779	0.789763	-6.42454	2.9034e-10	9.87325e-09	12.489	FBP1	AP	FBP1|Alternative First Exon
SRSF5|28158|AA	0.150706	0.411324	6.42396	2.91368e-10	9.89676e-09	12.4855	SRSF5	AA	SRSF5|Alternative 3' Splice Site
ISLR|31676|AP	0.113312	0.308011	6.42156	2.95671e-10	1.00313e-08	12.4712	ISLR	AP	ISLR|Alternative First Exon
C14orf79|29587|AP	-0.101333	0.732032	-6.41769	3.02744e-10	1.02477e-08	12.4482	C14orf79	AP	C14orf79|Alternative First Exon
C14orf79|29585|AP	0.101333	0.267968	6.41769	3.02735e-10	1.02477e-08	12.4482	C14orf79	AP	C14orf79|Alternative First Exon
ISLR|31677|AP	-0.113169	0.692119	-6.41726	3.0354e-10	1.02628e-08	12.4456	ISLR	AP	ISLR|Alternative First Exon
FBP1|86937|AP	0.122359	0.209858	6.41029	3.16708e-10	1.06957e-08	12.4042	FBP1	AP	FBP1|Alternative First Exon
LGALS9|39858|ES	-0.124206	0.38719	-6.40903	3.19155e-10	1.0766e-08	12.3967	LGALS9	ES	LGALS9|Cassette Exon
ST8SIA1|20726|AT	-0.125943	0.701529	-6.40532	3.26446e-10	1.09867e-08	12.3747	ST8SIA1	AT	ST8SIA1|Alternative Last Exon
ST8SIA1|20727|AT	0.125943	0.298471	6.40532	3.26446e-10	1.09867e-08	12.3747	ST8SIA1	AT	ST8SIA1|Alternative Last Exon
MDK|15567|AP	-0.0446952	0.0809104	-6.40123	3.34678e-10	1.12509e-08	12.3504	MDK	AP	MDK|Alternative First Exon
PI4K2A|12729|AP	0.161739	0.753349	6.39964	3.37946e-10	1.13478e-08	12.341	PI4K2A	AP	PI4K2A|Alternative First Exon
LIMK2|61836|AT	-0.0375501	0.810798	-6.39916	3.38925e-10	1.13658e-08	12.3381	LIMK2	AT	LIMK2|Alternative Last Exon
LIMK2|61835|AT	0.0375497	0.189202	6.399	3.39255e-10	1.13658e-08	12.3372	LIMK2	AT	LIMK2|Alternative Last Exon
C3orf18|65060|AP	-0.152996	0.597527	-6.39718	3.43041e-10	1.14796e-08	12.3264	C3orf18	AP	C3orf18|Alternative First Exon
ZNF814|52353|AT	-0.0328595	0.121903	-6.39575	3.46043e-10	1.15669e-08	12.3179	ZNF814	AT	ZNF814|Alternative Last Exon
CTNND1|15933|ES	0.0438466	0.959998	6.38741	3.64041e-10	1.21547e-08	12.2684	CTNND1	ES	CTNND1|Cassette Exon
HENMT1|3942|AP	-0.136862	0.334656	-6.38455	3.70413e-10	1.23522e-08	12.2515	HENMT1	AP	HENMT1|Alternative First Exon
POM121|79926|AP	-0.102077	0.315886	-6.38431	3.70957e-10	1.23522e-08	12.2501	POM121	AP	POM121|Alternative First Exon
POM121|79925|AP	0.102075	0.684114	6.3842	3.71218e-10	1.23522e-08	12.2494	POM121	AP	POM121|Alternative First Exon
MXRA7|43608|AP	-0.103697	0.773601	-6.38313	3.73633e-10	1.24185e-08	12.2431	MXRA7	AP	MXRA7|Alternative First Exon
NTPCR|10317|AT	-0.0368654	0.913691	-6.38075	3.79074e-10	1.25815e-08	12.229	NTPCR	AT	NTPCR|Alternative Last Exon
NTPCR|10316|AT	0.0368648	0.0863079	6.38061	3.79392e-10	1.25815e-08	12.2282	NTPCR	AT	NTPCR|Alternative Last Exon
RAB3GAP1|55428|AT	0.0493479	0.0978373	6.37957	3.81804e-10	1.26472e-08	12.222	RAB3GAP1	AT	RAB3GAP1|Alternative Last Exon
C1orf54|7454|AP	-0.164826	0.400205	-6.37843	3.84442e-10	1.27036e-08	12.2153	C1orf54	AP	C1orf54|Alternative First Exon
C1orf54|7455|AP	0.164825	0.599794	6.37844	3.84433e-10	1.27036e-08	12.2153	C1orf54	AP	C1orf54|Alternative First Exon
SPATA24|73604|AT	-0.121824	0.394438	-6.37811	3.85198e-10	1.27036e-08	12.2134	SPATA24	AT	SPATA24|Alternative Last Exon
SPATA24|73605|AT	0.121823	0.605562	6.3781	3.85233e-10	1.27036e-08	12.2133	SPATA24	AT	SPATA24|Alternative Last Exon
FGFR2|13298|AT	-0.0454426	0.0988599	-6.37768	3.86211e-10	1.27216e-08	12.2108	FGFR2	AT	FGFR2|Alternative Last Exon
CRAT|87828|ES	-0.119242	0.30709	-6.37692	3.87992e-10	1.2766e-08	12.2063	CRAT	ES	CRAT|Cassette Exon
NRBP2|85507|RI	0.169847	0.293556	6.3713	4.0145e-10	1.3194e-08	12.1731	NRBP2	RI	NRBP2|Retained Intron
SULT1A1|35819|ES	0.112691	0.216956	6.3648	4.17586e-10	1.36938e-08	12.1347	SULT1A1	ES	SULT1A1|Cassette Exon
PDLIM5|69978|ES	-0.0729852	0.0899204	-6.36481	4.17568e-10	1.36938e-08	12.1347	PDLIM5	ES	PDLIM5|Cassette Exon
CCDC60|24702|AT	-0.169137	0.348547	-6.36459	4.18122e-10	1.3696e-08	12.1334	CCDC60	AT	CCDC60|Alternative Last Exon
GBA2|86287|RI	-0.0859417	0.333019	-6.36287	4.22498e-10	1.3824e-08	12.1233	GBA2	RI	GBA2|Retained Intron
PDCD2|78501|RI	0.112503	0.506071	6.35986	4.30275e-10	1.40628e-08	12.1055	PDCD2	RI	PDCD2|Retained Intron
INPP5F|13270|AP	-0.185904	0.54506	-6.35913	4.3219e-10	1.41093e-08	12.1012	INPP5F	AP	INPP5F|Alternative First Exon
MOGAT2|92771|AP	0.18044	0.75379	6.35895	4.32657e-10	1.41093e-08	12.1001	MOGAT2	AP	MOGAT2|Alternative First Exon
LSMD1|39063|RI	-0.0499493	0.147327	-6.35795	4.35285e-10	1.41793e-08	12.0942	LSMD1	RI	LSMD1|Retained Intron
ABI1|11037|ES	-0.118841	0.801509	-6.35653	4.39032e-10	1.42364e-08	12.0859	ABI1	ES	ABI1|Cassette Exon
SOX7|82608|AP	-0.113936	0.35844	-6.35698	4.3784e-10	1.42364e-08	12.0885	SOX7	AP	SOX7|Alternative First Exon
MAPRE2|45133|AP	0.0911009	0.151281	6.35675	4.38453e-10	1.42364e-08	12.0872	MAPRE2	AP	MAPRE2|Alternative First Exon
SRF|76254|AP	-0.0479545	0.062376	-6.35638	4.39442e-10	1.42364e-08	12.085	SRF	AP	SRF|Alternative First Exon
SRF|76253|AP	0.0479545	0.937624	6.35637	4.39457e-10	1.42364e-08	12.0849	SRF	AP	SRF|Alternative First Exon
PAAF1|17744|ES	-0.0732828	0.0717918	-6.35587	4.40791e-10	1.42639e-08	12.082	PAAF1	ES	PAAF1|Cassette Exon
ACOT7|391|AP	-0.124601	0.227646	-6.35554	4.41683e-10	1.4277e-08	12.08	ACOT7	AP	ACOT7|Alternative First Exon
MBNL1|67316|ES	0.107575	0.728914	6.35482	4.43598e-10	1.43232e-08	12.0758	MBNL1	ES	MBNL1|Cassette Exon
PDE4D|72147|AT	-0.0992194	0.825735	-6.34746	4.63811e-10	1.49594e-08	12.0324	PDE4D	AT	PDE4D|Alternative Last Exon
CHN2|79081|AP	-0.162237	0.276395	-6.34348	4.75113e-10	1.53072e-08	12.0089	CHN2	AP	CHN2|Alternative First Exon
SVIL|11116|ES	-0.208031	0.607996	-6.33832	4.90137e-10	1.57739e-08	11.9786	SVIL	ES	SVIL|Cassette Exon
ITGB3|42068|AT	0.193197	0.388449	6.3375	4.92564e-10	1.58347e-08	11.9738	ITGB3	AT	ITGB3|Alternative Last Exon
ADAM15|7901|ES	0.0953601	0.16154	6.33459	5.01304e-10	1.60981e-08	11.9566	ADAM15	ES	ADAM15|Cassette Exon
KLC1|29469|ES	0.118791	0.321921	6.33314	5.05717e-10	1.62221e-08	11.9481	KLC1	ES	KLC1|Cassette Exon
NADK|225|AP	-0.103249	0.614015	-6.3318	5.09808e-10	1.63159e-08	11.9402	NADK	AP	NADK|Alternative First Exon
LUC7L|32841|RI	0.0965382	0.423732	6.33164	5.10305e-10	1.63159e-08	11.9393	LUC7L	RI	LUC7L|Retained Intron
G6PC3|41762|ES	0.039566	0.926548	6.33166	5.10264e-10	1.63159e-08	11.9394	G6PC3	ES	G6PC3|Cassette Exon
HNRNPA1|22145|AA	-0.0290288	0.909752	-6.33111	5.11935e-10	1.63502e-08	11.9362	HNRNPA1	AA	HNRNPA1|Alternative 3' Splice Site
MROH7-TTC4|3152|ES	0.0481041	0.959409	6.33	5.15403e-10	1.64431e-08	11.9296	MROH7-TTC4	ES	MROH7-TTC4|Cassette Exon
TMEM234|1575|ES	0.0857733	0.25281	6.32589	5.28317e-10	1.68369e-08	11.9055	TMEM234	ES	TMEM234|Cassette Exon
FAT3|18279|AT	0.183055	0.320935	6.32412	5.34005e-10	1.69909e-08	11.8951	FAT3	AT	FAT3|Alternative Last Exon
FAT3|18278|AT	-0.183053	0.679065	-6.32402	5.34305e-10	1.69909e-08	11.8945	FAT3	AT	FAT3|Alternative Last Exon
PABPN1|26731|RI	0.0898978	0.202442	6.32363	5.35587e-10	1.70133e-08	11.8922	PABPN1	RI	PABPN1|Retained Intron
ZNF585B|49465|ES	0.0374341	0.955903	6.31649	5.59113e-10	1.77414e-08	11.8503	ZNF585B	ES	ZNF585B|Cassette Exon
C17orf80|43218|AP	-0.151183	0.476689	-6.31382	5.68165e-10	1.80092e-08	11.8347	C17orf80	AP	C17orf80|Alternative First Exon
PRKACB|3585|AP	0.196359	0.458193	6.31186	5.74913e-10	1.82035e-08	11.8232	PRKACB	AP	PRKACB|Alternative First Exon
CAST|72838|AP	-0.144381	0.277324	-6.30899	5.84932e-10	1.85008e-08	11.8063	CAST	AP	CAST|Alternative First Exon
ADARB1|60863|RI	0.0886881	0.761469	6.30807	5.88177e-10	1.85835e-08	11.8009	ADARB1	RI	ADARB1|Retained Intron
MAP3K12|22061|AP	-0.177089	0.377745	-6.30779	5.89167e-10	1.85948e-08	11.7993	MAP3K12	AP	MAP3K12|Alternative First Exon
STAU2|84153|AP	-0.0645964	0.860709	-6.30487	5.99605e-10	1.89039e-08	11.7822	STAU2	AP	STAU2|Alternative First Exon
HTATSF1|90209|AP	-0.0843583	0.719742	-6.29979	6.18226e-10	1.94702e-08	11.7524	HTATSF1	AP	HTATSF1|Alternative First Exon
LARP6|31442|AT	-0.0955939	0.612877	-6.29569	6.33626e-10	1.99142e-08	11.7284	LARP6	AT	LARP6|Alternative Last Exon
LARP6|31443|AT	0.0955937	0.387123	6.29568	6.3368e-10	1.99142e-08	11.7283	LARP6	AT	LARP6|Alternative Last Exon
TACR2|11993|AP	-0.250083	0.645824	-6.29317	6.43277e-10	2.01942e-08	11.7137	TACR2	AP	TACR2|Alternative First Exon
ASMTL|88387|AP	0.0368007	0.957377	6.28951	6.57575e-10	2.06211e-08	11.6923	ASMTL	AP	ASMTL|Alternative First Exon
ABCC6|34219|AT	-0.161735	0.528001	-6.28597	6.71682e-10	2.10186e-08	11.6716	ABCC6	AT	ABCC6|Alternative Last Exon
ABCC6|34220|AT	0.161735	0.471999	6.28597	6.71682e-10	2.10186e-08	11.6716	ABCC6	AT	ABCC6|Alternative Last Exon
PPCS|2075|AD	0.0762544	0.647329	6.2851	6.75215e-10	2.11067e-08	11.6665	PPCS	AD	PPCS|Alternative 5' Splice Site
CCSER2|12409|ES	-0.142992	0.289946	-6.28192	6.88209e-10	2.14901e-08	11.6479	CCSER2	ES	CCSER2|Cassette Exon
DCLK1|25623|AT	0.0834062	0.871103	6.27843	7.02784e-10	2.19022e-08	11.6275	DCLK1	AT	DCLK1|Alternative Last Exon
DCLK1|25624|AT	-0.083406	0.128897	-6.2784	7.02896e-10	2.19022e-08	11.6274	DCLK1	AT	DCLK1|Alternative Last Exon
KRTCAP3|95448|ES	0.0969721	0.800022	6.27617	7.1234e-10	2.2173e-08	11.6144	KRTCAP3	ES	KRTCAP3|Cassette Exon
ZNF692|10561|RI	0.114077	0.839224	6.27555	7.15e-10	2.22323e-08	11.6107	ZNF692	RI	ZNF692|Retained Intron
ZNF587B|52347|AT	-0.0535105	0.172902	-6.27471	7.18591e-10	2.23203e-08	11.6059	ZNF587B	AT	ZNF587B|Alternative Last Exon
PRKACB|3584|AP	-0.194818	0.532921	-6.2739	7.221e-10	2.24057e-08	11.6011	PRKACB	AP	PRKACB|Alternative First Exon
DIS3L2|57984|RI	0.167967	0.71367	6.27309	7.25623e-10	2.24913e-08	11.5964	DIS3L2	RI	DIS3L2|Retained Intron
KLHL42|20900|ES	0.121125	0.25407	6.27173	7.31555e-10	2.26513e-08	11.5884	KLHL42	ES	KLHL42|Cassette Exon
POMGNT1|2783|AP	-0.166263	0.26375	-6.27102	7.3464e-10	2.27229e-08	11.5843	POMGNT1	AP	POMGNT1|Alternative First Exon
FIP1L1|69311|AT	-0.111238	0.181831	-6.26897	7.43723e-10	2.29796e-08	11.5724	FIP1L1	AT	FIP1L1|Alternative Last Exon
CSDE1|4334|ES	-0.196496	0.632768	-6.26875	7.44711e-10	2.2986e-08	11.5711	CSDE1	ES	CSDE1|Cassette Exon
VAMP2|39105|RI	0.0553079	0.108698	6.2678	7.48957e-10	2.30929e-08	11.5655	VAMP2	RI	VAMP2|Retained Intron
STAU2|84152|AP	0.0637272	0.138506	6.26622	7.56092e-10	2.32884e-08	11.5563	STAU2	AP	STAU2|Alternative First Exon
ZNF215|14189|AT	-0.142275	0.317862	-6.26502	7.61504e-10	2.34098e-08	11.5494	ZNF215	AT	ZNF215|Alternative Last Exon
ZNF215|14188|AT	0.142274	0.682138	6.265	7.61625e-10	2.34098e-08	11.5492	ZNF215	AT	ZNF215|Alternative Last Exon
ERBB2IP|72263|ES	0.159668	0.758117	6.26434	7.64647e-10	2.34782e-08	11.5453	ERBB2IP	ES	ERBB2IP|Cassette Exon
CSAD|21952|ES	-0.0862763	0.810041	-6.26218	7.74547e-10	2.37573e-08	11.5328	CSAD	ES	CSAD|Cassette Exon
RNF166|38014|AP	-0.150357	0.291091	-6.25953	7.86919e-10	2.41117e-08	11.5174	RNF166	AP	RNF166|Alternative First Exon
FNBP1|87877|AT	0.0570133	0.139656	6.25672	8.00274e-10	2.44762e-08	11.501	FNBP1	AT	FNBP1|Alternative Last Exon
FNBP1|87876|AT	-0.0570131	0.860344	-6.25668	8.00478e-10	2.44762e-08	11.5008	FNBP1	AT	FNBP1|Alternative Last Exon
CAMTA2|38629|AP	-0.065629	0.834958	-6.25475	8.09742e-10	2.47081e-08	11.4895	CAMTA2	AP	CAMTA2|Alternative First Exon
ARMC6|48582|AD	0.0652476	0.169147	6.25484	8.09303e-10	2.47081e-08	11.4901	ARMC6	AD	ARMC6|Alternative 5' Splice Site
PTOV1|51094|AP	0.0957751	0.315137	6.24911	8.37461e-10	2.55274e-08	11.4568	PTOV1	AP	PTOV1|Alternative First Exon
TECR|564146|ES	-0.164783	0.513811	-6.24772	8.44454e-10	2.57139e-08	11.4487	TECR	ES	TECR|Cassette Exon
CYP3A5|80711|RI	0.235099	0.600794	6.24616	8.52363e-10	2.59279e-08	11.4396	CYP3A5	RI	CYP3A5|Retained Intron
PTOV1|51095|AP	-0.0959078	0.684743	-6.23961	8.86328e-10	2.6899e-08	11.4015	PTOV1	AP	PTOV1|Alternative First Exon
PLCE1|12578|AT	-0.0546274	0.37241	-6.23951	8.86845e-10	2.6899e-08	11.401	PLCE1	AT	PLCE1|Alternative Last Exon
PLCE1|12579|AT	0.0546272	0.62759	6.23948	8.87031e-10	2.6899e-08	11.4008	PLCE1	AT	PLCE1|Alternative Last Exon
SNX29|34058|ES	0.188276	0.603587	6.23598	9.05739e-10	2.7438e-08	11.3804	SNX29	ES	SNX29|Cassette Exon
FAIM|67013|AP	-0.0704578	0.238005	-6.2356	9.07753e-10	2.74707e-08	11.3783	FAIM	AP	FAIM|Alternative First Exon
TRAK1|64266|AP	0.135975	0.835675	6.23251	9.24631e-10	2.79527e-08	11.3603	TRAK1	AP	TRAK1|Alternative First Exon
ANGEL1|28558|AP	0.184272	0.384562	6.22977	9.39855e-10	2.83838e-08	11.3444	ANGEL1	AP	ANGEL1|Alternative First Exon
ANGEL1|28557|AP	-0.183789	0.615874	-6.22636	9.59128e-10	2.89065e-08	11.3247	ANGEL1	AP	ANGEL1|Alternative First Exon
FAIM|67012|AP	0.07022	0.761388	6.22644	9.58693e-10	2.89065e-08	11.3251	FAIM	AP	FAIM|Alternative First Exon
FIP1L1|69310|AT	0.11091	0.816307	6.22584	9.62115e-10	2.89447e-08	11.3217	FIP1L1	AT	FIP1L1|Alternative Last Exon
ZNF587B|52345|AP	-0.066566	0.0563515	-6.22579	9.62363e-10	2.89447e-08	11.3214	ZNF587B	AP	ZNF587B|Alternative First Exon
CAMTA2|38627|AP	0.0627227	0.162415	6.22252	9.81295e-10	2.94539e-08	11.3024	CAMTA2	AP	CAMTA2|Alternative First Exon
ENTPD5|28353|AT	0.0452451	0.886908	6.22268	9.80342e-10	2.94539e-08	11.3034	ENTPD5	AT	ENTPD5|Alternative Last Exon
PPAP2A|72039|ES	-0.0927586	0.704755	-6.22227	9.82733e-10	2.9467e-08	11.301	PPAP2A	ES	PPAP2A|Cassette Exon
RPS25|19057|ES	0.0712771	0.842963	6.21977	9.97472e-10	2.98784e-08	11.2865	RPS25	ES	RPS25|Cassette Exon
TJP3|46727|AP	0.130704	0.687064	6.21405	1.03197e-09	3.08805e-08	11.2534	TJP3	AP	TJP3|Alternative First Exon
ZNF606|52381|AT	0.0662425	0.145281	6.21255	1.04119e-09	3.11247e-08	11.2448	ZNF606	AT	ZNF606|Alternative Last Exon
GNB2L1|190583|ES	-0.0855678	0.15277	-6.21058	1.05348e-09	3.14601e-08	11.2333	GNB2L1	ES	GNB2L1|Cassette Exon
PLS3|89927|ES	0.170846	0.404249	6.20834	1.06756e-09	3.18482e-08	11.2204	PLS3	ES	PLS3|Cassette Exon
SLC25A25|87692|AP	0.165147	0.602018	6.20776	1.07126e-09	3.19262e-08	11.217	SLC25A25	AP	SLC25A25|Alternative First Exon
CCDC60|24703|AT	0.164712	0.630229	6.20729	1.07425e-09	3.19829e-08	11.2143	CCDC60	AT	CCDC60|Alternative Last Exon
CLASP2|63872|AP	0.13808	0.808038	6.20342	1.09921e-09	3.26832e-08	11.192	CLASP2	AP	CLASP2|Alternative First Exon
NR2F2|32593|AP	0.100331	0.577389	6.20313	1.10111e-09	3.26832e-08	11.1903	NR2F2	AP	NR2F2|Alternative First Exon
HTATSF1|90210|AP	0.0808317	0.27707	6.20327	1.10018e-09	3.26832e-08	11.1911	HTATSF1	AP	HTATSF1|Alternative First Exon
DRG2|39549|RI	0.13704	0.831766	6.19945	1.1254e-09	3.33036e-08	11.169	DRG2	RI	DRG2|Retained Intron
ZNF700|47760|AP	0.125781	0.636041	6.1996	1.12443e-09	3.33036e-08	11.1699	ZNF700	AP	ZNF700|Alternative First Exon
ZNF700|47761|AP	-0.12578	0.36396	-6.19957	1.12461e-09	3.33036e-08	11.1697	ZNF700	AP	ZNF700|Alternative First Exon
SERF1B|72403|AT	0.0469993	0.727261	6.19365	1.16478e-09	3.44343e-08	11.1356	SERF1B	AT	SERF1B|Alternative Last Exon
ZNF585A|49449|AT	-0.0689178	0.19432	-6.19098	1.18339e-09	3.49491e-08	11.1201	ZNF585A	AT	ZNF585A|Alternative Last Exon
SEPT11|69618|AT	-0.0550584	0.107238	-6.19079	1.18471e-09	3.49531e-08	11.119	2011-09-01	AT	SEPT11|Alternative Last Exon
RWDD1|77328|ES	-0.0638217	0.44369	-6.19029	1.18822e-09	3.50216e-08	11.1162	RWDD1	ES	RWDD1|Cassette Exon
SHF|30409|AP	-0.153881	0.399491	-6.18707	1.21108e-09	3.56596e-08	11.0976	SHF	AP	SHF|Alternative First Exon
NAF1|71008|AT	0.0931522	0.691222	6.1843	1.23113e-09	3.62136e-08	11.0816	NAF1	AT	NAF1|Alternative Last Exon
INPP5F|13271|AP	0.161465	0.389306	6.18125	1.25356e-09	3.67632e-08	11.0641	INPP5F	AP	INPP5F|Alternative First Exon
RCOR3|9705|AT	0.050577	0.156604	6.18152	1.25157e-09	3.67632e-08	11.0656	RCOR3	AT	RCOR3|Alternative Last Exon
RCOR3|9708|AT	-0.0505753	0.843396	-6.18129	1.25322e-09	3.67632e-08	11.0643	RCOR3	AT	RCOR3|Alternative Last Exon
MRPL22|74297|ES	0.0152028	0.976447	6.18092	1.25596e-09	3.67969e-08	11.0622	MRPL22	ES	MRPL22|Cassette Exon
CSNK1E|62232|AT	-0.0830885	0.743625	-6.18017	1.26161e-09	3.69256e-08	11.0578	CSNK1E	AT	CSNK1E|Alternative Last Exon
C9orf9|87992|AP	-0.141124	0.358898	-6.17722	1.28378e-09	3.75371e-08	11.0409	C9orf9	AP	C9orf9|Alternative First Exon
C14orf159|28858|ES	0.194474	0.388707	6.17469	1.30316e-09	3.80661e-08	11.0263	C14orf159	ES	C14orf159|Cassette Exon
NMRAL1|33738|RI	0.0974849	0.241051	6.17108	1.33121e-09	3.88467e-08	11.0056	NMRAL1	RI	NMRAL1|Retained Intron
FAM102B|3941|AT	-0.0815248	0.83554	-6.17044	1.33625e-09	3.8933e-08	11.0019	FAM102B	AT	FAM102B|Alternative Last Exon
FAM102B|3940|AT	0.0815246	0.16446	6.17037	1.33681e-09	3.8933e-08	11.0015	FAM102B	AT	FAM102B|Alternative Last Exon
C6orf123|78444|AT	-0.143106	0.212215	-6.16436	1.38513e-09	4.02645e-08	10.9669	C6orf123	AT	C6orf123|Alternative Last Exon
C6orf123|78445|AT	0.143105	0.787785	6.16434	1.38527e-09	4.02645e-08	10.9668	C6orf123	AT	C6orf123|Alternative Last Exon
SLC16A3|44302|AP	-0.0559029	0.07328	-6.16368	1.3907e-09	4.03825e-08	10.963	SLC16A3	AP	SLC16A3|Alternative First Exon
DAPL1|55687|AT	-0.256758	0.55294	-6.16146	1.40908e-09	4.08355e-08	10.9502	DAPL1	AT	DAPL1|Alternative Last Exon
SLC25A3|23859|RI	-0.0775794	0.803289	-6.16162	1.40774e-09	4.08355e-08	10.9512	SLC25A3	RI	SLC25A3|Retained Intron
PPIP5K1|30269|ES	0.0362343	0.962577	6.16027	1.41895e-09	4.10811e-08	10.9434	PPIP5K1	ES	PPIP5K1|Cassette Exon
MFSD10|68614|RI	0.0557656	0.175213	6.15913	1.42854e-09	4.1318e-08	10.9369	MFSD10	RI	MFSD10|Retained Intron
C9orf9|87993|AP	0.14077	0.640781	6.15825	1.43598e-09	4.13918e-08	10.9318	C9orf9	AP	C9orf9|Alternative First Exon
GK5|67105|AT	-0.083344	0.288444	-6.15851	1.43382e-09	4.13918e-08	10.9333	GK5	AT	GK5|Alternative Last Exon
GK5|67106|AT	0.0833436	0.711556	6.15846	1.43423e-09	4.13918e-08	10.933	GK5	AT	GK5|Alternative Last Exon
TMCO1|8805|AP	-0.0127282	0.979766	-6.15816	1.43672e-09	4.13918e-08	10.9313	TMCO1	AP	TMCO1|Alternative First Exon
AP1S2|88569|AT	0.150391	0.47096	6.1575	1.44231e-09	4.14611e-08	10.9276	AP1S2	AT	AP1S2|Alternative Last Exon
AP1S2|88571|AT	-0.15039	0.52904	-6.1575	1.44239e-09	4.14611e-08	10.9275	AP1S2	AT	AP1S2|Alternative Last Exon
HSF4|36944|AA	-0.0699736	0.295892	-6.15738	1.44335e-09	4.14611e-08	10.9269	HSF4	AA	HSF4|Alternative 3' Splice Site
DCAF8|8436|AP	-0.0729724	0.480243	-6.15492	1.46443e-09	4.20255e-08	10.9127	DCAF8	AP	DCAF8|Alternative First Exon
ZNF587B|52344|AP	0.065922	0.943066	6.15379	1.47426e-09	4.22665e-08	10.9062	ZNF587B	AP	ZNF587B|Alternative First Exon
TBC1D3|40561|AP	0.0798347	0.237198	6.15261	1.48454e-09	4.25198e-08	10.8995	TBC1D3	AP	TBC1D3|Alternative First Exon
HAUS1|45389|ES	0.0974342	0.508882	6.15242	1.48624e-09	4.25269e-08	10.8984	HAUS1	ES	HAUS1|Cassette Exon
ZNF219|26527|AP	0.149033	0.263478	6.15173	1.49229e-09	4.26586e-08	10.8944	ZNF219	AP	ZNF219|Alternative First Exon
SPAG9|42493|AP	-0.0845677	0.11458	-6.14979	1.50944e-09	4.31034e-08	10.8833	SPAG9	AP	SPAG9|Alternative First Exon
DCAF8|8438|AP	0.0729153	0.519703	6.14964	1.51078e-09	4.31034e-08	10.8824	DCAF8	AP	DCAF8|Alternative First Exon
THNSL2|54465|AP	0.0993515	0.791394	6.14542	1.54875e-09	4.4144e-08	10.8583	THNSL2	AP	THNSL2|Alternative First Exon
THNSL2|54466|AP	-0.0993771	0.208583	-6.14467	1.55561e-09	4.42965e-08	10.854	THNSL2	AP	THNSL2|Alternative First Exon
MATR3|73578|AP	0.0553649	0.0800164	6.14403	1.56147e-09	4.44204e-08	10.8503	MATR3	AP	MATR3|Alternative First Exon
RAB3GAP1|55433|ES	0.172182	0.567299	6.14236	1.57697e-09	4.47747e-08	10.8407	RAB3GAP1	ES	RAB3GAP1|Cassette Exon
RPS9|51823|ES	0.147481	0.4806	6.14251	1.57555e-09	4.47747e-08	10.8416	RPS9	ES	RPS9|Cassette Exon
MAP7D3|90197|AT	0.0968194	0.470148	6.14099	1.5897e-09	4.5059e-08	10.8329	MAP7D3	AT	MAP7D3|Alternative Last Exon
MAP7D3|90198|AT	-0.0968192	0.529852	-6.14095	1.59005e-09	4.5059e-08	10.8327	MAP7D3	AT	MAP7D3|Alternative Last Exon
MSANTD2|19241|AP	-0.10071	0.274015	-6.13948	1.60393e-09	4.53273e-08	10.8242	MSANTD2	AP	MSANTD2|Alternative First Exon
MSANTD2|19240|AP	0.100709	0.725985	6.13945	1.60414e-09	4.53273e-08	10.8241	MSANTD2	AP	MSANTD2|Alternative First Exon
MATR3|73579|AP	-0.0549742	0.920337	-6.13958	1.60294e-09	4.53273e-08	10.8248	MATR3	AP	MATR3|Alternative First Exon
AKNAD1|3953|AT	-0.193117	0.354587	-6.1361	1.63609e-09	4.61858e-08	10.8049	AKNAD1	AT	AKNAD1|Alternative Last Exon
TMUB2|41786|AT	-0.0454551	0.741849	-6.13547	1.64222e-09	4.62791e-08	10.8013	TMUB2	AT	TMUB2|Alternative Last Exon
TMUB2|41787|AT	0.0454551	0.258151	6.13543	1.64254e-09	4.62791e-08	10.8011	TMUB2	AT	TMUB2|Alternative Last Exon
ABCA5|43183|AP	0.170415	0.661706	6.13414	1.65511e-09	4.65886e-08	10.7936	ABCA5	AP	ABCA5|Alternative First Exon
KIAA0907|8136|RI	0.129131	0.49427	6.12655	1.73058e-09	4.86665e-08	10.7503	KIAA0907	RI	KIAA0907|Retained Intron
EXOC1|69335|ES	0.118604	0.815798	6.12569	1.73934e-09	4.8866e-08	10.7453	EXOC1	ES	EXOC1|Cassette Exon
ENTPD5|28354|AT	-0.044077	0.11031	-6.12284	1.76867e-09	4.96425e-08	10.7291	ENTPD5	AT	ENTPD5|Alternative Last Exon
CCL28|71946|AT	0.0932536	0.47059	6.12201	1.77733e-09	4.98074e-08	10.7243	CCL28	AT	CCL28|Alternative Last Exon
CCL28|71947|AT	-0.093253	0.52941	-6.12195	1.77793e-09	4.98074e-08	10.724	CCL28	AT	CCL28|Alternative Last Exon
ZNF486|48718|AT	-0.0832108	0.800295	-6.12129	1.78485e-09	4.99253e-08	10.7202	ZNF486	AT	ZNF486|Alternative Last Exon
ZNF486|48719|AT	0.0832099	0.199704	6.12122	1.78553e-09	4.99253e-08	10.7198	ZNF486	AT	ZNF486|Alternative Last Exon
RNF121|17459|ES	0.0584006	0.945116	6.11953	1.80339e-09	5.03767e-08	10.7102	RNF121	ES	RNF121|Cassette Exon
CHN2|79083|AP	0.21094	0.477987	6.11801	1.81952e-09	5.07792e-08	10.7015	CHN2	AP	CHN2|Alternative First Exon
CSNK1E|62231|AT	0.0820806	0.254837	6.11747	1.82527e-09	5.08913e-08	10.6984	CSNK1E	AT	CSNK1E|Alternative Last Exon
ZNF586|52336|AT	-0.0862856	0.632777	-6.11671	1.83342e-09	5.10701e-08	10.6941	ZNF586	AT	ZNF586|Alternative Last Exon
COL4A5|89863|ES	-0.162305	0.622446	-6.11476	1.85456e-09	5.16101e-08	10.6829	COL4A5	ES	COL4A5|Cassette Exon
HNRNPA1|212645|ES	0.0889015	0.175255	6.11288	1.87511e-09	5.21327e-08	10.6722	HNRNPA1	ES	HNRNPA1|Cassette Exon
MACF1|1888|ES	-0.236171	0.465093	-6.11184	1.8866e-09	5.24026e-08	10.6663	MACF1	ES	MACF1|Cassette Exon
LPP|68087|AT	-0.0112815	0.966776	-6.1114	1.89142e-09	5.24869e-08	10.6638	LPP	AT	LPP|Alternative Last Exon
DCAF6|91278|ME	-0.172583	0.378098	-6.11027	1.904e-09	5.27862e-08	10.6574	DCAF6	ME	DCAF6|Mutually Exclusive Exons
TSHZ2|59817|AP	-0.153586	0.421038	-6.10995	1.90754e-09	5.2795e-08	10.6555	TSHZ2	AP	TSHZ2|Alternative First Exon
TSHZ2|59816|AP	0.153585	0.578962	6.10992	1.90791e-09	5.2795e-08	10.6554	TSHZ2	AP	TSHZ2|Alternative First Exon
WDR66|24918|AT	-0.150279	0.350283	-6.10469	1.96732e-09	5.43369e-08	10.6255	WDR66	AT	WDR66|Alternative Last Exon
WDR66|24919|AT	0.150279	0.649717	6.10469	1.96732e-09	5.43369e-08	10.6255	WDR66	AT	WDR66|Alternative Last Exon
CCDC64B|33364|AP	0.135567	0.375939	6.09897	2.03431e-09	5.61343e-08	10.593	CCDC64B	AP	CCDC64B|Alternative First Exon
NPHP1|54929|ES	0.11638	0.240399	6.09641	2.06502e-09	5.69285e-08	10.5784	NPHP1	ES	NPHP1|Cassette Exon
TMEM199|39890|AT	0.0259371	0.966123	6.09423	2.09143e-09	5.76024e-08	10.566	TMEM199	AT	TMEM199|Alternative Last Exon
BRE|95458|ME	0.0897176	0.489761	6.09332	2.10269e-09	5.78584e-08	10.5608	BRE	ME	BRE|Mutually Exclusive Exons
FAM135A|76634|AT	-0.135986	0.756877	-6.09273	2.10986e-09	5.79472e-08	10.5575	FAM135A	AT	FAM135A|Alternative Last Exon
FAM135A|76635|AT	0.135986	0.243123	6.09273	2.10986e-09	5.79472e-08	10.5575	FAM135A	AT	FAM135A|Alternative Last Exon
NACA|93184|AA	-0.169355	0.324597	-6.09054	2.13705e-09	5.86393e-08	10.545	NACA	AA	NACA|Alternative 3' Splice Site
HENMT1|3943|AP	0.13221	0.661738	6.0902	2.14141e-09	5.87041e-08	10.5431	HENMT1	AP	HENMT1|Alternative First Exon
EIF3K|49684|AD	0.0112921	0.957791	6.08984	2.14583e-09	5.87707e-08	10.541	EIF3K	AD	EIF3K|Alternative 5' Splice Site
FGD3|86888|AP	-0.0699661	0.0701237	-6.08934	2.15215e-09	5.88888e-08	10.5382	FGD3	AP	FGD3|Alternative First Exon
TACR2|11994|AP	0.236535	0.34193	6.08102	2.25931e-09	6.17635e-08	10.4909	TACR2	AP	TACR2|Alternative First Exon
FBXO7|61931|AP	-0.0688894	0.254223	-6.07944	2.2802e-09	6.22345e-08	10.482	FBXO7	AP	FBXO7|Alternative First Exon
FBXO7|61930|AP	0.068889	0.745777	6.0794	2.28077e-09	6.22345e-08	10.4817	FBXO7	AP	FBXO7|Alternative First Exon
RARB|63744|AP	-0.190696	0.589311	-6.07351	2.36046e-09	6.43493e-08	10.4483	RARB	AP	RARB|Alternative First Exon
CYB561A3|16164|AA	-0.107943	0.494471	-6.06914	2.42146e-09	6.59512e-08	10.4235	CYB561A3	AA	CYB561A3|Alternative 3' Splice Site
KIAA1217|11009|ES	0.114259	0.811292	6.06896	2.424e-09	6.59591e-08	10.4225	KIAA1217	ES	KIAA1217|Cassette Exon
ADD1|68609|ES	-0.0378323	0.0608233	-6.06865	2.42834e-09	6.60163e-08	10.4208	ADD1	ES	ADD1|Cassette Exon
ZNF808|51467|AT	-0.0831775	0.43155	-6.06202	2.52397e-09	6.85037e-08	10.3832	ZNF808	AT	ZNF808|Alternative Last Exon
ZNF808|51468|AT	0.0831769	0.568449	6.06198	2.52449e-09	6.85037e-08	10.383	ZNF808	AT	ZNF808|Alternative Last Exon
C2CD5|20733|ES	-0.114631	0.334032	-6.06151	2.53151e-09	6.86309e-08	10.3803	C2CD5	ES	C2CD5|Cassette Exon
ZFYVE28|68556|AP	0.130252	0.184533	6.06034	2.54879e-09	6.90356e-08	10.3737	ZFYVE28	AP	ZFYVE28|Alternative First Exon
LGALS3|27618|AT	0.0425153	0.0730018	6.05475	2.63311e-09	7.11884e-08	10.342	LGALS3	AT	LGALS3|Alternative Last Exon
LGALS3|27617|AT	-0.0425151	0.926998	-6.05486	2.63135e-09	7.11884e-08	10.3427	LGALS3	AT	LGALS3|Alternative Last Exon
SLC25A29|29256|AA	0.154514	0.22877	6.05423	2.64102e-09	7.13366e-08	10.3391	SLC25A29	AA	SLC25A29|Alternative 3' Splice Site
GRK4|68624|AT	0.138077	0.307677	6.05329	2.65551e-09	7.16096e-08	10.3338	GRK4	AT	GRK4|Alternative Last Exon
GRK4|68625|AT	-0.138077	0.692324	-6.05326	2.65599e-09	7.16096e-08	10.3336	GRK4	AT	GRK4|Alternative Last Exon
RERE|541|AP	-0.101577	0.170313	-6.05254	2.66716e-09	7.18448e-08	10.3295	RERE	AP	RERE|Alternative First Exon
ELK1|88937|ES	-0.0971832	0.465968	-6.05191	2.67698e-09	7.20307e-08	10.326	ELK1	ES	ELK1|Cassette Exon
NPNT|70262|ES	0.0772443	0.204358	6.05178	2.67896e-09	7.20307e-08	10.3252	NPNT	ES	NPNT|Cassette Exon
HMGA2|22881|AT	0.222316	0.702201	6.04881	2.72563e-09	7.32186e-08	10.3085	HMGA2	AT	HMGA2|Alternative Last Exon
ZNF207|40205|ES	-0.0920499	0.656002	-6.04538	2.78043e-09	7.46227e-08	10.2891	ZNF207	ES	ZNF207|Cassette Exon
SLC7A7|26621|AP	-0.0866934	0.125595	-6.04332	2.81397e-09	7.53852e-08	10.2774	SLC7A7	AP	SLC7A7|Alternative First Exon
SLC7A7|26619|AP	0.0866934	0.874405	6.04332	2.81397e-09	7.53852e-08	10.2774	SLC7A7	AP	SLC7A7|Alternative First Exon
PDDC1|13755|ES	0.180134	0.414785	6.04166	2.8411e-09	7.60428e-08	10.2681	PDDC1	ES	PDDC1|Cassette Exon
NAA60|33527|RI	-0.110005	0.577266	-6.04122	2.84845e-09	7.61701e-08	10.2656	NAA60	RI	NAA60|Retained Intron
RPS6KA5|28834|ES	0.179448	0.68607	6.0401	2.86706e-09	7.65982e-08	10.2593	RPS6KA5	ES	RPS6KA5|Cassette Exon
KIF3C|52880|ES	0.166138	0.374506	6.03722	2.91543e-09	7.78199e-08	10.243	KIF3C	ES	KIF3C|Cassette Exon
FBLN1|62665|AT	-0.0690967	0.503483	-6.03619	2.93281e-09	7.82127e-08	10.2372	FBLN1	AT	FBLN1|Alternative Last Exon
NDEL1|39189|ES	-0.0894585	0.230252	-6.03543	2.94585e-09	7.84893e-08	10.2329	NDEL1	ES	NDEL1|Cassette Exon
NAA60|33528|RI	-0.0937026	0.307148	-6.03483	2.95615e-09	7.86925e-08	10.2295	NAA60	RI	NAA60|Retained Intron
USP33|3534|ES	0.0785725	0.793232	6.03283	2.99057e-09	7.95366e-08	10.2183	USP33	ES	USP33|Cassette Exon
NCKIPSD|64731|AT	-0.0221947	0.965177	-6.03249	2.99655e-09	7.96238e-08	10.2163	NCKIPSD	AT	NCKIPSD|Alternative Last Exon
HSH2D|48137|RI	0.142892	0.771327	6.03095	3.02329e-09	8.02617e-08	10.2077	HSH2D	RI	HSH2D|Retained Intron
CADPS2|81609|ES	-0.0362	0.056891	-6.02979	3.04373e-09	8.07316e-08	10.2011	CADPS2	ES	CADPS2|Cassette Exon
WDR45|89071|AT	0.0646985	0.761953	6.02936	3.05126e-09	8.07857e-08	10.1987	WDR45	AT	WDR45|Alternative Last Exon
WDR45|89072|AT	-0.0646985	0.238047	-6.02936	3.05126e-09	8.07857e-08	10.1987	WDR45	AT	WDR45|Alternative Last Exon
CCDC28B|1562|RI	0.168128	0.34906	6.02826	3.07083e-09	8.12306e-08	10.1925	CCDC28B	RI	CCDC28B|Retained Intron
RGS14|74759|ES	0.0533667	0.856036	6.02682	3.0966e-09	8.18388e-08	10.1844	RGS14	ES	RGS14|Cassette Exon
NAF1|71009|AT	-0.0927025	0.294508	-6.02276	3.17036e-09	8.3713e-08	10.1615	NAF1	AT	NAF1|Alternative Last Exon
OSR2|84665|ES	-0.0932515	0.219937	-6.02195	3.18517e-09	8.40192e-08	10.157	OSR2	ES	OSR2|Cassette Exon
MKRN1|81999|AT	-0.0292663	0.161976	-6.02166	3.19053e-09	8.40192e-08	10.1553	MKRN1	AT	MKRN1|Alternative Last Exon
MKRN1|82001|AT	0.0292663	0.838024	6.02167	3.19041e-09	8.40192e-08	10.1554	MKRN1	AT	MKRN1|Alternative Last Exon
EIF4E2|57999|AT	-0.0699672	0.240314	-6.0199	3.22321e-09	8.4804e-08	10.1454	EIF4E2	AT	EIF4E2|Alternative Last Exon
UBL7|31724|AD	0.0681029	0.53473	6.01622	3.29266e-09	8.65538e-08	10.1247	UBL7	AD	UBL7|Alternative 5' Splice Site
MAX|27939|RI	0.180628	0.590818	6.01397	3.33567e-09	8.76061e-08	10.1121	MAX	RI	MAX|Retained Intron
CHORDC1|18267|RI	0.165015	0.66355	6.01381	3.33888e-09	8.76121e-08	10.1112	CHORDC1	RI	CHORDC1|Retained Intron
HYI|2184|ES	0.0719686	0.772126	6.01126	3.38849e-09	8.87555e-08	10.0968	HYI	ES	HYI|Cassette Exon
RAB3GAP1|55429|AT	-0.0529929	0.868806	-6.01139	3.38597e-09	8.87555e-08	10.0975	RAB3GAP1	AT	RAB3GAP1|Alternative Last Exon
TAF1D|18315|AA	0.093873	0.78949	6.0106	3.40132e-09	8.88738e-08	10.0931	TAF1D	AA	TAF1D|Alternative 3' Splice Site
JAM2|60253|AT	-0.0769965	0.70486	-6.01057	3.40202e-09	8.88738e-08	10.0929	JAM2	AT	JAM2|Alternative Last Exon
JAM2|60254|AT	0.0769963	0.29514	6.01057	3.40207e-09	8.88738e-08	10.0929	JAM2	AT	JAM2|Alternative Last Exon
SLC20A2|83730|AP	-0.0911896	0.166793	-6.00898	3.43339e-09	8.96123e-08	10.084	SLC20A2	AP	SLC20A2|Alternative First Exon
DAPL1|55686|AT	0.250757	0.441633	6.00492	3.51497e-09	9.16603e-08	10.0612	DAPL1	AT	DAPL1|Alternative Last Exon
TCAIM|64356|AP	-0.078736	0.283042	-6.00449	3.52364e-09	9.17237e-08	10.0588	TCAIM	AP	TCAIM|Alternative First Exon
TCAIM|64355|AP	0.078736	0.716958	6.00449	3.52364e-09	9.17237e-08	10.0588	TCAIM	AP	TCAIM|Alternative First Exon
ARIH2|64785|AP	0.126392	0.390155	6.00324	3.54923e-09	9.22315e-08	10.0518	ARIH2	AP	ARIH2|Alternative First Exon
ARIH2|64784|AP	-0.126392	0.609845	-6.00323	3.54942e-09	9.22315e-08	10.0517	ARIH2	AP	ARIH2|Alternative First Exon
ARNT|7513|ES	-0.102906	0.697141	-5.99848	3.64807e-09	9.47112e-08	10.0251	ARNT	ES	ARNT|Cassette Exon
TGFBR3|3739|AP	-0.168831	0.342018	-5.99619	3.69657e-09	9.58858e-08	10.0122	TGFBR3	AP	TGFBR3|Alternative First Exon
DBNDD1|38197|AP	0.0868393	0.207796	5.99597	3.70144e-09	9.59276e-08	10.011	DBNDD1	AP	DBNDD1|Alternative First Exon
DDHD2|83377|AP	-0.116298	0.306261	-5.99498	3.72256e-09	9.63901e-08	10.0054	DDHD2	AP	DDHD2|Alternative First Exon
GSTK1|82080|AD	0.0691351	0.862477	5.99417	3.74008e-09	9.67586e-08	10.0009	GSTK1	AD	GSTK1|Alternative 5' Splice Site
HECTD2|12516|AT	-0.0685702	0.824223	-5.99338	3.75717e-09	9.70377e-08	9.99643	HECTD2	AT	HECTD2|Alternative Last Exon
HECTD2|12517|AT	0.06857	0.175777	5.99336	3.75747e-09	9.70377e-08	9.99636	HECTD2	AT	HECTD2|Alternative Last Exon
ALS2|56916|AT	-0.0609718	0.283852	-5.99231	3.78037e-09	9.74723e-08	9.99045	ALS2	AT	ALS2|Alternative Last Exon
ALS2|56917|AT	0.0609716	0.716148	5.99228	3.78092e-09	9.74723e-08	9.99031	ALS2	AT	ALS2|Alternative Last Exon
DHDDS|1273|AT	-0.0582809	0.752086	-5.98985	3.83441e-09	9.87645e-08	9.97666	DHDDS	AT	DHDDS|Alternative Last Exon
TJP3|46725|AP	-0.12458	0.28045	-5.98463	3.95154e-09	1.01693e-07	9.94741	TJP3	AP	TJP3|Alternative First Exon
TES|81523|AP	-0.0712438	0.0871251	-5.98438	3.95707e-09	1.01746e-07	9.94606	TES	AP	TES|Alternative First Exon
RUFY3|69447|AT	-0.0355439	0.183709	-5.98197	4.01238e-09	1.03078e-07	9.93256	RUFY3	AT	RUFY3|Alternative Last Exon
TES|81522|AP	0.0711627	0.912801	5.97762	4.11431e-09	1.05604e-07	9.90819	TES	AP	TES|Alternative First Exon
ABI1|11042|ES	-0.141931	0.583834	-5.97665	4.1372e-09	1.06099e-07	9.9028	ABI1	ES	ABI1|Cassette Exon
CECR1|60971|AP	-0.183961	0.637577	-5.97415	4.19714e-09	1.07542e-07	9.88882	CECR1	AP	CECR1|Alternative First Exon
RELL2|73812|RI	0.184162	0.541572	5.97217	4.24527e-09	1.08681e-07	9.87774	RELL2	RI	RELL2|Retained Intron
TPM1|30987|AD	0.1445	0.811374	5.96897	4.3242e-09	1.10606e-07	9.85984	TPM1	AD	TPM1|Alternative 5' Splice Site
RPS24|12296|ES	-0.0746432	0.882099	-5.96588	4.40154e-09	1.12486e-07	9.84261	RPS24	ES	RPS24|Cassette Exon
ST7|81556|AT	-0.0635646	0.182697	-5.96239	4.49079e-09	1.14667e-07	9.8231	ST7	AT	ST7|Alternative Last Exon
PPARGC1B|74051|RI	0.229796	0.627808	5.96083	4.53118e-09	1.15598e-07	9.81441	PPARGC1B	RI	PPARGC1B|Retained Intron
DDHD2|83376|AP	0.117848	0.689161	5.9604	4.54234e-09	1.15782e-07	9.81202	DDHD2	AP	DDHD2|Alternative First Exon
MAPT|42007|ES	-0.116635	0.720839	-5.95989	4.55576e-09	1.16024e-07	9.80915	MAPT	ES	MAPT|Cassette Exon
SPG20|25638|AP	-0.135273	0.565354	-5.95959	4.56349e-09	1.16105e-07	9.8075	SPG20	AP	SPG20|Alternative First Exon
NPM1|74519|AT	-0.0152832	0.914718	-5.9594	4.56839e-09	1.16105e-07	9.80646	NPM1	AT	NPM1|Alternative Last Exon
NPM1|74520|AT	0.0152828	0.0852811	5.95931	4.57078e-09	1.16105e-07	9.80595	NPM1	AT	NPM1|Alternative Last Exon
HDAC9|78887|AP	0.206923	0.270482	5.95831	4.59715e-09	1.16674e-07	9.80036	HDAC9	AP	HDAC9|Alternative First Exon
TNPO2|47846|AP	0.122445	0.378722	5.95638	4.64839e-09	1.17873e-07	9.78959	TNPO2	AP	TNPO2|Alternative First Exon
MSRB3|22876|ES	-0.100127	0.735364	-5.95438	4.70195e-09	1.19128e-07	9.77846	MSRB3	ES	MSRB3|Cassette Exon
FAM175A|69800|AT	-0.0724143	0.737423	-5.95339	4.72876e-09	1.19601e-07	9.77294	FAM175A	AT	FAM175A|Alternative Last Exon
FAM175A|69798|AT	0.0724143	0.262577	5.95339	4.72876e-09	1.19601e-07	9.77294	FAM175A	AT	FAM175A|Alternative Last Exon
SSBP4|48431|ES	0.0734216	0.361097	5.95246	4.75398e-09	1.20136e-07	9.76777	SSBP4	ES	SSBP4|Cassette Exon
MUC20|68183|AP	0.182674	0.300118	5.95185	4.77087e-09	1.20459e-07	9.76432	MUC20	AP	MUC20|Alternative First Exon
DLK2|76269|AP	0.0633838	0.925501	5.95075	4.80093e-09	1.21031e-07	9.75822	DLK2	AP	DLK2|Alternative First Exon
DLK2|76270|AP	-0.0633836	0.0744991	-5.95072	4.80172e-09	1.21031e-07	9.75806	DLK2	AP	DLK2|Alternative First Exon
COQ7|34282|AP	-0.0866137	0.241623	-5.94918	4.8445e-09	1.22004e-07	9.74944	COQ7	AP	COQ7|Alternative First Exon
COQ7|34281|AP	0.0866197	0.758382	5.94876	4.85598e-09	1.22178e-07	9.74714	COQ7	AP	COQ7|Alternative First Exon
GUCY1A3|70922|AP	-0.064907	0.136808	-5.94863	4.85969e-09	1.22178e-07	9.7464	GUCY1A3	AP	GUCY1A3|Alternative First Exon
ZNF143|14317|AP	0.183547	0.273851	5.94792	4.87952e-09	1.22571e-07	9.74245	ZNF143	AP	ZNF143|Alternative First Exon
NR2F2|32592|AP	0.0512966	0.0906891	5.94382	4.99544e-09	1.25376e-07	9.71964	NR2F2	AP	NR2F2|Alternative First Exon
SEC14L1|43703|AP	0.0999399	0.404757	5.94271	5.02725e-09	1.26067e-07	9.71347	SEC14L1	AP	SEC14L1|Alternative First Exon
ST6GAL2|54866|AT	-0.176107	0.581201	-5.93953	5.11966e-09	1.28166e-07	9.69577	ST6GAL2	AT	ST6GAL2|Alternative Last Exon
ST6GAL2|54867|AT	0.176106	0.418798	5.93953	5.11965e-09	1.28166e-07	9.69577	ST6GAL2	AT	ST6GAL2|Alternative Last Exon
MSL3|88484|AP	0.121041	0.582799	5.93838	5.15365e-09	1.28798e-07	9.68934	MSL3	AP	MSL3|Alternative First Exon
SMN1|72421|RI	0.0746362	0.229291	5.93851	5.14968e-09	1.28798e-07	9.69009	SMN1	RI	SMN1|Retained Intron
TMEM201|564|AT	0.0664884	0.606578	5.93606	5.22237e-09	1.30313e-07	9.67648	TMEM201	AT	TMEM201|Alternative Last Exon
TMEM201|565|AT	-0.0664881	0.393422	-5.93604	5.22317e-09	1.30313e-07	9.67633	TMEM201	AT	TMEM201|Alternative Last Exon
TGIF1|44503|AP	0.0845653	0.251441	5.93446	5.27035e-09	1.31379e-07	9.66759	TGIF1	AP	TGIF1|Alternative First Exon
ZNF143|14318|AP	-0.185946	0.724701	-5.934	5.28444e-09	1.31619e-07	9.665	ZNF143	AP	ZNF143|Alternative First Exon
ZNF331|51724|AP	-0.135326	0.137302	-5.93305	5.31304e-09	1.32219e-07	9.65975	ZNF331	AP	ZNF331|Alternative First Exon
MUC20|68182|AP	-0.181962	0.700526	-5.93244	5.33179e-09	1.32574e-07	9.65633	MUC20	AP	MUC20|Alternative First Exon
FASTK|82335|RI	0.057591	0.11898	5.93188	5.34885e-09	1.32885e-07	9.65323	FASTK	RI	FASTK|Retained Intron
ZNF276|38136|AP	0.122758	0.325501	5.9277	5.4782e-09	1.35984e-07	9.63002	ZNF276	AP	ZNF276|Alternative First Exon
SLC25A29|29255|AA	0.21285	0.512708	5.92596	5.53299e-09	1.37228e-07	9.62035	SLC25A29	AA	SLC25A29|Alternative 3' Splice Site
CAST|196583|ES	-0.130976	0.70196	-5.92527	5.55471e-09	1.37651e-07	9.61655	CAST	ES	CAST|Cassette Exon
POMGNT1|2781|AP	0.159938	0.727265	5.92314	5.62284e-09	1.39222e-07	9.6047	POMGNT1	AP	POMGNT1|Alternative First Exon
ZFR2|46740|AT	-0.201918	0.659757	-5.92252	5.64289e-09	1.39601e-07	9.60125	ZFR2	AT	ZFR2|Alternative Last Exon
EED|18179|RI	0.0869682	0.168303	5.92121	5.68521e-09	1.4053e-07	9.59399	EED	RI	EED|Retained Intron
C12orf29|23603|ES	0.0758735	0.816052	5.91888	5.76145e-09	1.42295e-07	9.58105	C12orf29	ES	C12orf29|Cassette Exon
SGK3|84031|AP	0.200915	0.522506	5.91718	5.81761e-09	1.43561e-07	9.57163	SGK3	AP	SGK3|Alternative First Exon
FAM47E|69601|AT	-0.0898111	0.552252	-5.91457	5.90483e-09	1.45591e-07	9.55718	FAM47E	AT	FAM47E|Alternative Last Exon
FAM47E|69602|AT	0.0898073	0.447748	5.91433	5.91295e-09	1.4567e-07	9.55584	FAM47E	AT	FAM47E|Alternative Last Exon
KCNMB3|67680|AP	0.0910903	0.232156	5.91242	5.97756e-09	1.47138e-07	9.54528	KCNMB3	AP	KCNMB3|Alternative First Exon
CLASP1|55172|ES	-0.0967968	0.298012	-5.91141	6.01224e-09	1.47744e-07	9.53967	CLASP1	ES	CLASP1|Cassette Exon
RAD51C|42719|AD	-0.0617589	0.109787	-5.91142	6.01194e-09	1.47744e-07	9.53971	RAD51C	AD	RAD51C|Alternative 5' Splice Site
PKD1L2|37759|AT	0.243496	0.72907	5.91043	6.04571e-09	1.48443e-07	9.53427	PKD1L2	AT	PKD1L2|Alternative Last Exon
RPL38|43233|AD	-0.0292243	0.818698	-5.90827	6.12087e-09	1.50163e-07	9.52227	RPL38	AD	RPL38|Alternative 5' Splice Site
TRAPPC2|88516|RI	-0.0605401	0.812612	-5.90733	6.15377e-09	1.50844e-07	9.51707	TRAPPC2	RI	TRAPPC2|Retained Intron
FBLN1|62666|AT	0.0638058	0.486642	5.90623	6.19248e-09	1.51667e-07	9.51098	FBLN1	AT	FBLN1|Alternative Last Exon
CORO1B|387271|ES	0.1554	0.374013	5.90501	6.23551e-09	1.52594e-07	9.50425	CORO1B	ES	CORO1B|Cassette Exon
CLK1|56755|ES	0.0410897	0.955736	5.90439	6.25772e-09	1.5301e-07	9.5008	CLK1	ES	CLK1|Cassette Exon
TROAP|21551|AT	-0.147296	0.507852	-5.89741	6.51125e-09	1.58945e-07	9.46223	TROAP	AT	TROAP|Alternative Last Exon
LTBR|19852|ES	0.120344	0.7483	5.89745	6.50992e-09	1.58945e-07	9.46243	LTBR	ES	LTBR|Cassette Exon
FAM73B|87818|AD	0.145227	0.3761	5.89717	6.52039e-09	1.59036e-07	9.46087	FAM73B	AD	FAM73B|Alternative 5' Splice Site
AKT1S1|51108|AP	0.0652965	0.25402	5.89461	6.61586e-09	1.61231e-07	9.44675	AKT1S1	AP	AKT1S1|Alternative First Exon
CBX5|22140|AP	0.0366953	0.972714	5.89295	6.67865e-09	1.62626e-07	9.43758	CBX5	AP	CBX5|Alternative First Exon
MRPL33|53046|ES	0.0544274	0.615706	5.89117	6.74672e-09	1.64148e-07	9.42773	MRPL33	ES	MRPL33|Cassette Exon
FGD3|86890|AP	-0.0963481	0.0910946	-5.89077	6.76213e-09	1.64387e-07	9.42552	FGD3	AP	FGD3|Alternative First Exon
PRLR|71750|AT	0.0204552	0.991735	5.89013	6.78671e-09	1.64848e-07	9.42199	PRLR	AT	PRLR|Alternative Last Exon
IQCK|34333|AT	0.0669951	0.151121	5.88973	6.8022e-09	1.65088e-07	9.41978	IQCK	AT	IQCK|Alternative Last Exon
ZNF76|75901|AA	0.129093	0.242825	5.88928	6.81967e-09	1.65189e-07	9.41729	ZNF76	AA	ZNF76|Alternative 3' Splice Site
INO80C|45176|ES	0.0799245	0.837435	5.88921	6.82226e-09	1.65189e-07	9.41692	INO80C	ES	INO80C|Cassette Exon
KLHL5|69041|AT	0.0501798	0.124203	5.88919	6.82321e-09	1.65189e-07	9.41678	KLHL5	AT	KLHL5|Alternative Last Exon
NEIL3|71227|AT	0.181449	0.350103	5.888	6.86932e-09	1.66169e-07	9.41024	NEIL3	AT	NEIL3|Alternative Last Exon
MEIS3|50645|AA	0.110716	0.486409	5.88599	6.94826e-09	1.67802e-07	9.39915	MEIS3	AA	MEIS3|Alternative 3' Splice Site
AMPD3|14349|AP	-0.0748613	0.119945	-5.88601	6.94745e-09	1.67802e-07	9.39926	AMPD3	AP	AMPD3|Alternative First Exon
CAMKK2|24848|AP	-0.133645	0.695595	-5.88459	7.00389e-09	1.69007e-07	9.3914	CAMKK2	AP	CAMKK2|Alternative First Exon
HOOK2|47862|AP	-0.048509	0.0816093	-5.87335	7.46514e-09	1.79989e-07	9.32948	HOOK2	AP	HOOK2|Alternative First Exon
FGD3|86889|AP	0.166306	0.440308	5.87258	7.49809e-09	1.80636e-07	9.3252	FGD3	AP	FGD3|Alternative First Exon
PSIP1|85919|AT	-0.049352	0.804155	-5.87175	7.53332e-09	1.81336e-07	9.32065	PSIP1	AT	PSIP1|Alternative Last Exon
PSIP1|85920|AT	0.0493501	0.195845	5.87149	7.54456e-09	1.81458e-07	9.3192	PSIP1	AT	PSIP1|Alternative Last Exon
SUN1|78526|ES	0.0852591	0.802833	5.87107	7.56226e-09	1.81735e-07	9.31693	SUN1	ES	SUN1|Cassette Exon
FOXJ3|2064|AP	-0.143661	0.312547	-5.87074	7.57638e-09	1.81926e-07	9.31512	FOXJ3	AP	FOXJ3|Alternative First Exon
IFI27L1|29056|AD	0.0672466	0.279939	5.86726	7.72774e-09	1.85409e-07	9.29591	IFI27L1	AD	IFI27L1|Alternative 5' Splice Site
KIAA1217|10995|AP	-0.103525	0.255024	-5.86518	7.81917e-09	1.87145e-07	9.28449	KIAA1217	AP	KIAA1217|Alternative First Exon
ZMIZ1|12300|ES	0.0790746	0.75503	5.86531	7.81362e-09	1.87145e-07	9.28518	ZMIZ1	ES	ZMIZ1|Cassette Exon
RPL13|392312|AD	0.0563278	0.123164	5.86545	7.80708e-09	1.87145e-07	9.28599	RPL13	AD	RPL13|Alternative 5' Splice Site
NADK|226|AP	0.0926479	0.273287	5.86405	7.86926e-09	1.8819e-07	9.27829	NADK	AP	NADK|Alternative First Exon
RARB|63743|AP	0.184366	0.396391	5.86296	7.91797e-09	1.89048e-07	9.2723	RARB	AP	RARB|Alternative First Exon
NPIPB3|34443|AP	-0.0956152	0.525216	-5.86298	7.91714e-09	1.89048e-07	9.2724	NPIPB3	AP	NPIPB3|Alternative First Exon
ATPIF1|1379|AT	-0.0126117	0.981674	-5.8598	8.06087e-09	1.92304e-07	9.25494	ATPIF1	AT	ATPIF1|Alternative Last Exon
FBXW7|70849|AP	-0.0906519	0.12157	-5.85853	8.11939e-09	1.93543e-07	9.24791	FBXW7	AP	FBXW7|Alternative First Exon
SPAG9|42492|AP	0.0822533	0.883328	5.85817	8.13572e-09	1.93775e-07	9.24596	SPAG9	AP	SPAG9|Alternative First Exon
COL12A1|76773|ES	0.195857	0.737573	5.85786	8.15002e-09	1.93959e-07	9.24426	COL12A1	ES	COL12A1|Cassette Exon
IQCK|34334|AT	-0.0670028	0.848264	-5.85602	8.23528e-09	1.95829e-07	9.23415	IQCK	AT	IQCK|Alternative Last Exon
SHROOM1|73312|ES	0.108285	0.414411	5.85563	8.25351e-09	1.96104e-07	9.23201	SHROOM1	ES	SHROOM1|Cassette Exon
RPL35|87538|AD	0.14728	0.610558	5.85434	8.31409e-09	1.97066e-07	9.22491	RPL35	AD	RPL35|Alternative 5' Splice Site
CEP68|53777|AT	-0.0243005	0.947552	-5.85444	8.30948e-09	1.97066e-07	9.22545	CEP68	AT	CEP68|Alternative Last Exon
CEP68|53779|AT	0.0243001	0.0524471	5.85436	8.31316e-09	1.97066e-07	9.22502	CEP68	AT	CEP68|Alternative Last Exon
NME4|32874|AP	0.0439689	0.129275	5.85318	8.36875e-09	1.98202e-07	9.21855	NME4	AP	NME4|Alternative First Exon
TCF7L2|13141|ES	0.105298	0.817634	5.85261	8.39572e-09	1.98681e-07	9.21542	TCF7L2	ES	TCF7L2|Cassette Exon
LIMA1|21688|AP	-0.0969116	0.214521	-5.85247	8.40257e-09	1.98683e-07	9.21463	LIMA1	AP	LIMA1|Alternative First Exon
TRIM34|14068|AP	-0.190606	0.561534	-5.8512	8.4629e-09	1.99949e-07	9.20769	TRIM34	AP	TRIM34|Alternative First Exon
TRIM34|14067|AP	0.190835	0.438673	5.84902	8.56823e-09	2.02275e-07	9.19568	TRIM34	AP	TRIM34|Alternative First Exon
PHKB|36324|ES	0.0428488	0.949978	5.84851	8.59268e-09	2.02689e-07	9.19291	PHKB	ES	PHKB|Cassette Exon
ST7|81558|AT	0.0630991	0.815469	5.8454	8.74488e-09	2.06114e-07	9.17587	ST7	AT	ST7|Alternative Last Exon
SIDT2|18891|ES	-0.0458612	0.0785796	-5.84088	8.97112e-09	2.11277e-07	9.15108	SIDT2	ES	SIDT2|Cassette Exon
RBPMS|83289|AT	0.0687222	0.594244	5.83899	9.06742e-09	2.13375e-07	9.14071	RBPMS	AT	RBPMS|Alternative Last Exon
DCAF6|8884|ES	-0.0997704	0.128	-5.83826	9.10468e-09	2.14023e-07	9.13673	DCAF6	ES	DCAF6|Cassette Exon
HOOK2|47863|AP	0.0483308	0.91823	5.83817	9.10951e-09	2.14023e-07	9.13622	HOOK2	AP	HOOK2|Alternative First Exon
ARSK|72806|AT	-0.0702622	0.680678	-5.83542	9.25215e-09	2.172e-07	9.12114	ARSK	AT	ARSK|Alternative Last Exon
ARSK|72807|AT	0.0702605	0.319323	5.83525	9.26103e-09	2.17235e-07	9.12021	ARSK	AT	ARSK|Alternative Last Exon
SOX7|82607|AP	0.104654	0.63317	5.83508	9.27003e-09	2.17273e-07	9.11926	SOX7	AP	SOX7|Alternative First Exon
RAB5C|41014|ES	0.113352	0.453407	5.83385	9.33415e-09	2.18602e-07	9.11257	RAB5C	ES	RAB5C|Cassette Exon
PDLIM7|74784|ES	0.0772975	0.178713	5.83312	9.3728e-09	2.19332e-07	9.10856	PDLIM7	ES	PDLIM7|Cassette Exon
SLC25A25|87693|AP	-0.150689	0.365197	-5.83168	9.44924e-09	2.20849e-07	9.10068	SLC25A25	AP	SLC25A25|Alternative First Exon
CAMKK2|24845|AP	0.115848	0.270501	5.83162	9.45261e-09	2.20849e-07	9.10033	CAMKK2	AP	CAMKK2|Alternative First Exon
C1orf43|7808|ES	-0.0514449	0.739417	-5.83096	9.48758e-09	2.2149e-07	9.09675	C1orf43	ES	C1orf43|Cassette Exon
SGK3|84032|AP	-0.199204	0.472627	-5.83074	9.49954e-09	2.21593e-07	9.09553	SGK3	AP	SGK3|Alternative First Exon
LAMA4|77296|AT	-0.0267937	0.0728721	-5.82935	9.57427e-09	2.23159e-07	9.08792	LAMA4	AT	LAMA4|Alternative Last Exon
ZNF571|49547|AT	0.0233138	0.964665	5.82869	9.60979e-09	2.2381e-07	9.08433	ZNF571	AT	ZNF571|Alternative Last Exon
ZNF680|79826|AT	0.025284	0.955956	5.82318	9.91288e-09	2.30686e-07	9.05419	ZNF680	AT	ZNF680|Alternative Last Exon
FLJ27365|62680|AT	-0.124958	0.436282	-5.82237	9.9581e-09	2.30876e-07	9.04977	FLJ27365	AT	FLJ27365|Alternative Last Exon
FLJ27365|62681|AT	0.124955	0.563718	5.82228	9.96349e-09	2.30876e-07	9.04925	FLJ27365	AT	FLJ27365|Alternative Last Exon
CCDC122|25773|AT	0.05419	0.358214	5.8224	9.95631e-09	2.30876e-07	9.04995	CCDC122	AT	CCDC122|Alternative Last Exon
CCDC122|25772|AT	-0.0541898	0.641786	-5.82239	9.95699e-09	2.30876e-07	9.04988	CCDC122	AT	CCDC122|Alternative Last Exon
LAMA4|77295|AT	0.0272826	0.924928	5.82219	9.96812e-09	2.30876e-07	9.0488	LAMA4	AT	LAMA4|Alternative Last Exon
USP4|64852|AT	0.0267256	0.0612375	5.82287	9.93049e-09	2.30876e-07	9.05247	USP4	AT	USP4|Alternative Last Exon
CPNE4|66800|ES	-0.0801464	0.879251	-5.82203	9.97742e-09	2.30909e-07	9.04789	CPNE4	ES	CPNE4|Cassette Exon
HMOX2|33743|AP	-0.138777	0.710223	-5.82168	9.99679e-09	2.30994e-07	9.04601	HMOX2	AP	HMOX2|Alternative First Exon
ROMO1|59225|RI	0.0379194	0.10584	5.82176	9.99272e-09	2.30994e-07	9.0464	ROMO1	RI	ROMO1|Retained Intron
WDR4|60760|AT	-0.106654	0.41293	-5.82121	1.00235e-08	2.31397e-07	9.04342	WDR4	AT	WDR4|Alternative Last Exon
WDR4|60761|AT	0.106652	0.58707	5.8211	1.003e-08	2.31397e-07	9.04279	WDR4	AT	WDR4|Alternative Last Exon
CCDC64B|33362|AP	-0.140324	0.577902	-5.81866	1.01684e-08	2.3404e-07	9.02949	CCDC64B	AP	CCDC64B|Alternative First Exon
ZNF783|82183|AT	-0.130385	0.599599	-5.81875	1.01634e-08	2.3404e-07	9.02997	ZNF783	AT	ZNF783|Alternative Last Exon
ZNF783|82182|AT	0.130385	0.400401	5.81874	1.01636e-08	2.3404e-07	9.02994	ZNF783	AT	ZNF783|Alternative Last Exon
PCBP2|22056|ES	0.0206034	0.9091	5.81781	1.02175e-08	2.34986e-07	9.02482	PCBP2	ES	PCBP2|Cassette Exon
MRPL23|13893|AT	-0.0606245	0.0506436	-5.81664	1.02848e-08	2.36349e-07	9.01844	MRPL23	AT	MRPL23|Alternative Last Exon
KANK1|85711|AP	0.135589	0.177515	5.8158	1.03335e-08	2.36999e-07	9.01386	KANK1	AP	KANK1|Alternative First Exon
CARD14|44026|AT	0.122456	0.35824	5.81573	1.03372e-08	2.36999e-07	9.01351	CARD14	AT	CARD14|Alternative Last Exon
CARD14|44027|AT	-0.122456	0.64176	-5.81574	1.03369e-08	2.36999e-07	9.01354	CARD14	AT	CARD14|Alternative Last Exon
RBP1|67033|AT	-0.0415929	0.89642	-5.8155	1.03507e-08	2.37123e-07	9.01225	RBP1	AT	RBP1|Alternative Last Exon
DIXDC1|18708|AP	0.145773	0.338813	5.81339	1.04744e-08	2.39615e-07	9.00072	DIXDC1	AP	DIXDC1|Alternative First Exon
CIRBP|46424|RI	0.0333199	0.936121	5.81337	1.04758e-08	2.39615e-07	9.00059	CIRBP	RI	CIRBP|Retained Intron
SLAIN2|69214|ES	-0.0793848	0.452121	-5.81289	1.05038e-08	2.40069e-07	8.998	SLAIN2	ES	SLAIN2|Cassette Exon
CMC2|37703|AP	0.0596156	0.189135	5.81184	1.05659e-08	2.41301e-07	8.99228	CMC2	AP	CMC2|Alternative First Exon
ME3|18199|ES	0.177369	0.501724	5.80806	1.07934e-08	2.46305e-07	8.97161	ME3	ES	ME3|Cassette Exon
ABCB9|24993|AP	-0.114753	0.255365	-5.80521	1.09672e-08	2.50078e-07	8.9561	ABCB9	AP	ABCB9|Alternative First Exon
VAMP1|19864|RI	0.0471057	0.979865	5.80439	1.10182e-08	2.51047e-07	8.9516	VAMP1	RI	VAMP1|Retained Intron
ARHGEF25|22664|AP	-0.107519	0.349406	-5.80367	1.10628e-08	2.51866e-07	8.94768	ARHGEF25	AP	ARHGEF25|Alternative First Exon
INTS3|7758|RI	0.0349903	0.0625521	5.80229	1.11487e-08	2.53627e-07	8.94017	INTS3	RI	INTS3|Retained Intron
ELMO1|79267|AP	0.10721	0.70499	5.8015	1.11982e-08	2.54555e-07	8.93588	ELMO1	AP	ELMO1|Alternative First Exon
ARHGEF25|22665|AP	0.107516	0.650591	5.80104	1.12271e-08	2.5482e-07	8.93337	ARHGEF25	AP	ARHGEF25|Alternative First Exon
NUDT16L1|33786|RI	0.102498	0.218865	5.80112	1.12224e-08	2.5482e-07	8.93379	NUDT16L1	RI	NUDT16L1|Retained Intron
SULT1A2|35811|RI	0.0942122	0.968219	5.80057	1.12566e-08	2.55292e-07	8.93083	SULT1A2	RI	SULT1A2|Retained Intron
RPL27A|14257|AA	0.195514	0.779602	5.79964	1.13158e-08	2.56435e-07	8.92574	RPL27A	AA	RPL27A|Alternative 3' Splice Site
TRAPPC13|72245|ES	0.0813946	0.785042	5.7992	1.13438e-08	2.56873e-07	8.92334	TRAPPC13	ES	TRAPPC13|Cassette Exon
ANKRD42|18052|AT	-0.0452981	0.134406	-5.79751	1.14521e-08	2.59126e-07	8.91412	ANKRD42	AT	ANKRD42|Alternative Last Exon
SCRN2|42120|RI	0.0867499	0.45794	5.79657	1.15122e-08	2.60285e-07	8.90905	SCRN2	RI	SCRN2|Retained Intron
PIK3C3|45316|AT	0.0742504	0.242292	5.78617	1.2204e-08	2.75715e-07	8.85242	PIK3C3	AT	PIK3C3|Alternative Last Exon
PSMC5|43009|RI	0.133982	0.26262	5.78461	1.23108e-08	2.777e-07	8.84398	PSMC5	RI	PSMC5|Retained Intron
MRPL19|54155|AT	-0.0456	0.126906	-5.78467	1.23064e-08	2.777e-07	8.84432	MRPL19	AT	MRPL19|Alternative Last Exon
NACA|22488|AD	-0.118842	0.306136	-5.78326	1.24039e-08	2.79587e-07	8.83666	NACA	AD	NACA|Alternative 5' Splice Site
CWH43|69261|AP	-0.0525057	0.081531	-5.78256	1.24532e-08	2.80484e-07	8.83281	CWH43	AP	CWH43|Alternative First Exon
RGS12|68639|AT	-0.101334	0.600412	-5.77962	1.26594e-08	2.84712e-07	8.81688	RGS12	AT	RGS12|Alternative Last Exon
RGS12|68642|AT	0.101334	0.399588	5.77961	1.26603e-08	2.84712e-07	8.81681	RGS12	AT	RGS12|Alternative Last Exon
BCL7B|79959|ES	0.0935451	0.503542	5.77698	1.28481e-08	2.88715e-07	8.80253	BCL7B	ES	BCL7B|Cassette Exon
IRF3|50988|AD	0.0821253	0.399357	5.77548	1.29564e-08	2.90925e-07	8.79439	IRF3	AD	IRF3|Alternative 5' Splice Site
PYCR1|44247|RI	0.089926	0.762131	5.77402	1.30622e-08	2.93078e-07	8.78649	PYCR1	RI	PYCR1|Retained Intron
ZFR2|46738|AT	0.197669	0.336402	5.77228	1.31902e-08	2.95724e-07	8.77703	ZFR2	AT	ZFR2|Alternative Last Exon
PIK3C3|45317|AT	-0.075774	0.751046	-5.76974	1.33791e-08	2.9973e-07	8.76324	PIK3C3	AT	PIK3C3|Alternative Last Exon
DIS3L2|57986|AA	-0.0587034	0.10142	-5.76655	1.36192e-08	3.04878e-07	8.74598	DIS3L2	AA	DIS3L2|Alternative 3' Splice Site
EDARADD|10372|AP	0.0736369	0.937013	5.7655	1.36999e-08	3.06451e-07	8.74026	EDARADD	AP	EDARADD|Alternative First Exon
SYTL2|18154|AA	0.150967	0.302035	5.76201	1.39694e-08	3.12242e-07	8.72136	SYTL2	AA	SYTL2|Alternative 3' Splice Site
SNRNP35|25074|AP	-0.043731	0.434445	-5.75938	1.41757e-08	3.16612e-07	8.70714	SNRNP35	AP	SNRNP35|Alternative First Exon
ARID5B|11865|AP	-0.18007	0.463978	-5.7553	1.45025e-08	3.2359e-07	8.68503	ARID5B	AP	ARID5B|Alternative First Exon
HNRNPC|26559|AA	-0.0466369	0.143057	-5.7552	1.45101e-08	3.2359e-07	8.68453	HNRNPC	AA	HNRNPC|Alternative 3' Splice Site
MAGT1|89535|AT	-0.0391484	0.898209	-5.75311	1.46805e-08	3.26997e-07	8.6732	MAGT1	AT	MAGT1|Alternative Last Exon
MAGT1|89536|AT	0.0391482	0.101791	5.75305	1.46851e-08	3.26997e-07	8.6729	MAGT1	AT	MAGT1|Alternative Last Exon
SCNN1A|19842|ES	0.122798	0.300012	5.75203	1.47687e-08	3.28361e-07	8.66739	SCNN1A	ES	SCNN1A|Cassette Exon
GSDMB|40782|AP	0.121677	0.760562	5.75217	1.47577e-08	3.28361e-07	8.66811	GSDMB	AP	GSDMB|Alternative First Exon
MTMR10|29789|RI	0.116741	0.724554	5.7519	1.47801e-08	3.28366e-07	8.66664	MTMR10	RI	MTMR10|Retained Intron
EDARADD|10373|AP	-0.0734327	0.0631282	-5.7495	1.49787e-08	3.32528e-07	8.6537	EDARADD	AP	EDARADD|Alternative First Exon
ZNF280D|30779|ES	0.0414198	0.956677	5.74859	1.5055e-08	3.33969e-07	8.64877	ZNF280D	ES	ZNF280D|Cassette Exon
ENSA|7493|AT	0.0668065	0.535552	5.74685	1.52019e-08	3.36974e-07	8.63935	ENSA	AT	ENSA|Alternative Last Exon
CAMK2G|12249|ES	-0.0868618	0.160826	-5.74598	1.52758e-08	3.38356e-07	8.63465	CAMK2G	ES	CAMK2G|Cassette Exon
FAM19A2|22821|AP	0.207919	0.584089	5.74336	1.55002e-08	3.4307e-07	8.62051	FAM19A2	AP	FAM19A2|Alternative First Exon
ORMDL1|56538|AA	0.0922216	0.198559	5.74294	1.55359e-08	3.43601e-07	8.61828	ORMDL1	AA	ORMDL1|Alternative 3' Splice Site
ADHFE1|84004|AA	0.155446	0.535338	5.74151	1.56602e-08	3.45829e-07	8.61055	ADHFE1	AA	ADHFE1|Alternative 3' Splice Site
MGAT1|75022|AP	-0.0713189	0.164234	-5.7416	1.56528e-08	3.45829e-07	8.61101	MGAT1	AP	MGAT1|Alternative First Exon
CABP1|24774|AP	-0.132641	0.401639	-5.73864	1.59124e-08	3.51135e-07	8.59506	CABP1	AP	CABP1|Alternative First Exon
LAMA3|44844|AP	0.229299	0.456358	5.73596	1.61519e-08	3.56153e-07	8.58057	LAMA3	AP	LAMA3|Alternative First Exon
TBXAS1|81965|AP	0.168516	0.40008	5.73456	1.62777e-08	3.58658e-07	8.57304	TBXAS1	AP	TBXAS1|Alternative First Exon
COL16A1|1493|ES	0.0884545	0.608568	5.73267	1.64496e-08	3.62174e-07	8.56286	COL16A1	ES	COL16A1|Cassette Exon
TMEM25|19014|ES	0.0325813	0.919555	5.73149	1.65578e-08	3.64283e-07	8.5565	TMEM25	ES	TMEM25|Cassette Exon
TBX6|36063|AT	0.117912	0.547633	5.73103	1.66006e-08	3.64723e-07	8.554	TBX6	AT	TBX6|Alternative Last Exon
TBX6|36064|AT	-0.117912	0.452368	-5.73101	1.66026e-08	3.64723e-07	8.55388	TBX6	AT	TBX6|Alternative Last Exon
OPA1|68139|ES	0.104502	0.645363	5.72398	1.72631e-08	3.78951e-07	8.51605	OPA1	ES	OPA1|Cassette Exon
SH2B1|35867|AP	0.0748068	0.810078	5.72243	1.7413e-08	3.81447e-07	8.50766	SH2B1	AP	SH2B1|Alternative First Exon
SH2B1|35865|AP	-0.0748066	0.189922	-5.7224	1.74157e-08	3.81447e-07	8.50751	SH2B1	AP	SH2B1|Alternative First Exon
EXOC3|71441|RI	0.0451219	0.0820521	5.72253	1.74031e-08	3.81447e-07	8.50822	EXOC3	RI	EXOC3|Retained Intron
MUS81|16927|AP	0.065432	0.885035	5.72158	1.74948e-08	3.82893e-07	8.50313	MUS81	AP	MUS81|Alternative First Exon
CWH43|69260|AP	0.0520864	0.918385	5.72018	1.76319e-08	3.85608e-07	8.49555	CWH43	AP	CWH43|Alternative First Exon
ZNF174|33571|AT	0.0596873	0.199037	5.71802	1.7844e-08	3.89706e-07	8.48396	ZNF174	AT	ZNF174|Alternative Last Exon
ZNF174|33572|AT	-0.0596871	0.800963	-5.718	1.78458e-08	3.89706e-07	8.48386	ZNF174	AT	ZNF174|Alternative Last Exon
MTA3|53362|AP	-0.110534	0.750375	-5.71561	1.80842e-08	3.94619e-07	8.471	MTA3	AP	MTA3|Alternative First Exon
TMEM205|47657|RI	0.0834159	0.752825	5.71333	1.83141e-08	3.99341e-07	8.45874	TMEM205	RI	TMEM205|Retained Intron
GLIPR1L2|23461|AT	-0.0606726	0.126755	-5.71215	1.84347e-08	4.0146e-07	8.45238	GLIPR1L2	AT	GLIPR1L2|Alternative Last Exon
GLIPR1L2|23458|AT	0.0606722	0.873244	5.71211	1.84386e-08	4.0146e-07	8.45218	GLIPR1L2	AT	GLIPR1L2|Alternative Last Exon
HSPD1|56693|AD	0.0161306	0.972659	5.70817	1.88455e-08	4.10015e-07	8.43102	HSPD1	AD	HSPD1|Alternative 5' Splice Site
SLMAP|65390|AP	0.180778	0.522543	5.70789	1.88746e-08	4.10172e-07	8.42952	SLMAP	AP	SLMAP|Alternative First Exon
AKAP1|42606|AP	-0.0616149	0.120179	-5.70784	1.88806e-08	4.10172e-07	8.42921	AKAP1	AP	AKAP1|Alternative First Exon
MCM7|80883|RI	0.0854911	0.147157	5.70647	1.90241e-08	4.12985e-07	8.42187	MCM7	RI	MCM7|Retained Intron
SLC41A3|66564|AP	-0.0661001	0.0500534	-5.70414	1.92707e-08	4.17775e-07	8.40939	SLC41A3	AP	SLC41A3|Alternative First Exon
SCRIB|85500|ES	-0.0519401	0.13111	-5.70412	1.92732e-08	4.17775e-07	8.40926	SCRIB	ES	SCRIB|Cassette Exon
MTCH1|76000|AD	-0.0486316	0.42767	-5.70269	1.94258e-08	4.20774e-07	8.40161	MTCH1	AD	MTCH1|Alternative 5' Splice Site
PKIB|77376|AP	-0.131445	0.224389	-5.70234	1.94635e-08	4.21279e-07	8.39973	PKIB	AP	PKIB|Alternative First Exon
CCDC159|47685|ES	0.0799972	0.167898	5.7022	1.94791e-08	4.21306e-07	8.39896	CCDC159	ES	CCDC159|Cassette Exon
BLOC1S6|30437|ES	0.159816	0.521079	5.701	1.96088e-08	4.23802e-07	8.39252	BLOC1S6	ES	BLOC1S6|Cassette Exon
ANK3|11852|ME	-0.138936	0.230085	-5.70045	1.96681e-08	4.24459e-07	8.38959	ANK3	ME	ANK3|Mutually Exclusive Exons
GSDMB|40783|AP	-0.12066	0.238691	-5.70049	1.96639e-08	4.24459e-07	8.3898	GSDMB	AP	GSDMB|Alternative First Exon
MYO6|76806|ES	0.0907974	0.880128	5.69804	1.99327e-08	4.29854e-07	8.37664	MYO6	ES	MYO6|Cassette Exon
NEIL3|71226|AT	-0.175819	0.649356	-5.69522	2.02461e-08	4.36293e-07	8.36152	NEIL3	AT	NEIL3|Alternative Last Exon
PRKCA|43101|AT	0.0552331	0.126495	5.69442	2.0335e-08	4.37744e-07	8.35727	PRKCA	AT	PRKCA|Alternative Last Exon
PRKCA|43100|AT	-0.0552325	0.873505	-5.69435	2.03432e-08	4.37744e-07	8.35688	PRKCA	AT	PRKCA|Alternative Last Exon
SLC39A1|7763|AP	0.0728661	0.157809	5.69361	2.04264e-08	4.39212e-07	8.35292	SLC39A1	AP	SLC39A1|Alternative First Exon
OSBPL9|2969|ES	0.0667887	0.865709	5.6933	2.04623e-08	4.39664e-07	8.35122	OSBPL9	ES	OSBPL9|Cassette Exon
TBC1D3|40562|AP	-0.103417	0.672604	-5.69105	2.0718e-08	4.44796e-07	8.33919	TBC1D3	AP	TBC1D3|Alternative First Exon
TAF1D|18313|RI	0.0811257	0.261549	5.69093	2.07314e-08	4.44796e-07	8.33856	TAF1D	RI	TAF1D|Retained Intron
INO80E|36012|ES	0.137501	0.396227	5.68827	2.1038e-08	4.51044e-07	8.32433	INO80E	ES	INO80E|Cassette Exon
SGSM2|38395|RI	0.145706	0.359701	5.68719	2.11643e-08	4.53421e-07	8.31853	SGSM2	RI	SGSM2|Retained Intron
SLC37A2|19257|ES	0.0674467	0.947323	5.68485	2.14398e-08	4.58989e-07	8.30599	SLC37A2	ES	SLC37A2|Cassette Exon
LYNX1|85364|AP	-0.137516	0.458023	-5.68472	2.14555e-08	4.58992e-07	8.30528	LYNX1	AP	LYNX1|Alternative First Exon
CANT1|43978|ES	0.115256	0.34224	5.68285	2.16772e-08	4.63398e-07	8.29531	CANT1	ES	CANT1|Cassette Exon
CABP1|24775|AP	0.131071	0.594871	5.68222	2.17533e-08	4.64686e-07	8.29192	CABP1	AP	CABP1|Alternative First Exon
FASTK|82332|RI	0.0263909	0.0568254	5.68131	2.18626e-08	4.66683e-07	8.28706	FASTK	RI	FASTK|Retained Intron
CCNDBP1|30218|RI	0.150691	0.380811	5.67896	2.21482e-08	4.71667e-07	8.27448	CCNDBP1	RI	CCNDBP1|Retained Intron
COL4A6|89859|AT	0.111739	0.127103	5.67888	2.21574e-08	4.71667e-07	8.27408	COL4A6	AT	COL4A6|Alternative Last Exon
COL4A6|89858|AT	-0.111739	0.872897	-5.67886	2.21603e-08	4.71667e-07	8.27395	COL4A6	AT	COL4A6|Alternative Last Exon
FARS2|75246|AP	-0.0583396	0.874862	-5.67924	2.21142e-08	4.71667e-07	8.27597	FARS2	AP	FARS2|Alternative First Exon
ZNF540|49541|AP	-0.153188	0.739157	-5.67847	2.22073e-08	4.72327e-07	8.2719	ZNF540	AP	ZNF540|Alternative First Exon
CAST|72841|AP	0.133052	0.657952	5.67558	2.25648e-08	4.79584e-07	8.25642	CAST	AP	CAST|Alternative First Exon
SNRNP35|25076|AP	0.0410216	0.5426	5.67509	2.26254e-08	4.80524e-07	8.25382	SNRNP35	AP	SNRNP35|Alternative First Exon
FARS2|75245|AP	0.0581752	0.124989	5.67471	2.26736e-08	4.81201e-07	8.25175	FARS2	AP	FARS2|Alternative First Exon
CHMP7|83073|ES	0.120111	0.52341	5.67177	2.30434e-08	4.88344e-07	8.23608	CHMP7	ES	CHMP7|Cassette Exon
CSAD|21953|AD	0.0969445	0.325868	5.67186	2.30326e-08	4.88344e-07	8.23653	CSAD	AD	CSAD|Alternative 5' Splice Site
C21orf59|60359|AD	0.110449	0.830538	5.67025	2.32367e-08	4.9163e-07	8.22798	C21orf59	AD	C21orf59|Alternative 5' Splice Site
MCM9|77355|AT	-0.0832818	0.821781	-5.67018	2.32457e-08	4.9163e-07	8.2276	MCM9	AT	MCM9|Alternative Last Exon
MCM9|77354|AT	0.0832816	0.178219	5.67016	2.32486e-08	4.9163e-07	8.22748	MCM9	AT	MCM9|Alternative Last Exon
LSMD1|39062|AD	-0.0213739	0.121159	-5.66905	2.33908e-08	4.94281e-07	8.22158	LSMD1	AD	LSMD1|Alternative 5' Splice Site
KRBOX4|88886|AT	-0.0634717	0.800366	-5.66887	2.34144e-08	4.94426e-07	8.2206	KRBOX4	AT	KRBOX4|Alternative Last Exon
MUS81|16926|AP	-0.0652106	0.115163	-5.668	2.35275e-08	4.96458e-07	8.21593	MUS81	AP	MUS81|Alternative First Exon
DHDDS|1274|AT	0.0377928	0.139824	5.66741	2.36041e-08	4.97716e-07	8.21278	DHDDS	AT	DHDDS|Alternative Last Exon
SLC20A2|83727|AP	0.113496	0.7067	5.66695	2.36636e-08	4.98613e-07	8.21034	SLC20A2	AP	SLC20A2|Alternative First Exon
DYSF|53935|AP	0.163199	0.333685	5.6664	2.37353e-08	4.99408e-07	8.20741	DYSF	AP	DYSF|Alternative First Exon
NUP62|51123|RI	0.0790572	0.794103	5.66641	2.37344e-08	4.99408e-07	8.20744	NUP62	RI	NUP62|Retained Intron
MARCH6|71561|AP	-0.13765	0.674244	-5.66577	2.38173e-08	5.00418e-07	8.20406	2006-03-01	AP	MARCH6|Alternative First Exon
SLC9A3R2|33186|AP	-0.0983083	0.241685	-5.66582	2.3811e-08	5.00418e-07	8.20432	SLC9A3R2	AP	SLC9A3R2|Alternative First Exon
MPZL2|18984|AT	0.0759546	0.240225	5.66512	2.39035e-08	5.01625e-07	8.20056	MPZL2	AT	MPZL2|Alternative Last Exon
MPZL2|18983|AT	-0.0759542	0.759775	-5.66508	2.39088e-08	5.01625e-07	8.20035	MPZL2	AT	MPZL2|Alternative Last Exon
CCDC66|65341|AT	0.0656029	0.293849	5.66449	2.39865e-08	5.02896e-07	8.1972	CCDC66	AT	CCDC66|Alternative Last Exon
CCDC24|2519|AP	-0.0942146	0.511424	-5.66411	2.40359e-08	5.03573e-07	8.19521	CCDC24	AP	CCDC24|Alternative First Exon
ARHGEF3|65361|AP	-0.116576	0.256373	-5.66352	2.41149e-08	5.04868e-07	8.19203	ARHGEF3	AP	ARHGEF3|Alternative First Exon
DACT3|50577|AT	-0.102468	0.739089	-5.66188	2.43328e-08	5.08753e-07	8.18331	DACT3	AT	DACT3|Alternative Last Exon
DACT3|50576|AT	0.102468	0.260911	5.66187	2.4335e-08	5.08753e-07	8.18322	DACT3	AT	DACT3|Alternative Last Exon
USP6|38659|AP	0.126661	0.910149	5.66019	2.45605e-08	5.13101e-07	8.17429	USP6	AP	USP6|Alternative First Exon
PQBP1|89029|AD	0.105299	0.667901	5.65986	2.46045e-08	5.13656e-07	8.17255	PQBP1	AD	PQBP1|Alternative 5' Splice Site
CDC14B|86974|AT	-0.0390686	0.831346	-5.65954	2.46485e-08	5.1421e-07	8.17082	CDC14B	AT	CDC14B|Alternative Last Exon
CDC14B|86973|AT	0.0390665	0.168654	5.65917	2.4699e-08	5.14897e-07	8.16884	CDC14B	AT	CDC14B|Alternative Last Exon
FAM168A|17696|ES	-0.047728	0.0850445	-5.65823	2.4826e-08	5.17178e-07	8.16387	FAM168A	ES	FAM168A|Cassette Exon
MARCH6|71560|AP	0.137243	0.325388	5.65763	2.49093e-08	5.18548e-07	8.16062	2006-03-01	AP	MARCH6|Alternative First Exon
UBE2G2|60831|ES	0.0707607	0.127594	5.65525	2.52362e-08	5.2498e-07	8.14799	UBE2G2	ES	UBE2G2|Cassette Exon
VIPR1|64276|AP	-0.151641	0.762832	-5.65491	2.52844e-08	5.25612e-07	8.14614	VIPR1	AP	VIPR1|Alternative First Exon
GBGT1|88019|AT	-0.0529455	0.122209	-5.64997	2.5979e-08	5.39288e-07	8.11988	GBGT1	AT	GBGT1|Alternative Last Exon
GBGT1|88018|AT	0.0529455	0.877791	5.64997	2.5979e-08	5.39288e-07	8.11988	GBGT1	AT	GBGT1|Alternative Last Exon
TBXAS1|81964|AP	-0.165648	0.600138	-5.64677	2.64404e-08	5.48094e-07	8.10282	TBXAS1	AP	TBXAS1|Alternative First Exon
S100A13|7733|AP	0.0790543	0.253087	5.64682	2.64334e-08	5.48094e-07	8.10308	S100A13	AP	S100A13|Alternative First Exon
POLR1C|76302|AT	-0.0605309	0.27192	-5.64591	2.65647e-08	5.50062e-07	8.09828	POLR1C	AT	POLR1C|Alternative Last Exon
POLR1C|76301|AT	0.0605306	0.72808	5.64586	2.65728e-08	5.50062e-07	8.09798	POLR1C	AT	POLR1C|Alternative Last Exon
ERRFI1|534|AA	0.158827	0.801802	5.64181	2.71703e-08	5.62036e-07	8.07643	ERRFI1	AA	ERRFI1|Alternative 3' Splice Site
KIAA0513|37875|AP	-0.12933	0.307097	-5.64116	2.72674e-08	5.63647e-07	8.07298	KIAA0513	AP	KIAA0513|Alternative First Exon
RAPGEFL1|40846|AP	-0.141843	0.747431	-5.63958	2.75035e-08	5.68129e-07	8.06462	RAPGEFL1	AP	RAPGEFL1|Alternative First Exon
PLA2G4C|50685|ES	0.162721	0.333071	5.63506	2.81939e-08	5.81982e-07	8.0406	PLA2G4C	ES	PLA2G4C|Cassette Exon
USP4|64850|AT	-0.0357003	0.847458	-5.63489	2.82206e-08	5.82124e-07	8.03969	USP4	AT	USP4|Alternative Last Exon
NFIB|85888|ES	0.115851	0.491446	5.63433	2.83067e-08	5.8349e-07	8.03674	NFIB	ES	NFIB|Cassette Exon
KIAA0513|37876|AP	0.12904	0.689576	5.63371	2.84035e-08	5.85076e-07	8.03343	KIAA0513	AP	KIAA0513|Alternative First Exon
FAM111A|16028|ES	0.107471	0.796005	5.63224	2.86331e-08	5.89393e-07	8.02563	FAM111A	ES	FAM111A|Cassette Exon
AKIP1|14280|RI	-0.0731682	0.154878	-5.62983	2.90134e-08	5.96804e-07	8.01284	AKIP1	RI	AKIP1|Retained Intron
SP140L|57885|AP	-0.148468	0.576822	-5.62653	2.95419e-08	6.07251e-07	7.99536	SP140L	AP	SP140L|Alternative First Exon
EARS2|35597|RI	0.0390197	0.908877	5.62201	3.02817e-08	6.22022e-07	7.9714	EARS2	RI	EARS2|Retained Intron
DIXDC1|18707|AP	-0.146073	0.645139	-5.62011	3.05979e-08	6.28079e-07	7.96133	DIXDC1	AP	DIXDC1|Alternative First Exon
HMOX2|33742|AP	0.130297	0.26599	5.61839	3.08873e-08	6.33578e-07	7.95221	HMOX2	AP	HMOX2|Alternative First Exon
NDUFB10|33166|RI	0.0563321	0.184512	5.61745	3.10469e-08	6.36406e-07	7.94722	NDUFB10	RI	NDUFB10|Retained Intron
ZKSCAN7|64365|AT	0.096494	0.703511	5.61626	3.12497e-08	6.39906e-07	7.94092	ZKSCAN7	AT	ZKSCAN7|Alternative Last Exon
ZKSCAN7|64364|AT	-0.0964923	0.296488	-5.61619	3.12611e-08	6.39906e-07	7.94056	ZKSCAN7	AT	ZKSCAN7|Alternative Last Exon
RAB11B|47226|AT	-0.0275383	0.878976	-5.6152	3.1431e-08	6.42491e-07	7.93531	RAB11B	AT	RAB11B|Alternative Last Exon
RAB11B|47227|AT	0.0275383	0.121024	5.6152	3.1431e-08	6.42491e-07	7.93531	RAB11B	AT	RAB11B|Alternative Last Exon
PEX10|268|AD	-0.062293	0.856766	-5.61255	3.18901e-08	6.51421e-07	7.92127	PEX10	AD	PEX10|Alternative 5' Splice Site
CDIP1|33755|AP	-0.0804279	0.209389	-5.61232	3.19301e-08	6.51786e-07	7.92005	CDIP1	AP	CDIP1|Alternative First Exon
INTS12|70248|AP	0.131919	0.617747	5.61075	3.22036e-08	6.56914e-07	7.91179	INTS12	AP	INTS12|Alternative First Exon
CADM1|18851|ES	0.0908959	0.360438	5.61019	3.23033e-08	6.58491e-07	7.9088	CADM1	ES	CADM1|Cassette Exon
GBA2|86290|RI	-0.0878545	0.56944	-5.60841	3.26183e-08	6.6445e-07	7.8994	GBA2	RI	GBA2|Retained Intron
SLC3A1|53419|AP	0.0391303	0.964179	5.60685	3.28972e-08	6.69669e-07	7.89115	SLC3A1	AP	SLC3A1|Alternative First Exon
DIABLO|24937|RI	0.108594	0.63297	5.605	3.32315e-08	6.76005e-07	7.88136	DIABLO	RI	DIABLO|Retained Intron
ZNF519|44756|AT	-0.0915976	0.482526	-5.60342	3.35179e-08	6.81361e-07	7.87305	ZNF519	AT	ZNF519|Alternative Last Exon
SMTN|61810|AP	-0.0719382	0.147332	-5.60312	3.35746e-08	6.81571e-07	7.87141	SMTN	AP	SMTN|Alternative First Exon
SMTN|61811|AP	0.071938	0.852668	5.60317	3.35654e-08	6.81571e-07	7.87167	SMTN	AP	SMTN|Alternative First Exon
INTS12|70247|AP	-0.131618	0.382525	-5.60118	3.39305e-08	6.88321e-07	7.8612	INTS12	AP	INTS12|Alternative First Exon
AKNAD1|3952|AT	0.190569	0.555326	5.60024	3.4105e-08	6.91385e-07	7.85623	AKNAD1	AT	AKNAD1|Alternative Last Exon
EPHA6|65718|AT	-0.136842	0.416812	-5.59978	3.41916e-08	6.92663e-07	7.85377	EPHA6	AT	EPHA6|Alternative Last Exon
PGAP2|14002|AP	0.0908061	0.677515	5.59867	3.43982e-08	6.96368e-07	7.84794	PGAP2	AP	PGAP2|Alternative First Exon
AP4S1|27099|AT	0.0539239	0.167066	5.59805	3.45139e-08	6.97965e-07	7.84469	AP4S1	AT	AP4S1|Alternative Last Exon
AP4S1|27100|AT	-0.0539235	0.832935	-5.598	3.45245e-08	6.97965e-07	7.84439	AP4S1	AT	AP4S1|Alternative Last Exon
LRRC37B|40172|ES	0.0412103	0.952695	5.59601	3.49015e-08	7.05102e-07	7.83387	LRRC37B	ES	LRRC37B|Cassette Exon
PQLC1|46257|ES	-0.113856	0.218863	-5.59211	3.56493e-08	7.19714e-07	7.81334	PQLC1	ES	PQLC1|Cassette Exon
ZNF841|51405|AP	0.105907	0.395002	5.59166	3.57381e-08	7.21013e-07	7.81093	ZNF841	AP	ZNF841|Alternative First Exon
C12orf65|25060|AP	-0.110876	0.538642	-5.58676	3.67042e-08	7.39996e-07	7.7851	C12orf65	AP	C12orf65|Alternative First Exon
R3HDM1|55443|ES	-0.101705	0.268086	-5.5823	3.76045e-08	7.57628e-07	7.76163	R3HDM1	ES	R3HDM1|Cassette Exon
NECAB3|59002|RI	0.0503791	0.957585	5.5815	3.77693e-08	7.59907e-07	7.7574	NECAB3	RI	NECAB3|Retained Intron
SF1|16681|AA	0.037683	0.676238	5.58154	3.77601e-08	7.59907e-07	7.75764	SF1	AA	SF1|Alternative 3' Splice Site
TAGLN|18896|RI	0.0999289	0.749724	5.58018	3.80398e-08	7.64825e-07	7.75049	TAGLN	RI	TAGLN|Retained Intron
CUL2|11226|AD	-0.11566	0.497062	-5.57813	3.84666e-08	7.7288e-07	7.73968	CUL2	AD	CUL2|Alternative 5' Splice Site
STXBP4|42570|AT	0.0741974	0.146521	5.57542	3.90365e-08	7.8346e-07	7.72544	STXBP4	AT	STXBP4|Alternative Last Exon
STXBP4|42571|AT	-0.074197	0.853479	-5.57538	3.90465e-08	7.8346e-07	7.7252	STXBP4	AT	STXBP4|Alternative Last Exon
FOXP1|65594|AP	0.171215	0.55014	5.57522	3.90806e-08	7.8352e-07	7.72435	FOXP1	AP	FOXP1|Alternative First Exon
ZNF841|51403|AP	-0.10547	0.605392	-5.57511	3.91027e-08	7.8352e-07	7.7238	ZNF841	AP	ZNF841|Alternative First Exon
MGAT1|75019|AP	0.0735111	0.153549	5.57422	3.92928e-08	7.86793e-07	7.71911	MGAT1	AP	MGAT1|Alternative First Exon
PNKP|51101|AP	-0.125137	0.442759	-5.573	3.95539e-08	7.91482e-07	7.7127	PNKP	AP	PNKP|Alternative First Exon
LIMS1|54884|AP	-0.10867	0.167327	-5.57196	3.97779e-08	7.95423e-07	7.70723	LIMS1	AP	LIMS1|Alternative First Exon
TMEM151B|97224|AT	-0.191228	0.299318	-5.57154	3.9868e-08	7.96682e-07	7.70504	TMEM151B	AT	TMEM151B|Alternative Last Exon
PARP8|71970|AP	-0.0397963	0.900181	-5.5708	4.00282e-08	7.99341e-07	7.70115	PARP8	AP	PARP8|Alternative First Exon
CDC16|26405|RI	-0.0383448	0.855366	-5.57012	4.01777e-08	8.01782e-07	7.69755	CDC16	RI	CDC16|Retained Intron
SUCLA2|25849|AP	0.119306	0.525025	5.56871	4.04862e-08	8.07391e-07	7.69014	SUCLA2	AP	SUCLA2|Alternative First Exon
RPS6KA2|78423|AP	-0.174596	0.338595	-5.5676	4.07295e-08	8.11693e-07	7.68434	RPS6KA2	AP	RPS6KA2|Alternative First Exon
ST3GAL4|19394|AP	-0.0751936	0.181886	-5.56663	4.09452e-08	8.15438e-07	7.67923	ST3GAL4	AP	ST3GAL4|Alternative First Exon
MKNK1|2800|AP	-0.100359	0.377545	-5.56557	4.11823e-08	8.19605e-07	7.67364	MKNK1	AP	MKNK1|Alternative First Exon
ZNF337|58876|AP	-0.130395	0.505492	-5.56536	4.12278e-08	8.19958e-07	7.67256	ZNF337	AP	ZNF337|Alternative First Exon
INPP4B|70691|AT	-0.0839942	0.800925	-5.56048	4.2333e-08	8.41369e-07	7.64695	INPP4B	AT	INPP4B|Alternative Last Exon
BTF3L4|2993|AT	-0.012469	0.978908	-5.55982	4.24853e-08	8.43824e-07	7.64348	BTF3L4	AT	BTF3L4|Alternative Last Exon
APOC1|50371|ES	0.0195441	0.98485	5.55942	4.25767e-08	8.45069e-07	7.6414	APOC1	ES	APOC1|Cassette Exon
WDR90|32929|AP	-0.111172	0.148642	-5.55921	4.26251e-08	8.45459e-07	7.6403	WDR90	AP	WDR90|Alternative First Exon
FAM211B|61458|ES	0.0722843	0.716411	5.55897	4.26806e-08	8.4599e-07	7.63904	FAM211B	ES	FAM211B|Cassette Exon
RARG|21979|AP	-0.112309	0.720933	-5.55883	4.27139e-08	8.46081e-07	7.63828	RARG	AP	RARG|Alternative First Exon
CLEC1A|20304|ES	0.170997	0.67958	5.55789	4.29315e-08	8.49246e-07	7.63336	CLEC1A	ES	CLEC1A|Cassette Exon
IMPA2|44658|AP	0.0564617	0.960772	5.55792	4.2924e-08	8.49246e-07	7.63353	IMPA2	AP	IMPA2|Alternative First Exon
RALGAPA1|27239|ES	-0.125797	0.298731	-5.5567	4.321e-08	8.53736e-07	7.6271	RALGAPA1	ES	RALGAPA1|Cassette Exon
OSGEP|26443|RI	0.0846854	0.187676	5.55667	4.32165e-08	8.53736e-07	7.62696	OSGEP	RI	OSGEP|Retained Intron
BICD2|86883|RI	0.152283	0.584533	5.55574	4.34342e-08	8.57461e-07	7.62209	BICD2	RI	BICD2|Retained Intron
PDE4DIP|4408|AP	0.166482	0.47718	5.55359	4.39436e-08	8.66936e-07	7.6108	PDE4DIP	AP	PDE4DIP|Alternative First Exon
GABARAP|38866|AD	0.15922	0.58266	5.55065	4.46488e-08	8.80257e-07	7.59539	GABARAP	AD	GABARAP|Alternative 5' Splice Site
APBB3|73662|RI	0.0892539	0.828246	5.55012	4.47767e-08	8.82188e-07	7.59262	APBB3	RI	APBB3|Retained Intron
ZNF19|37450|AT	-0.0385725	0.82781	-5.5494	4.4951e-08	8.8464e-07	7.58886	ZNF19	AT	ZNF19|Alternative Last Exon
ZNF19|37449|AT	0.0385725	0.17219	5.54936	4.49613e-08	8.8464e-07	7.58864	ZNF19	AT	ZNF19|Alternative Last Exon
MFF|57809|ES	0.0364267	0.100135	5.54919	4.50022e-08	8.84853e-07	7.58776	MFF	ES	MFF|Cassette Exon
SULT1A4|94114|AP	-0.0434555	0.0962043	-5.54877	4.5106e-08	8.86302e-07	7.58553	SULT1A4	AP	SULT1A4|Alternative First Exon
SUCLA2|25850|AP	-0.11848	0.473633	-5.54817	4.52522e-08	8.8858e-07	7.5824	SUCLA2	AP	SUCLA2|Alternative First Exon
PDE4DIP|4407|AP	-0.16248	0.469266	-5.54742	4.54347e-08	8.91569e-07	7.5785	PDE4DIP	AP	PDE4DIP|Alternative First Exon
CD160|7300|RI	0.251978	0.720048	5.54699	4.55414e-08	8.93068e-07	7.57623	CD160	RI	CD160|Retained Intron
APTX|86074|AP	-0.0909738	0.436565	-5.54653	4.56558e-08	8.94714e-07	7.5738	APTX	AP	APTX|Alternative First Exon
XKR6|82615|AT	-0.143426	0.377902	-5.54569	4.58622e-08	8.9816e-07	7.56944	XKR6	AT	XKR6|Alternative Last Exon
VIPR1|64275|AP	0.153248	0.241608	5.54513	4.60008e-08	9.00275e-07	7.56652	VIPR1	AP	VIPR1|Alternative First Exon
ARHGAP44|39316|ES	-0.114117	0.619094	-5.54342	4.64279e-08	9.07426e-07	7.55757	ARHGAP44	ES	ARHGAP44|Cassette Exon
ITIH5|10716|AT	0.093399	0.391906	5.54349	4.64124e-08	9.07426e-07	7.55789	ITIH5	AT	ITIH5|Alternative Last Exon
ITIH5|10715|AT	-0.0933954	0.608093	-5.54325	4.64704e-08	9.07653e-07	7.55669	ITIH5	AT	ITIH5|Alternative Last Exon
ZNF692|10563|RI	0.13556	0.546119	5.54253	4.66521e-08	9.10599e-07	7.55291	ZNF692	RI	ZNF692|Retained Intron
RARG|21980|AP	0.11142	0.276525	5.54199	4.67886e-08	9.12658e-07	7.55008	RARG	AP	RARG|Alternative First Exon
PCYT1A|68230|AT	-0.0501535	0.925346	-5.54141	4.69369e-08	9.14375e-07	7.54702	PCYT1A	AT	PCYT1A|Alternative Last Exon
PCYT1A|68231|AT	0.0501533	0.0746538	5.5414	4.69389e-08	9.14375e-07	7.54698	PCYT1A	AT	PCYT1A|Alternative Last Exon
VRK3|51144|AT	-0.035987	0.169316	-5.5405	4.71668e-08	9.18207e-07	7.54229	VRK3	AT	VRK3|Alternative Last Exon
ROMO1|59223|RI	0.0174748	0.0524009	5.54027	4.72263e-08	9.18758e-07	7.54107	ROMO1	RI	ROMO1|Retained Intron
ZNF337|58877|AP	0.129584	0.493776	5.53857	4.76624e-08	9.26364e-07	7.53217	ZNF337	AP	ZNF337|Alternative First Exon
MKNK1|2798|AP	0.099795	0.621945	5.5385	4.76803e-08	9.26364e-07	7.53181	MKNK1	AP	MKNK1|Alternative First Exon
NDUFA3|51774|AT	0.0383422	0.219761	5.53622	4.82718e-08	9.37237e-07	7.51987	NDUFA3	AT	NDUFA3|Alternative Last Exon
EEF1G|16350|AP	0.0748836	0.746234	5.5353	4.85106e-08	9.41253e-07	7.5151	EEF1G	AP	EEF1G|Alternative First Exon
XKR6|82614|AT	0.143156	0.621854	5.53501	4.85879e-08	9.42132e-07	7.51356	XKR6	AT	XKR6|Alternative Last Exon
ZMIZ2|79559|ES	0.079111	0.673242	5.53453	4.87132e-08	9.43938e-07	7.51106	ZMIZ2	ES	ZMIZ2|Cassette Exon
OSGEP|26441|AP	0.0967759	0.310178	5.53266	4.92068e-08	9.52743e-07	7.5013	OSGEP	AP	OSGEP|Alternative First Exon
OSGEP|26440|AP	-0.0967742	0.689822	-5.53257	4.92324e-08	9.52743e-07	7.5008	OSGEP	AP	OSGEP|Alternative First Exon
SLC15A4|25186|AP	-0.129584	0.66451	-5.53128	4.95753e-08	9.58749e-07	7.49408	SLC15A4	AP	SLC15A4|Alternative First Exon
PNKD|57462|AT	-0.112339	0.561805	-5.52954	5.0043e-08	9.67043e-07	7.485	PNKD	AT	PNKD|Alternative Last Exon
PNKD|57463|AT	0.112337	0.438195	5.52944	5.00699e-08	9.67043e-07	7.48448	PNKD	AT	PNKD|Alternative Last Exon
TBRG4|79586|ES	0.0378356	0.922835	5.52884	5.02307e-08	9.69513e-07	7.48137	TBRG4	ES	TBRG4|Cassette Exon
THAP9|69749|ES	0.0877488	0.843988	5.52801	5.04585e-08	9.73271e-07	7.47699	THAP9	ES	THAP9|Cassette Exon
ZP3|80168|AP	-0.110373	0.221757	-5.52698	5.07398e-08	9.78054e-07	7.47161	ZP3	AP	ZP3|Alternative First Exon
GAS2L1|61591|RI	0.0706355	0.161327	5.52615	5.09656e-08	9.81764e-07	7.46732	GAS2L1	RI	GAS2L1|Retained Intron
TREX1|64675|RI	0.112339	0.449617	5.52456	5.14051e-08	9.89582e-07	7.45901	TREX1	RI	TREX1|Retained Intron
FRMD6|27514|AP	-0.0753457	0.0816734	-5.52206	5.21029e-08	1.0017e-06	7.44596	FRMD6	AP	FRMD6|Alternative First Exon
EEF1G|16351|AP	-0.0747677	0.253873	-5.52213	5.20821e-08	1.0017e-06	7.44634	EEF1G	AP	EEF1G|Alternative First Exon
PNKP|51102|AP	0.124381	0.556284	5.51937	5.28614e-08	1.01562e-06	7.43197	PNKP	AP	PNKP|Alternative First Exon
R3HDM2|22577|ES	-0.107441	0.682849	-5.51641	5.37123e-08	1.0313e-06	7.41652	R3HDM2	ES	R3HDM2|Cassette Exon
GANC|30141|AT	-0.0635211	0.332971	-5.51543	5.39961e-08	1.03574e-06	7.41142	GANC	AT	GANC|Alternative Last Exon
ATP11C|90243|AT	0.0136101	0.987396	5.51537	5.40141e-08	1.03574e-06	7.4111	ATP11C	AT	ATP11C|Alternative Last Exon
C20orf96|58438|AT	-0.0735887	0.809683	-5.51474	5.41965e-08	1.03806e-06	7.40783	C20orf96	AT	C20orf96|Alternative Last Exon
C20orf96|58437|AT	0.0735879	0.190317	5.51471	5.42055e-08	1.03806e-06	7.40767	C20orf96	AT	C20orf96|Alternative Last Exon
RNF128|89804|AP	0.0253839	0.992386	5.51195	5.50182e-08	1.05293e-06	7.39327	RNF128	AP	RNF128|Alternative First Exon
MFF|57808|ES	-0.0611017	0.17521	-5.51163	5.51131e-08	1.05406e-06	7.39161	MFF	ES	MFF|Cassette Exon
TIA1|53874|ES	0.123616	0.53529	5.50959	5.57209e-08	1.065e-06	7.38099	TIA1	ES	TIA1|Cassette Exon
DCTN3|86182|RI	0.182598	0.663795	5.50641	5.66813e-08	1.08265e-06	7.36446	DCTN3	RI	DCTN3|Retained Intron
DUT|30484|AP	-0.0617723	0.845092	-5.50601	5.68034e-08	1.08428e-06	7.36238	DUT	AP	DUT|Alternative First Exon
IKBKB|83704|RI	0.140032	0.182844	5.50495	5.71265e-08	1.08974e-06	7.35689	IKBKB	RI	IKBKB|Retained Intron
MPDZ|85876|ES	-0.0939068	0.252796	-5.50143	5.82192e-08	1.10986e-06	7.33855	MPDZ	ES	MPDZ|Cassette Exon
ABI1|11032|ES	-0.0863438	0.665967	-5.49695	5.96353e-08	1.13612e-06	7.3153	ABI1	ES	ABI1|Cassette Exon
ARHGEF1|50100|ES	0.0564564	0.87113	5.49675	5.9701e-08	1.13664e-06	7.31424	ARHGEF1	ES	ARHGEF1|Cassette Exon
GOLGA4|63982|ES	0.0584119	0.884172	5.49586	5.99856e-08	1.14132e-06	7.30964	GOLGA4	ES	GOLGA4|Cassette Exon
RAN|25206|ES	0.0106699	0.98036	5.49573	6.00282e-08	1.14139e-06	7.30895	RAN	ES	RAN|Cassette Exon
LTB4R2|26961|RI	0.164702	0.623055	5.49554	6.00891e-08	1.14181e-06	7.30797	LTB4R2	RI	LTB4R2|Retained Intron
ALS2CL|64461|RI	0.17556	0.504408	5.49418	6.05278e-08	1.14885e-06	7.30093	ALS2CL	RI	ALS2CL|Retained Intron
BRE|53054|ES	-0.0473353	0.225513	-5.49415	6.05375e-08	1.14885e-06	7.30078	BRE	ES	BRE|Cassette Exon
ARL17B|42016|AT	-0.0585817	0.427057	-5.49386	6.06325e-08	1.14991e-06	7.29926	ARL17B	AT	ARL17B|Alternative Last Exon
FLCN|39460|AT	0.0419444	0.116369	5.49168	6.13454e-08	1.16268e-06	7.28795	FLCN	AT	FLCN|Alternative Last Exon
ARGLU1|26233|ES	0.115752	0.344801	5.49143	6.14268e-08	1.16272e-06	7.28667	ARGLU1	ES	ARGLU1|Cassette Exon
FLCN|39461|AT	-0.0419429	0.883631	-5.49148	6.14124e-08	1.16272e-06	7.28689	FLCN	AT	FLCN|Alternative Last Exon
TPT1|25799|AD	0.0696091	0.186982	5.49068	6.16749e-08	1.16667e-06	7.28277	TPT1	AD	TPT1|Alternative 5' Splice Site
TMX2|15923|AA	-0.0352203	0.095342	-5.48954	6.20547e-08	1.1731e-06	7.27683	TMX2	AA	TMX2|Alternative 3' Splice Site
IFT172|95454|ES	0.0450972	0.903757	5.48932	6.21256e-08	1.17368e-06	7.27572	IFT172	ES	IFT172|Cassette Exon
SYTL2|18143|AP	0.175192	0.381843	5.48807	6.25453e-08	1.18085e-06	7.26921	SYTL2	AP	SYTL2|Alternative First Exon
DUT|30485|AP	0.0597776	0.131397	5.48737	6.27804e-08	1.18453e-06	7.26558	DUT	AP	DUT|Alternative First Exon
RTKN2|11869|AT	0.0834335	0.575172	5.48676	6.29872e-08	1.18767e-06	7.2624	RTKN2	AT	RTKN2|Alternative Last Exon
PCDHA9|73784|AT	-0.138664	0.737979	-5.48592	6.32704e-08	1.19156e-06	7.25806	PCDHA9	AT	PCDHA9|Alternative Last Exon
PCDHA9|73785|AT	0.138664	0.26202	5.48591	6.32743e-08	1.19156e-06	7.258	PCDHA9	AT	PCDHA9|Alternative Last Exon
ARID5B|11866|AP	0.170464	0.526231	5.48286	6.43163e-08	1.21041e-06	7.2422	ARID5B	AP	ARID5B|Alternative First Exon
ABHD3|44779|ES	0.124341	0.881701	5.48159	6.47558e-08	1.2179e-06	7.23561	ABHD3	ES	ABHD3|Cassette Exon
POLM|79449|AD	0.0984614	0.805492	5.48071	6.50603e-08	1.22284e-06	7.23107	POLM	AD	POLM|Alternative 5' Splice Site
VAV1|47088|AP	-0.184941	0.669833	-5.47999	6.53106e-08	1.22676e-06	7.22736	VAV1	AP	VAV1|Alternative First Exon
ANKRD10|26271|AT	-0.0962832	0.541746	-5.47754	6.61734e-08	1.24177e-06	7.21466	ANKRD10	AT	ANKRD10|Alternative Last Exon
ANKRD10|26270|AT	0.0962826	0.458253	5.47748	6.61942e-08	1.24177e-06	7.21436	ANKRD10	AT	ANKRD10|Alternative Last Exon
COMT|61098|AP	0.0548125	0.0741017	5.47566	6.68433e-08	1.25315e-06	7.20492	COMT	AP	COMT|Alternative First Exon
VPS13A|86646|AP	-0.163529	0.317408	-5.47222	6.80852e-08	1.27562e-06	7.18711	VPS13A	AP	VPS13A|Alternative First Exon
PSME1|26851|RI	0.122293	0.436435	5.46995	6.89156e-08	1.29036e-06	7.17539	PSME1	RI	PSME1|Retained Intron
VAV1|47087|AP	0.182538	0.325096	5.4675	6.98254e-08	1.30656e-06	7.1627	VAV1	AP	VAV1|Alternative First Exon
SYNE1|78181|AT	0.01411	0.97664	5.46731	6.98938e-08	1.30701e-06	7.16176	SYNE1	AT	SYNE1|Alternative Last Exon
QTRT1|47582|RI	0.127171	0.339607	5.46459	7.09198e-08	1.32535e-06	7.14766	QTRT1	RI	QTRT1|Retained Intron
RHOT1|40186|ES	0.0970776	0.382966	5.46315	7.14654e-08	1.33385e-06	7.14025	RHOT1	ES	RHOT1|Cassette Exon
ZNF384|19927|AD	-0.0952145	0.257323	-5.46318	7.14543e-08	1.33385e-06	7.1404	ZNF384	AD	ZNF384|Alternative 5' Splice Site
ULK1|25222|AP	-0.151098	0.600172	-5.46147	7.21082e-08	1.34478e-06	7.13159	ULK1	AP	ULK1|Alternative First Exon
C14orf79|29589|AD	0.0971193	0.361759	5.46133	7.21638e-08	1.34478e-06	7.13084	C14orf79	AD	C14orf79|Alternative 5' Splice Site
HES2|401|AT	0.0951936	0.543488	5.46106	7.22669e-08	1.34478e-06	7.12946	HES2	AT	HES2|Alternative Last Exon
HES2|400|AT	-0.095193	0.456513	-5.46104	7.2274e-08	1.34478e-06	7.12937	HES2	AT	HES2|Alternative Last Exon
TMEM127|54518|AA	-0.0841959	0.616219	-5.46103	7.22794e-08	1.34478e-06	7.1293	TMEM127	AA	TMEM127|Alternative 3' Splice Site
RPL32|63468|RI	0.0786593	0.16156	5.46	7.26764e-08	1.35131e-06	7.124	RPL32	RI	RPL32|Retained Intron
MAGED1|89146|AP	0.0337495	0.870306	5.45865	7.32046e-08	1.36027e-06	7.11699	MAGED1	AP	MAGED1|Alternative First Exon
MAGED1|89145|AP	-0.033748	0.129694	-5.45843	7.32899e-08	1.361e-06	7.11587	MAGED1	AP	MAGED1|Alternative First Exon
HOXA10|79056|AP	0.149199	0.407901	5.45556	7.44198e-08	1.38038e-06	7.10107	HOXA10	AP	HOXA10|Alternative First Exon
HOXA10|79055|AP	-0.149199	0.5921	-5.45554	7.44275e-08	1.38038e-06	7.10097	HOXA10	AP	HOXA10|Alternative First Exon
TNFRSF10C|83065|AT	0.167197	0.199201	5.45494	7.46665e-08	1.38332e-06	7.09787	TNFRSF10C	AT	TNFRSF10C|Alternative Last Exon
PCNP|65960|ES	0.023755	0.901562	5.45491	7.46798e-08	1.38332e-06	7.0977	PCNP	ES	PCNP|Cassette Exon
INO80E|36015|ES	0.100932	0.721407	5.45456	7.48168e-08	1.38498e-06	7.09593	INO80E	ES	INO80E|Cassette Exon
DBI|55117|ES	-0.0160978	0.0517514	-5.4538	7.51214e-08	1.38975e-06	7.092	DBI	ES	DBI|Cassette Exon
ITSN1|60468|AT	-0.0300115	0.919004	-5.45366	7.51788e-08	1.38993e-06	7.09126	ITSN1	AT	ITSN1|Alternative Last Exon
TBC1D1|69014|AT	0.0723803	0.270344	5.4532	7.53646e-08	1.39216e-06	7.08887	TBC1D1	AT	TBC1D1|Alternative Last Exon
TBC1D1|69013|AT	-0.0723797	0.729656	-5.45312	7.53938e-08	1.39216e-06	7.0885	TBC1D1	AT	TBC1D1|Alternative Last Exon
KIAA1429|84564|AT	-0.0570397	0.188633	-5.45218	7.57726e-08	1.39757e-06	7.08365	KIAA1429	AT	KIAA1429|Alternative Last Exon
KIAA1429|84563|AT	0.0570395	0.811367	5.45216	7.57819e-08	1.39757e-06	7.08353	KIAA1429	AT	KIAA1429|Alternative Last Exon
ULK1|25223|AP	0.148329	0.397326	5.45127	7.61426e-08	1.40334e-06	7.07894	ULK1	AP	ULK1|Alternative First Exon
POLL|12886|RI	0.064582	0.141842	5.45046	7.64732e-08	1.40819e-06	7.07475	POLL	RI	POLL|Retained Intron
NOP16|74649|AA	-0.0335239	0.855002	-5.45039	7.65014e-08	1.40819e-06	7.07439	NOP16	AA	NOP16|Alternative 3' Splice Site
ESYT2|82535|AP	0.130501	0.643384	5.44953	7.68526e-08	1.4135e-06	7.06996	ESYT2	AP	ESYT2|Alternative First Exon
ESYT2|82534|AP	-0.1305	0.356615	-5.44945	7.6886e-08	1.4135e-06	7.06954	ESYT2	AP	ESYT2|Alternative First Exon
FPGT-TNNI3K|3457|AT	-0.216635	0.230251	-5.44831	7.73521e-08	1.42118e-06	7.0637	FPGT-TNNI3K	AT	FPGT-TNNI3K|Alternative Last Exon
SMIM4|65230|AT	-0.147142	0.395761	-5.44733	7.7757e-08	1.42609e-06	7.05865	SMIM4	AT	SMIM4|Alternative Last Exon
SMIM4|65229|AT	0.147142	0.604239	5.44733	7.7757e-08	1.42609e-06	7.05865	SMIM4	AT	SMIM4|Alternative Last Exon
CIRBP|46437|AA	0.12198	0.626481	5.44731	7.77645e-08	1.42609e-06	7.05856	CIRBP	AA	CIRBP|Alternative 3' Splice Site
GSN|87430|ES	0.0468155	0.151398	5.44264	7.97254e-08	1.46113e-06	7.03448	GSN	ES	GSN|Cassette Exon
CALD1|81862|ES	-0.119268	0.790463	-5.44188	8.00488e-08	1.46615e-06	7.03056	CALD1	ES	CALD1|Cassette Exon
TM4SF19|68238|AT	-0.0413436	0.286959	-5.43877	8.1385e-08	1.48969e-06	7.01456	TM4SF19	AT	TM4SF19|Alternative Last Exon
IL32|33378|RI	-0.0438054	0.186859	-5.43696	8.21718e-08	1.50316e-06	7.00525	IL32	RI	IL32|Retained Intron
SYBU|84905|AP	-0.0726509	0.0839974	-5.43658	8.23357e-08	1.50522e-06	7.00333	SYBU	AP	SYBU|Alternative First Exon
SRSF2|43662|RI	0.1175	0.584781	5.43536	8.28717e-08	1.51408e-06	6.99705	SRSF2	RI	SRSF2|Retained Intron
SNX5|58744|AT	-0.0212975	0.951325	-5.43485	8.30993e-08	1.5173e-06	6.9944	SNX5	AT	SNX5|Alternative Last Exon
RHOT1|40189|ES	0.0904127	0.375776	5.4335	8.3695e-08	1.52723e-06	6.98749	RHOT1	ES	RHOT1|Cassette Exon
KCTD6|65457|AP	-0.116036	0.579638	-5.43012	8.52142e-08	1.55022e-06	6.9701	KCTD6	AP	KCTD6|Alternative First Exon
KCTD6|65458|AP	0.116036	0.420362	5.43011	8.52184e-08	1.55022e-06	6.97005	KCTD6	AP	KCTD6|Alternative First Exon
CALD1|81856|AP	-0.104451	0.788596	-5.43046	8.50586e-08	1.55022e-06	6.97187	CALD1	AP	CALD1|Alternative First Exon
ACP1|52514|ES	-0.0802085	0.321338	-5.43026	8.51513e-08	1.55022e-06	6.97082	ACP1	ES	ACP1|Cassette Exon
PARP8|71972|AP	0.0394106	0.0809763	5.43015	8.51992e-08	1.55022e-06	6.97027	PARP8	AP	PARP8|Alternative First Exon
TNFRSF10C|83064|AT	-0.166325	0.801587	-5.42748	8.64175e-08	1.57106e-06	6.95655	TNFRSF10C	AT	TNFRSF10C|Alternative Last Exon
NFIC|46681|ES	0.0676444	0.419281	5.42355	8.82402e-08	1.6032e-06	6.93637	NFIC	ES	NFIC|Cassette Exon
SIMC1|74640|ES	0.142727	0.728099	5.41897	9.04077e-08	1.64157e-06	6.91291	SIMC1	ES	SIMC1|Cassette Exon
DBNDD1|38196|AP	-0.0855174	0.754327	-5.41867	9.05556e-08	1.64324e-06	6.91133	DBNDD1	AP	DBNDD1|Alternative First Exon
ZNF540|49542|AP	0.143309	0.249869	5.41801	9.0873e-08	1.64798e-06	6.90794	ZNF540	AP	ZNF540|Alternative First Exon
PEX10|269|ES	0.229598	0.633531	5.41713	9.12947e-08	1.65461e-06	6.90347	PEX10	ES	PEX10|Cassette Exon
RBMX|90220|RI	0.119452	0.611763	5.41624	9.17296e-08	1.66147e-06	6.89888	RBMX	RI	RBMX|Retained Intron
FERMT2|27560|ES	-0.0405094	0.0789881	-5.41583	9.19253e-08	1.66399e-06	6.89681	FERMT2	ES	FERMT2|Cassette Exon
TMEM151B|97223|AT	0.186886	0.695558	5.41565	9.20137e-08	1.66457e-06	6.89589	TMEM151B	AT	TMEM151B|Alternative Last Exon
WDR90|32928|AP	0.108496	0.851563	5.41516	9.22536e-08	1.66788e-06	6.89337	WDR90	AP	WDR90|Alternative First Exon
GGA3|43399|RI	0.106256	0.188566	5.41412	9.27631e-08	1.67606e-06	6.88805	GGA3	RI	GGA3|Retained Intron
SPTBN1|53576|AP	-0.149478	0.370539	-5.412	9.38135e-08	1.69296e-06	6.87716	SPTBN1	AP	SPTBN1|Alternative First Exon
SLC39A8|70107|AT	0.0126357	0.981117	5.41208	9.3772e-08	1.69296e-06	6.87759	SLC39A8	AT	SLC39A8|Alternative Last Exon
SLC6A11|63374|AT	0.124436	0.676105	5.41153	9.40477e-08	1.69516e-06	6.87475	SLC6A11	AT	SLC6A11|Alternative Last Exon
SLC6A11|63375|AT	-0.124436	0.323896	-5.41152	9.40509e-08	1.69516e-06	6.87472	SLC6A11	AT	SLC6A11|Alternative Last Exon
CCDC90B|18085|AD	-0.0611178	0.338461	-5.40957	9.50288e-08	1.71174e-06	6.86472	CCDC90B	AD	CCDC90B|Alternative 5' Splice Site
KAT5|16912|AP	-0.0677733	0.140531	-5.40731	9.6172e-08	1.73127e-06	6.85316	KAT5	AP	KAT5|Alternative First Exon
REC8|26881|RI	0.1362	0.554421	5.40524	9.72307e-08	1.74819e-06	6.84258	REC8	RI	REC8|Retained Intron
UVRAG|17881|AP	-0.0726065	0.0914377	-5.40532	9.71915e-08	1.74819e-06	6.84297	UVRAG	AP	UVRAG|Alternative First Exon
NRP2|57106|AT	-0.064816	0.246391	-5.40209	9.88653e-08	1.7765e-06	6.82646	NRP2	AT	NRP2|Alternative Last Exon
DIDO1|60091|AT	-0.0779511	0.681588	-5.4016	9.91238e-08	1.78005e-06	6.82394	DIDO1	AT	DIDO1|Alternative Last Exon
DNM2|47587|ES	0.0723833	0.80483	5.40132	9.92715e-08	1.78162e-06	6.8225	DNM2	ES	DNM2|Cassette Exon
THOC5|61606|AP	-0.112244	0.631135	-5.40115	9.93582e-08	1.78209e-06	6.82166	THOC5	AP	THOC5|Alternative First Exon
YWHAE|38297|ES	-0.0444315	0.13193	-5.39803	1.01012e-07	1.81065e-06	6.8057	YWHAE	ES	YWHAE|Cassette Exon
SLC25A37|83082|AA	0.110242	0.650847	5.39719	1.0146e-07	1.81757e-06	6.80142	SLC25A37	AA	SLC25A37|Alternative 3' Splice Site
DFNB31|87322|AP	0.0928192	0.309826	5.39449	1.02917e-07	1.84254e-06	6.78765	DFNB31	AP	DFNB31|Alternative First Exon
C1orf213|1056|RI	0.127423	0.783789	5.39367	1.03368e-07	1.84903e-06	6.78342	C1orf213	RI	C1orf213|Retained Intron
GCNT2|75298|AP	0.118059	0.79492	5.39348	1.03468e-07	1.84903e-06	6.78249	GCNT2	AP	GCNT2|Alternative First Exon
ACTG1|44120|RI	0.0744921	0.929626	5.39357	1.03421e-07	1.84903e-06	6.78293	ACTG1	RI	ACTG1|Retained Intron
LENG8|51898|RI	0.123927	0.635094	5.39287	1.03807e-07	1.85396e-06	6.77933	LENG8	RI	LENG8|Retained Intron
KCNAB1|67356|AP	-0.161181	0.341788	-5.39223	1.04157e-07	1.85909e-06	6.77607	KCNAB1	AP	KCNAB1|Alternative First Exon
COPS7B|57937|AP	-0.0931392	0.319988	-5.3912	1.04726e-07	1.86781e-06	6.77081	COPS7B	AP	COPS7B|Alternative First Exon
COPS7B|57936|AP	0.0931377	0.680012	5.39111	1.04773e-07	1.86781e-06	6.77037	COPS7B	AP	COPS7B|Alternative First Exon
HMGN3|76814|AD	0.0406048	0.560858	5.38853	1.06213e-07	1.89234e-06	6.75718	HMGN3	AD	HMGN3|Alternative 5' Splice Site
TIA1|53873|ES	0.107431	0.33243	5.38764	1.06711e-07	1.90007e-06	6.75266	TIA1	ES	TIA1|Cassette Exon
SERGEF|14562|AD	-0.0942735	0.515909	-5.38653	1.07339e-07	1.91009e-06	6.74699	SERGEF	AD	SERGEF|Alternative 5' Splice Site
ERBB2IP|102012|ME	0.136004	0.823755	5.38625	1.07494e-07	1.91169e-06	6.74559	ERBB2IP	ME	ERBB2IP|Mutually Exclusive Exons
MEF2C|72747|AP	0.203295	0.464222	5.38562	1.07856e-07	1.91697e-06	6.74235	MEF2C	AP	MEF2C|Alternative First Exon
RIMKLB|20202|AT	-0.135875	0.476391	-5.38447	1.08511e-07	1.92635e-06	6.73649	RIMKLB	AT	RIMKLB|Alternative Last Exon
RIMKLB|20203|AT	0.135875	0.523609	5.38446	1.08515e-07	1.92635e-06	6.73646	RIMKLB	AT	RIMKLB|Alternative Last Exon
PQLC1|46261|ES	-0.0417586	0.0756013	-5.38229	1.09764e-07	1.94736e-06	6.7254	PQLC1	ES	PQLC1|Cassette Exon
BROX|9895|AP	0.157103	0.529601	5.38218	1.09831e-07	1.94736e-06	6.72481	BROX	AP	BROX|Alternative First Exon
CARHSP1|33955|AT	0.0401393	0.0883793	5.38116	1.10419e-07	1.95625e-06	6.71965	CARHSP1	AT	CARHSP1|Alternative Last Exon
CARHSP1|33956|AT	-0.0401391	0.911621	-5.38109	1.10465e-07	1.95625e-06	6.71925	CARHSP1	AT	CARHSP1|Alternative Last Exon
BROX|9894|AP	-0.157107	0.470396	-5.3806	1.1075e-07	1.95929e-06	6.71676	BROX	AP	BROX|Alternative First Exon
STK25|58383|AP	-0.12434	0.173346	-5.38045	1.10837e-07	1.95929e-06	6.716	STK25	AP	STK25|Alternative First Exon
CD48|8482|AT	0.011754	0.994582	5.38052	1.10793e-07	1.95929e-06	6.71639	CD48	AT	CD48|Alternative Last Exon
MEF2C|72749|AP	-0.202434	0.536556	-5.3795	1.11394e-07	1.96796e-06	6.71116	MEF2C	AP	MEF2C|Alternative First Exon
SLC25A29|29259|ES	0.133124	0.184598	5.37884	1.11782e-07	1.97126e-06	6.7078	SLC25A29	ES	SLC25A29|Cassette Exon
FGFR2|13300|AT	-0.0967275	0.604204	-5.37904	1.11662e-07	1.97126e-06	6.70883	FGFR2	AT	FGFR2|Alternative Last Exon
DRG2|39548|RI	0.0652965	0.127382	5.37894	1.11724e-07	1.97126e-06	6.7083	DRG2	RI	DRG2|Retained Intron
NTAN1|34131|ES	0.0511413	0.810003	5.37816	1.12181e-07	1.97712e-06	6.70435	NTAN1	ES	NTAN1|Cassette Exon
UNKL|33085|AD	0.114387	0.26226	5.37755	1.12546e-07	1.98236e-06	6.70121	UNKL	AD	UNKL|Alternative 5' Splice Site
SCARB1|25156|ES	0.0259482	0.954914	5.37644	1.13206e-07	1.99279e-06	6.69557	SCARB1	ES	SCARB1|Cassette Exon
ZNF773|52279|AT	-0.0673064	0.56453	-5.37513	1.13985e-07	2.00411e-06	6.68894	ZNF773	AT	ZNF773|Alternative Last Exon
ZNF773|52278|AT	0.0673064	0.43547	5.37514	1.13983e-07	2.00411e-06	6.68896	ZNF773	AT	ZNF773|Alternative Last Exon
NDE1|34184|AT	-0.0770524	0.331036	-5.37218	1.15774e-07	2.03355e-06	6.67389	NDE1	AT	NDE1|Alternative Last Exon
NDE1|34185|AT	0.077052	0.668963	5.37214	1.15798e-07	2.03355e-06	6.67369	NDE1	AT	NDE1|Alternative Last Exon
TNPO2|47845|AP	-0.0460224	0.110659	-5.36912	1.1765e-07	2.06485e-06	6.65836	TNPO2	AP	TNPO2|Alternative First Exon
ODF3B|62860|ES	0.156504	0.608875	5.36867	1.17929e-07	2.06851e-06	6.65607	ODF3B	ES	ODF3B|Cassette Exon
SRPK2|81276|AP	0.117925	0.774763	5.36771	1.18531e-07	2.07782e-06	6.65115	SRPK2	AP	SRPK2|Alternative First Exon
KLC4|76218|AP	-0.0729588	0.293838	-5.36491	1.20287e-07	2.10718e-06	6.63694	KLC4	AP	KLC4|Alternative First Exon
KLC4|76221|AP	0.0729571	0.706162	5.36481	1.20349e-07	2.10718e-06	6.63645	KLC4	AP	KLC4|Alternative First Exon
UBE2N|23690|RI	0.153917	0.571765	5.36454	1.20523e-07	2.10897e-06	6.63505	UBE2N	RI	UBE2N|Retained Intron
CDKN2A|86004|AP	-0.14329	0.431171	-5.36367	1.21072e-07	2.11732e-06	6.63066	CDKN2A	AP	CDKN2A|Alternative First Exon
ODF3B|62858|AA	0.119057	0.391756	5.35818	1.24619e-07	2.17806e-06	6.60276	ODF3B	AA	ODF3B|Alternative 3' Splice Site
CAMK1D|10772|AT	-0.0655668	0.703814	-5.35783	1.24846e-07	2.17973e-06	6.60101	CAMK1D	AT	CAMK1D|Alternative Last Exon
CAMK1D|10773|AT	0.0655668	0.296186	5.35781	1.24863e-07	2.17973e-06	6.60087	CAMK1D	AT	CAMK1D|Alternative Last Exon
TIA1|53875|ES	0.12364	0.779933	5.35723	1.25242e-07	2.18422e-06	6.59795	TIA1	ES	TIA1|Cassette Exon
SH3BP1|62134|AT	-0.0991371	0.204117	-5.35712	1.25317e-07	2.18422e-06	6.59736	SH3BP1	AT	SH3BP1|Alternative Last Exon
SH3BP1|62132|AT	0.0991369	0.795883	5.35708	1.25343e-07	2.18422e-06	6.59717	SH3BP1	AT	SH3BP1|Alternative Last Exon
MAPT|42005|ES	-0.153937	0.469533	-5.35605	1.26021e-07	2.19473e-06	6.59196	MAPT	ES	MAPT|Cassette Exon
CALD1|81858|AP	0.103043	0.209345	5.3543	1.27184e-07	2.21368e-06	6.58308	CALD1	AP	CALD1|Alternative First Exon
CDK2AP1|25065|AP	0.0450548	0.105015	5.35386	1.27478e-07	2.21748e-06	6.58085	CDK2AP1	AP	CDK2AP1|Alternative First Exon
AK5|3524|AP	-0.191566	0.606314	-5.35342	1.27777e-07	2.22137e-06	6.57859	AK5	AP	AK5|Alternative First Exon
RPS3A|70823|ES	0.0541143	0.0938898	5.34944	1.30472e-07	2.26689e-06	6.55842	RPS3A	ES	RPS3A|Cassette Exon
ELMOD3|54220|RI	0.0962352	0.851024	5.34805	1.31423e-07	2.28206e-06	6.55141	ELMOD3	RI	ELMOD3|Retained Intron
ENO2|20011|AP	0.129036	0.254479	5.34669	1.32365e-07	2.29705e-06	6.54451	ENO2	AP	ENO2|Alternative First Exon
ZMYND8|59710|AP	-0.123923	0.559687	-5.3464	1.32567e-07	2.29922e-06	6.54303	ZMYND8	AP	ZMYND8|Alternative First Exon
ZNF550|52294|ES	0.0951226	0.75703	5.34535	1.33302e-07	2.31059e-06	6.5377	ZNF550	ES	ZNF550|Cassette Exon
PLS3|89920|AP	-0.0804248	0.16758	-5.34488	1.3363e-07	2.31492e-06	6.53532	PLS3	AP	PLS3|Alternative First Exon
ANK3|11851|ES	0.10874	0.772239	5.34416	1.34135e-07	2.32229e-06	6.53168	ANK3	ES	ANK3|Cassette Exon
SMIM1|338|AT	0.0195169	0.96022	5.34281	1.35089e-07	2.33743e-06	6.52484	SMIM1	AT	SMIM1|Alternative Last Exon
VPS13A|86647|AP	0.156475	0.676214	5.34253	1.35287e-07	2.33812e-06	6.52342	VPS13A	AP	VPS13A|Alternative First Exon
RCAN1|60494|AP	-0.1282	0.416855	-5.34261	1.35231e-07	2.33812e-06	6.52382	RCAN1	AP	RCAN1|Alternative First Exon
CLIP1|24955|ES	-0.0767323	0.110022	-5.3424	1.35379e-07	2.33833e-06	6.52276	CLIP1	ES	CLIP1|Cassette Exon
APBB3|73673|RI	0.148392	0.631347	5.34095	1.36408e-07	2.35472e-06	6.51545	APBB3	RI	APBB3|Retained Intron
SKA2|42753|ES	-0.110423	0.28897	-5.34081	1.36513e-07	2.35514e-06	6.51471	SKA2	ES	SKA2|Cassette Exon
RPS6KA2|78426|AP	0.16879	0.654972	5.33992	1.37151e-07	2.36476e-06	6.5102	RPS6KA2	AP	RPS6KA2|Alternative First Exon
YIPF2|47605|AD	0.0415356	0.810224	5.33864	1.38073e-07	2.37927e-06	6.50373	YIPF2	AD	YIPF2|Alternative 5' Splice Site
ANKRD13D|17156|AP	0.134715	0.588795	5.33806	1.38492e-07	2.3851e-06	6.5008	ANKRD13D	AP	ANKRD13D|Alternative First Exon
NFATC4|26983|AP	-0.142958	0.619475	-5.33727	1.39066e-07	2.39323e-06	6.49681	NFATC4	AP	NFATC4|Alternative First Exon
DCAF6|91280|ES	-0.129728	0.565298	-5.33707	1.39208e-07	2.39323e-06	6.49582	DCAF6	ES	DCAF6|Cassette Exon
THOC5|61607|AP	0.111393	0.368096	5.33715	1.39153e-07	2.39323e-06	6.4962	THOC5	AP	THOC5|Alternative First Exon
MAST4|72280|AT	0.0392889	0.101847	5.33472	1.40935e-07	2.4215e-06	6.48391	MAST4	AT	MAST4|Alternative Last Exon
ANKRD13D|17155|AP	-0.134494	0.411404	-5.33223	1.42781e-07	2.45178e-06	6.47135	ANKRD13D	AP	ANKRD13D|Alternative First Exon
S100PBP|1635|AT	-0.0616915	0.446934	-5.33006	1.4441e-07	2.4775e-06	6.46039	S100PBP	AT	S100PBP|Alternative Last Exon
S100PBP|1636|AT	0.0616908	0.553065	5.33002	1.44447e-07	2.4775e-06	6.46014	S100PBP	AT	S100PBP|Alternative Last Exon
RDH13|51998|AP	0.106746	0.571392	5.32925	1.45028e-07	2.48466e-06	6.45626	RDH13	AP	RDH13|Alternative First Exon
RDH13|51997|AP	-0.106746	0.428608	-5.32924	1.45033e-07	2.48466e-06	6.45623	RDH13	AP	RDH13|Alternative First Exon
PCBP2|22049|ES	0.00939846	0.968474	5.32892	1.45278e-07	2.4874e-06	6.45461	PCBP2	ES	PCBP2|Cassette Exon
DDA1|48277|RI	0.00779722	0.992155	5.32502	1.48269e-07	2.53714e-06	6.43492	DDA1	RI	DDA1|Retained Intron
TUBGCP2|13529|AP	-0.0837608	0.396859	-5.32462	1.48584e-07	2.54105e-06	6.43287	TUBGCP2	AP	TUBGCP2|Alternative First Exon
DRAP1|16951|AP	0.0170661	0.95796	5.32165	1.50903e-07	2.57921e-06	6.41792	DRAP1	AP	DRAP1|Alternative First Exon
OARD1|76091|AD	-0.060375	0.398703	-5.31714	1.54502e-07	2.63919e-06	6.39516	OARD1	AD	OARD1|Alternative 5' Splice Site
AK5|3523|AP	0.188389	0.388066	5.31546	1.55861e-07	2.66086e-06	6.3867	AK5	AP	AK5|Alternative First Exon
SHF|30407|AP	0.136233	0.559308	5.31497	1.56261e-07	2.66613e-06	6.38423	SHF	AP	SHF|Alternative First Exon
PTCHD4|76445|AT	-0.106768	0.368496	-5.31485	1.56358e-07	2.66625e-06	6.38363	PTCHD4	AT	PTCHD4|Alternative Last Exon
PTCHD4|76446|AT	0.106777	0.631512	5.31257	1.58229e-07	2.69659e-06	6.37214	PTCHD4	AT	PTCHD4|Alternative Last Exon
SH3BP2|68592|AP	-0.111187	0.224584	-5.31134	1.59245e-07	2.71233e-06	6.36596	SH3BP2	AP	SH3BP2|Alternative First Exon
APOB|52793|AT	-0.186499	0.462993	-5.30808	1.61979e-07	2.7573e-06	6.34952	APOB	AT	APOB|Alternative Last Exon
CSTF3|14886|RI	0.0636017	0.191435	5.30721	1.62715e-07	2.76822e-06	6.34515	CSTF3	RI	CSTF3|Retained Intron
FITM1|26850|AP	0.121838	0.230033	5.3059	1.63828e-07	2.78554e-06	6.33857	FITM1	AP	FITM1|Alternative First Exon
TACC2|13343|ES	0.0621808	0.131637	5.30497	1.64626e-07	2.7975e-06	6.33388	TACC2	ES	TACC2|Cassette Exon
METTL21A|57183|AP	0.0699489	0.146909	5.30321	1.66138e-07	2.82157e-06	6.32505	METTL21A	AP	METTL21A|Alternative First Exon
SCNN1A|19840|AP	-0.0531155	0.0976284	-5.30257	1.667e-07	2.82947e-06	6.32179	SCNN1A	AP	SCNN1A|Alternative First Exon
NAT9|43298|RI	0.0968876	0.21745	5.30243	1.6682e-07	2.82988e-06	6.32109	NAT9	RI	NAT9|Retained Intron
ENO2|20012|AP	-0.12732	0.747073	-5.30143	1.67687e-07	2.84295e-06	6.31609	ENO2	AP	ENO2|Alternative First Exon
LARP7|70383|AP	-0.0628298	0.296709	-5.30033	1.68648e-07	2.85759e-06	6.31057	LARP7	AP	LARP7|Alternative First Exon
RAPGEFL1|40847|AP	0.134647	0.244615	5.29955	1.69341e-07	2.86769e-06	6.30661	RAPGEFL1	AP	RAPGEFL1|Alternative First Exon
FITM1|26849|AP	-0.12258	0.769297	-5.29802	1.7069e-07	2.88721e-06	6.29895	FITM1	AP	FITM1|Alternative First Exon
UBXN11|1254|ES	0.0859879	0.524411	5.29807	1.70647e-07	2.88721e-06	6.2992	UBXN11	ES	UBXN11|Cassette Exon
SLC9A3R2|33187|AP	0.101251	0.700865	5.29473	1.73635e-07	2.93534e-06	6.28244	SLC9A3R2	AP	SLC9A3R2|Alternative First Exon
ZNF549|52283|AT	0.0774444	0.384624	5.29304	1.75168e-07	2.95745e-06	6.27395	ZNF549	AT	ZNF549|Alternative Last Exon
ZNF549|52284|AT	-0.0774429	0.615376	-5.29296	1.75245e-07	2.95745e-06	6.27353	ZNF549	AT	ZNF549|Alternative Last Exon
CBWD6|86489|AT	-0.0700333	0.376789	-5.29306	1.7515e-07	2.95745e-06	6.27405	CBWD6	AT	CBWD6|Alternative Last Exon
ZNF765|51718|AT	-0.133362	0.555787	-5.29281	1.75384e-07	2.9581e-06	6.27276	ZNF765	AT	ZNF765|Alternative Last Exon
TMEM5|22852|ES	-0.0680824	0.335154	-5.29253	1.75633e-07	2.9606e-06	6.27139	TMEM5	ES	TMEM5|Cassette Exon
DST|76561|ES	-0.0666272	0.130246	-5.29121	1.7685e-07	2.97941e-06	6.26472	DST	ES	DST|Cassette Exon
FAM107B|10817|AP	-0.113881	0.652879	-5.29106	1.76982e-07	2.97993e-06	6.264	FAM107B	AP	FAM107B|Alternative First Exon
SLC27A1|48308|AP	-0.11702	0.839293	-5.28994	1.78017e-07	2.99392e-06	6.25838	SLC27A1	AP	SLC27A1|Alternative First Exon
LARP7|70384|AP	0.0626926	0.703169	5.29002	1.77943e-07	2.99392e-06	6.25878	LARP7	AP	LARP7|Alternative First Exon
ZNF816|51645|AT	0.0605678	0.41601	5.28932	1.78588e-07	3.00182e-06	6.25528	ZNF816	AT	ZNF816|Alternative Last Exon
CXorf40A|90298|AP	-0.0948397	0.718653	-5.28779	1.8002e-07	3.02242e-06	6.24758	CXorf40A	AP	CXorf40A|Alternative First Exon
CXorf40A|90295|AP	0.0948391	0.281346	5.28781	1.80003e-07	3.02242e-06	6.24767	CXorf40A	AP	CXorf40A|Alternative First Exon
MICAL2|14417|AT	-0.0565596	0.138931	-5.28568	1.82006e-07	3.05403e-06	6.23698	MICAL2	AT	MICAL2|Alternative Last Exon
ATAD3A|175|AP	0.0699149	0.142116	5.2855	1.82173e-07	3.05508e-06	6.2361	ATAD3A	AP	ATAD3A|Alternative First Exon
LTBP4|49934|ES	0.0301987	0.801525	5.28517	1.82487e-07	3.0586e-06	6.23444	LTBP4	ES	LTBP4|Cassette Exon
KCTD1|44993|AP	-0.0523846	0.151339	-5.28392	1.83676e-07	3.07679e-06	6.22817	KCTD1	AP	KCTD1|Alternative First Exon
NFYC|2013|AP	0.0668784	0.903229	5.28362	1.83957e-07	3.07973e-06	6.2267	NFYC	AP	NFYC|Alternative First Exon
ST20|32163|AP	0.0393242	0.112362	5.28289	1.84657e-07	3.08969e-06	6.22303	ST20	AP	ST20|Alternative First Exon
CITED1|89452|AP	-0.107458	0.624077	-5.28202	1.8549e-07	3.09659e-06	6.21868	CITED1	AP	CITED1|Alternative First Exon
CCDC24|2518|AP	0.0788384	0.370374	5.28219	1.85326e-07	3.09659e-06	6.21953	CCDC24	AP	CCDC24|Alternative First Exon
ATAD3A|174|AP	-0.0707432	0.857135	-5.28217	1.85353e-07	3.09659e-06	6.21939	ATAD3A	AP	ATAD3A|Alternative First Exon
SEPT9|43715|AP	-0.0505775	0.0848166	-5.28213	1.85388e-07	3.09659e-06	6.21921	2009-09-01	AP	SEPT9|Alternative First Exon
IFT80|67472|AP	-0.139017	0.506881	-5.27486	1.92518e-07	3.21209e-06	6.18279	IFT80	AP	IFT80|Alternative First Exon
MTA3|53364|AP	0.0988419	0.202895	5.27456	1.92814e-07	3.2152e-06	6.18131	MTA3	AP	MTA3|Alternative First Exon
ADRA1A|83141|AA	0.0889262	0.866203	5.27426	1.93111e-07	3.21833e-06	6.17982	ADRA1A	AA	ADRA1A|Alternative 3' Splice Site
RALY|59017|ES	0.0272646	0.801886	5.27359	1.93784e-07	3.22773e-06	6.17646	RALY	ES	RALY|Cassette Exon
NEDD4L|45652|AP	0.183417	0.547422	5.27194	1.95451e-07	3.25365e-06	6.16819	NEDD4L	AP	NEDD4L|Alternative First Exon
SUOX|22334|AP	-0.112192	0.729532	-5.27071	1.96703e-07	3.27092e-06	6.16203	SUOX	AP	SUOX|Alternative First Exon
SUOX|22333|AP	0.112192	0.270468	5.2707	1.96711e-07	3.27092e-06	6.16199	SUOX	AP	SUOX|Alternative First Exon
INSR|47099|ES	-0.102789	0.417966	-5.26976	1.97668e-07	3.28497e-06	6.15731	INSR	ES	INSR|Cassette Exon
KAT5|16911|AP	0.0667582	0.858551	5.26863	1.98832e-07	3.30245e-06	6.15165	KAT5	AP	KAT5|Alternative First Exon
CDKL1|27475|AA	0.161202	0.565467	5.26483	2.02779e-07	3.36594e-06	6.13268	CDKL1	AA	CDKL1|Alternative 3' Splice Site
CCDC25|83179|ES	0.0300758	0.932148	5.26473	2.02883e-07	3.36594e-06	6.13218	CCDC25	ES	CCDC25|Cassette Exon
KRTCAP3|53011|AP	0.0485287	0.140832	5.26126	2.06561e-07	3.42503e-06	6.11484	KRTCAP3	AP	KRTCAP3|Alternative First Exon
KIAA1715|56096|AP	-0.088911	0.175834	-5.26026	2.07632e-07	3.44084e-06	6.10985	KIAA1715	AP	KIAA1715|Alternative First Exon
LRRC23|20007|ES	0.0878645	0.537608	5.25984	2.08093e-07	3.44653e-06	6.10771	LRRC23	ES	LRRC23|Cassette Exon
APOB|52792|AT	0.184142	0.533083	5.25771	2.10394e-07	3.48138e-06	6.0971	APOB	AT	APOB|Alternative Last Exon
DNAH14|9968|AT	0.152808	0.448272	5.25746	2.1067e-07	3.48138e-06	6.09584	DNAH14	AT	DNAH14|Alternative Last Exon
HARS2|73743|AD	0.0956761	0.87844	5.25751	2.10611e-07	3.48138e-06	6.0961	HARS2	AD	HARS2|Alternative 5' Splice Site
RMDN2|53231|AP	0.0944529	0.899142	5.25749	2.10636e-07	3.48138e-06	6.09599	RMDN2	AP	RMDN2|Alternative First Exon
PABPC1L|59496|AT	-0.0770946	0.349551	-5.25467	2.13722e-07	3.52983e-06	6.08196	PABPC1L	AT	PABPC1L|Alternative Last Exon
FHL2|54828|ES	0.10541	0.175972	5.25212	2.16565e-07	3.57479e-06	6.0692	FHL2	ES	FHL2|Cassette Exon
PCSK5|86634|AT	-0.147299	0.632901	-5.25165	2.17089e-07	3.58142e-06	6.06687	PCSK5	AT	PCSK5|Alternative Last Exon
KANK1|85709|AP	-0.138131	0.663319	-5.2509	2.17926e-07	3.59321e-06	6.06316	KANK1	AP	KANK1|Alternative First Exon
COMMD4|31846|ES	0.012944	0.961729	5.24972	2.19264e-07	3.61325e-06	6.05725	COMMD4	ES	COMMD4|Cassette Exon
SLC27A1|48307|AP	0.11422	0.155625	5.24614	2.23358e-07	3.67866e-06	6.0394	SLC27A1	AP	SLC27A1|Alternative First Exon
ORMDL1|56537|RI	0.123464	0.382766	5.24341	2.26526e-07	3.72875e-06	6.02581	ORMDL1	RI	ORMDL1|Retained Intron
COMT|61102|AA	0.0317211	0.0536048	5.24082	2.29572e-07	3.77677e-06	6.01293	COMT	AA	COMT|Alternative 3' Splice Site
ZBTB7B|101303|ES	-0.0745402	0.336243	-5.24013	2.30386e-07	3.78592e-06	6.00952	ZBTB7B	ES	ZBTB7B|Cassette Exon
HNRNPA1|301521|ES	-0.0549157	0.618794	-5.24014	2.30375e-07	3.78592e-06	6.00956	HNRNPA1	ES	HNRNPA1|Cassette Exon
KRTCAP3|53012|AP	-0.0491893	0.858571	-5.23588	2.35493e-07	3.86768e-06	5.98836	KRTCAP3	AP	KRTCAP3|Alternative First Exon
PPM1F|61261|AT	-0.0452602	0.796825	-5.23459	2.37059e-07	3.89014e-06	5.98197	PPM1F	AT	PPM1F|Alternative Last Exon
PPM1F|61262|AT	0.0452598	0.203175	5.23454	2.37124e-07	3.89014e-06	5.9817	PPM1F	AT	PPM1F|Alternative Last Exon
DST|76562|ES	0.0640504	0.828956	5.23322	2.38735e-07	3.91438e-06	5.97517	DST	ES	DST|Cassette Exon
FDFT1|82638|AP	0.11221	0.387157	5.23225	2.39931e-07	3.9318e-06	5.97035	FDFT1	AP	FDFT1|Alternative First Exon
FLNA|90565|ES	0.075644	0.271091	5.23177	2.40524e-07	3.93932e-06	5.96797	FLNA	ES	FLNA|Cassette Exon
DNAJC7|40975|ES	-0.034085	0.0603066	-5.22893	2.44078e-07	3.99529e-06	5.95382	DNAJC7	ES	DNAJC7|Cassette Exon
MRS2|75507|AT	0.061431	0.297415	5.22677	2.46806e-07	4.03463e-06	5.9431	MRS2	AT	MRS2|Alternative Last Exon
MRS2|75506|AT	-0.0614306	0.702586	-5.22671	2.4688e-07	4.03463e-06	5.94281	MRS2	AT	MRS2|Alternative Last Exon
DCUN1D5|18486|AD	-0.0280544	0.0640633	-5.2267	2.46892e-07	4.03463e-06	5.94276	DCUN1D5	AD	DCUN1D5|Alternative 5' Splice Site
CALCOCO2|42231|ES	0.10207	0.391575	5.22596	2.4783e-07	4.0477e-06	5.93911	CALCOCO2	ES	CALCOCO2|Cassette Exon
PABPC1L|59493|AT	0.076658	0.650474	5.22509	2.48944e-07	4.06364e-06	5.93478	PABPC1L	AT	PABPC1L|Alternative Last Exon
HNRNPD|69699|AT	-0.0536482	0.879864	-5.22446	2.49744e-07	4.07219e-06	5.93168	HNRNPD	AT	HNRNPD|Alternative Last Exon
HNRNPD|69698|AT	0.0536482	0.120136	5.22446	2.49744e-07	4.07219e-06	5.93168	HNRNPD	AT	HNRNPD|Alternative Last Exon
ACAA1|64019|RI	0.0675984	0.136339	5.22412	2.50183e-07	4.07708e-06	5.92999	ACAA1	RI	ACAA1|Retained Intron
PACS2|29630|AP	-0.141481	0.39972	-5.22106	2.54158e-07	4.1384e-06	5.91479	PACS2	AP	PACS2|Alternative First Exon
FXYD3|49023|AP	-0.120743	0.297065	-5.22091	2.54353e-07	4.1384e-06	5.91405	FXYD3	AP	FXYD3|Alternative First Exon
DNPH1|76257|RI	0.0248198	0.101421	5.2209	2.54368e-07	4.1384e-06	5.91399	DNPH1	RI	DNPH1|Retained Intron
FAM160A2|14081|AD	0.0663905	0.240336	5.22024	2.55227e-07	4.15008e-06	5.91074	FAM160A2	AD	FAM160A2|Alternative 5' Splice Site
NRP2|57107|AT	0.0595641	0.739527	5.21999	2.55552e-07	4.15307e-06	5.90951	NRP2	AT	NRP2|Alternative Last Exon
AKAP17A|88395|RI	0.118445	0.63187	5.21841	2.57644e-07	4.18475e-06	5.90165	AKAP17A	RI	AKAP17A|Retained Intron
RBM48|80441|RI	0.0771151	0.183595	5.21723	2.59212e-07	4.20791e-06	5.89579	RBM48	RI	RBM48|Retained Intron
PDE4DIP|4410|AT	-0.057609	0.111738	-5.21676	2.59838e-07	4.21574e-06	5.89347	PDE4DIP	AT	PDE4DIP|Alternative Last Exon
FN1|57397|ES	-0.0769183	0.540858	-5.21662	2.6002e-07	4.21636e-06	5.89279	FN1	ES	FN1|Cassette Exon
MDK|15566|AP	0.043218	0.917754	5.2159	2.60981e-07	4.22962e-06	5.88923	MDK	AP	MDK|Alternative First Exon
DNAH9|39293|AT	0.125087	0.280389	5.21487	2.62375e-07	4.24987e-06	5.88409	DNAH9	AT	DNAH9|Alternative Last Exon
PHB2|20044|ES	0.148324	0.666411	5.21471	2.62583e-07	4.2509e-06	5.88333	PHB2	ES	PHB2|Cassette Exon
CARKD|26255|RI	0.0666739	0.159158	5.21428	2.63164e-07	4.25796e-06	5.8812	CARKD	RI	CARKD|Retained Intron
SGSM3|62346|RI	0.0997822	0.262634	5.21378	2.63847e-07	4.26665e-06	5.8787	SGSM3	RI	SGSM3|Retained Intron
DNAH9|39292|AT	-0.12505	0.719646	-5.21305	2.64835e-07	4.28028e-06	5.8751	DNAH9	AT	DNAH9|Alternative Last Exon
DNAH14|9969|AT	-0.150571	0.548524	-5.2123	2.65851e-07	4.29435e-06	5.8714	DNAH14	AT	DNAH14|Alternative Last Exon
PITPNB|61522|ES	0.0133606	0.985924	5.21215	2.66059e-07	4.29535e-06	5.87065	PITPNB	ES	PITPNB|Cassette Exon
NPDC1|88261|AP	-0.128924	0.538155	-5.20965	2.69491e-07	4.34657e-06	5.85829	NPDC1	AP	NPDC1|Alternative First Exon
NPDC1|88260|AP	0.128924	0.461845	5.20963	2.69527e-07	4.34657e-06	5.85816	NPDC1	AP	NPDC1|Alternative First Exon
ZFYVE19|30050|ES	0.0391214	0.9156	5.20728	2.72792e-07	4.39681e-06	5.84655	ZFYVE19	ES	ZFYVE19|Cassette Exon
SMPDL3A|77390|ES	0.0565668	0.88613	5.20679	2.7348e-07	4.40548e-06	5.84412	SMPDL3A	ES	SMPDL3A|Cassette Exon
DTD2|27119|RI	-0.0381807	0.667474	-5.20549	2.75306e-07	4.43247e-06	5.8377	DTD2	RI	DTD2|Retained Intron
TRIM36|73019|AT	-0.0314347	0.096281	-5.20473	2.76377e-07	4.44729e-06	5.83395	TRIM36	AT	TRIM36|Alternative Last Exon
BCAS3|42874|ES	-0.0355003	0.0548888	-5.20121	2.8141e-07	4.5258e-06	5.81655	BCAS3	ES	BCAS3|Cassette Exon
CDKL1|27474|AT	0.0463978	0.158555	5.19872	2.85029e-07	4.58149e-06	5.80423	CDKL1	AT	CDKL1|Alternative Last Exon
CDKL1|27473|AT	-0.0463963	0.841444	-5.19858	2.85233e-07	4.58227e-06	5.80354	CDKL1	AT	CDKL1|Alternative Last Exon
CCDC92|25120|AP	0.0834872	0.200095	5.19824	2.85734e-07	4.58649e-06	5.80185	CCDC92	AP	CCDC92|Alternative First Exon
CYP2R1|14477|AP	-0.0812995	0.591784	-5.19819	2.85808e-07	4.58649e-06	5.8016	CYP2R1	AP	CYP2R1|Alternative First Exon
EPC1|11156|AP	0.0551303	0.893435	5.19645	2.88365e-07	4.62287e-06	5.79301	EPC1	AP	EPC1|Alternative First Exon
EPC1|11157|AP	-0.0551299	0.106565	-5.19643	2.88389e-07	4.62287e-06	5.79293	EPC1	AP	EPC1|Alternative First Exon
CCDC92|25121|AP	-0.0834275	0.799959	-5.1959	2.89174e-07	4.6304e-06	5.79031	CCDC92	AP	CCDC92|Alternative First Exon
BCCIP|13433|AT	-0.0368628	0.191757	-5.19595	2.89094e-07	4.6304e-06	5.79057	BCCIP	AT	BCCIP|Alternative Last Exon
C17orf80|43216|AP	0.1275	0.501905	5.19483	2.90758e-07	4.65323e-06	5.78504	C17orf80	AP	C17orf80|Alternative First Exon
YIF1B|49603|AP	-0.0879321	0.712626	-5.19298	2.93533e-07	4.69509e-06	5.77588	YIF1B	AP	YIF1B|Alternative First Exon
DPY19L2|22846|AP	-0.139885	0.590801	-5.19229	2.94563e-07	4.70901e-06	5.7725	DPY19L2	AP	DPY19L2|Alternative First Exon
NDUFB4|66375|AA	0.0662448	0.961672	5.19125	2.96137e-07	4.7316e-06	5.76736	NDUFB4	AA	NDUFB4|Alternative 3' Splice Site
ZNF141|68345|AT	-0.149213	0.585858	-5.1902	2.97738e-07	4.75203e-06	5.76216	ZNF141	AT	ZNF141|Alternative Last Exon
ZNF141|68344|AT	0.149213	0.414142	5.1902	2.97739e-07	4.75203e-06	5.76216	ZNF141	AT	ZNF141|Alternative Last Exon
PSMG4|75172|AT	0.0699499	0.554026	5.1897	2.98497e-07	4.76154e-06	5.75971	PSMG4	AT	PSMG4|Alternative Last Exon
ZNF90|48715|AT	0.0704657	0.864443	5.18856	3.00241e-07	4.78677e-06	5.7541	ZNF90	AT	ZNF90|Alternative Last Exon
PHPT1|88225|ES	0.0425008	0.11725	5.1877	3.01559e-07	4.80517e-06	5.74987	PHPT1	ES	PHPT1|Cassette Exon
METTL21B|22751|AP	-0.0381497	0.102717	-5.18692	3.02763e-07	4.82176e-06	5.74603	METTL21B	AP	METTL21B|Alternative First Exon
CLK3|31725|AP	0.125712	0.686729	5.18666	3.03172e-07	4.82565e-06	5.74473	CLK3	AP	CLK3|Alternative First Exon
CLK3|31726|AP	-0.1257	0.313282	-5.18608	3.04079e-07	4.83746e-06	5.74185	CLK3	AP	CLK3|Alternative First Exon
COPS7A|19945|ES	0.135722	0.307956	5.18565	3.04747e-07	4.84287e-06	5.73973	COPS7A	ES	COPS7A|Cassette Exon
FAM221A|78998|ES	0.0671061	0.830201	5.18571	3.04649e-07	4.84287e-06	5.74004	FAM221A	ES	FAM221A|Cassette Exon
MTFR1L|1198|AP	-0.0843076	0.653279	-5.18553	3.0493e-07	4.84316e-06	5.73915	MTFR1L	AP	MTFR1L|Alternative First Exon
SHROOM1|73314|ES	0.117525	0.549327	5.18437	3.06747e-07	4.86937e-06	5.73343	SHROOM1	ES	SHROOM1|Cassette Exon
DMKN|49146|RI	0.127437	0.258309	5.18387	3.07522e-07	4.87906e-06	5.73099	DMKN	RI	DMKN|Retained Intron
ADAM15|7905|ES	0.0775149	0.239507	5.18292	3.09015e-07	4.89655e-06	5.72632	ADAM15	ES	ADAM15|Cassette Exon
EPHA7|77022|AT	-0.0421676	0.905259	-5.18287	3.091e-07	4.89655e-06	5.72606	EPHA7	AT	EPHA7|Alternative Last Exon
EPHA7|77023|AT	0.0421674	0.0947412	5.18286	3.09124e-07	4.89655e-06	5.72598	EPHA7	AT	EPHA7|Alternative Last Exon
ITGB4|43489|ES	0.13899	0.287847	5.18115	3.11825e-07	4.93667e-06	5.71759	ITGB4	ES	ITGB4|Cassette Exon
DMPK|50526|AA	0.0821022	0.124547	5.17988	3.1386e-07	4.96621e-06	5.71132	DMPK	AA	DMPK|Alternative 3' Splice Site
HNMT|55470|AT	-0.0967183	0.699524	-5.1795	3.14475e-07	4.97327e-06	5.70944	HNMT	AT	HNMT|Alternative Last Exon
ATP6V0B|2510|ES	0.101743	0.317195	5.17777	3.17264e-07	5.01468e-06	5.70093	ATP6V0B	ES	ATP6V0B|Cassette Exon
ZNF90|48716|AT	-0.0702769	0.135728	-5.17617	3.19856e-07	5.05294e-06	5.69308	ZNF90	AT	ZNF90|Alternative Last Exon
HERC2|29747|ES	-0.139131	0.301615	-5.17337	3.2446e-07	5.12291e-06	5.6793	HERC2	ES	HERC2|Cassette Exon
DPY19L2|22847|AP	0.139191	0.40857	5.17118	3.28112e-07	5.17779e-06	5.66852	DPY19L2	AP	DPY19L2|Alternative First Exon
AMACR|71699|AT	0.0658084	0.0796773	5.16974	3.30525e-07	5.20749e-06	5.66145	AMACR	AT	AMACR|Alternative Last Exon
AMACR|71697|AT	-0.0658084	0.920323	-5.16974	3.30524e-07	5.20749e-06	5.66145	AMACR	AT	AMACR|Alternative Last Exon
DNAJC14|22260|AP	0.0611697	0.654352	5.16978	3.30449e-07	5.20749e-06	5.66167	DNAJC14	AP	DNAJC14|Alternative First Exon
SRSF11|3380|RI	0.082585	0.710834	5.16669	3.35694e-07	5.2861e-06	5.64649	SRSF11	RI	SRSF11|Retained Intron
BTBD8|3753|AT	-0.160046	0.523517	-5.16523	3.38202e-07	5.32275e-06	5.63932	BTBD8	AT	BTBD8|Alternative Last Exon
ZNF611|101327|ME	-0.151079	0.342081	-5.16367	3.40912e-07	5.36253e-06	5.63162	ZNF611	ME	ZNF611|Mutually Exclusive Exons
ZP3|80169|AP	0.10805	0.759426	5.16333	3.41506e-07	5.369e-06	5.62995	ZP3	AP	ZP3|Alternative First Exon
ABI1|11041|ES	-0.0930463	0.766182	-5.16299	3.42097e-07	5.37541e-06	5.62828	ABI1	ES	ABI1|Cassette Exon
DDX11|20963|RI	0.0631779	0.176651	5.16213	3.43594e-07	5.39607e-06	5.62407	DDX11	RI	DDX11|Retained Intron
DNAJC14|22262|AP	-0.0611016	0.34571	-5.16151	3.44686e-07	5.41032e-06	5.62101	DNAJC14	AP	DNAJC14|Alternative First Exon
PILRB|80936|RI	0.0965059	0.311474	5.16084	3.45863e-07	5.4259e-06	5.61773	PILRB	RI	PILRB|Retained Intron
VSTM4|11498|AT	-0.0564276	0.85901	-5.15978	3.47722e-07	5.45215e-06	5.61256	VSTM4	AT	VSTM4|Alternative Last Exon
VSTM4|11499|AT	0.0564235	0.140991	5.1594	3.48398e-07	5.45985e-06	5.61069	VSTM4	AT	VSTM4|Alternative Last Exon
BTBD8|3754|AT	0.160726	0.476855	5.15813	3.5066e-07	5.49237e-06	5.60445	BTBD8	AT	BTBD8|Alternative Last Exon
SEC14L2|61738|AT	-0.0545838	0.900163	-5.15756	3.51679e-07	5.50291e-06	5.60166	SEC14L2	AT	SEC14L2|Alternative Last Exon
SEC14L2|61736|AT	0.0545836	0.0998372	5.15754	3.51707e-07	5.50291e-06	5.60158	SEC14L2	AT	SEC14L2|Alternative Last Exon
CROT|80322|AT	-0.0337976	0.875572	-5.15743	3.51914e-07	5.50322e-06	5.60101	CROT	AT	CROT|Alternative Last Exon
CFLAR|56792|AT	0.0216131	0.178355	5.15616	3.54193e-07	5.53591e-06	5.59479	CFLAR	AT	CFLAR|Alternative Last Exon
COX19|78556|AT	-0.0741315	0.411152	-5.15413	3.57874e-07	5.58894e-06	5.58483	COX19	AT	COX19|Alternative Last Exon
COX19|78557|AT	0.0741311	0.588848	5.15408	3.57966e-07	5.58894e-06	5.58458	COX19	AT	COX19|Alternative Last Exon
CD300LG|41726|AT	0.0552251	0.92959	5.15323	3.59508e-07	5.61003e-06	5.58044	CD300LG	AT	CD300LG|Alternative Last Exon
C21orf33|60805|AT	-0.0137914	0.961882	-5.15297	3.5999e-07	5.61458e-06	5.57915	C21orf33	AT	C21orf33|Alternative Last Exon
DDX19B|37347|AT	-0.0574411	0.879318	-5.15192	3.61912e-07	5.63895e-06	5.57401	DDX19B	AT	DDX19B|Alternative Last Exon
DDX19B|37343|AT	0.0574409	0.120681	5.15191	3.61935e-07	5.63895e-06	5.57395	DDX19B	AT	DDX19B|Alternative Last Exon
PACRG|78397|AP	-0.113488	0.16913	-5.15136	3.6295e-07	5.65176e-06	5.57125	PACRG	AP	PACRG|Alternative First Exon
ACAD10|24536|ES	0.0997065	0.360689	5.14905	3.67231e-07	5.7154e-06	5.55995	ACAD10	ES	ACAD10|Cassette Exon
ANKRD65|168|ES	0.136387	0.77992	5.14742	3.70273e-07	5.7597e-06	5.552	ANKRD65	ES	ANKRD65|Cassette Exon
FAM149A|71398|AP	0.145371	0.537402	5.1467	3.71641e-07	5.77791e-06	5.54845	FAM149A	AP	FAM149A|Alternative First Exon
ANKRD49|18350|RI	0.137671	0.310261	5.14614	3.72699e-07	5.78824e-06	5.54571	ANKRD49	RI	ANKRD49|Retained Intron
ADRA1A|83138|AT	-0.0565955	0.0997828	-5.1462	3.72588e-07	5.78824e-06	5.54599	ADRA1A	AT	ADRA1A|Alternative Last Exon
PRPF39|27398|ES	0.114152	0.58492	5.14526	3.74375e-07	5.81121e-06	5.54138	PRPF39	ES	PRPF39|Cassette Exon
DNAJC10|56462|AT	-0.0772319	0.745467	-5.14238	3.79879e-07	5.89043e-06	5.52732	DNAJC10	AT	DNAJC10|Alternative Last Exon
DNAJC10|56461|AT	0.0772319	0.254533	5.14238	3.79879e-07	5.89043e-06	5.52732	DNAJC10	AT	DNAJC10|Alternative Last Exon
CNEP1R1|36356|AP	-0.170454	0.694991	-5.13786	3.88694e-07	6.02394e-06	5.50522	CNEP1R1	AP	CNEP1R1|Alternative First Exon
WIBG|22293|ES	-0.0611437	0.231372	-5.13693	3.90537e-07	6.04931e-06	5.50066	WIBG	ES	WIBG|Cassette Exon
POM121|79927|AT	-0.0900744	0.648706	-5.13593	3.92509e-07	6.07347e-06	5.4958	POM121	AT	POM121|Alternative Last Exon
POM121|79928|AT	0.0900742	0.351293	5.13595	3.92484e-07	6.07347e-06	5.49587	POM121	AT	POM121|Alternative Last Exon
NRD1|2987|ES	0.0652627	0.229226	5.13569	3.92989e-07	6.07554e-06	5.49463	NRD1	ES	NRD1|Cassette Exon
C9orf89|86902|ES	0.0384731	0.894902	5.13566	3.93056e-07	6.07554e-06	5.49446	C9orf89	ES	C9orf89|Cassette Exon
PLEKHM2|767|ES	-0.0961079	0.572401	-5.13531	3.93744e-07	6.08297e-06	5.49278	PLEKHM2	ES	PLEKHM2|Cassette Exon
SYTL4|89609|ES	0.0615528	0.94717	5.13518	3.94016e-07	6.08397e-06	5.49211	SYTL4	ES	SYTL4|Cassette Exon
LIMCH1|69109|AP	0.116272	0.755106	5.1341	3.96173e-07	6.11408e-06	5.48685	LIMCH1	AP	LIMCH1|Alternative First Exon
ZMYM6|1712|AT	-0.0395896	0.531287	-5.13308	3.98234e-07	6.14266e-06	5.48185	ZMYM6	AT	ZMYM6|Alternative Last Exon
SRSF7|53276|RI	0.123274	0.43826	5.13175	4.00911e-07	6.18071e-06	5.4754	SRSF7	RI	SRSF7|Retained Intron
TRAP1|33618|AP	-0.141565	0.643588	-5.13147	4.01489e-07	6.18358e-06	5.47401	TRAP1	AP	TRAP1|Alternative First Exon
TRAP1|33617|AP	0.141565	0.356412	5.13146	4.01518e-07	6.18358e-06	5.47394	TRAP1	AP	TRAP1|Alternative First Exon
NDUFV3|60763|ES	-0.0739166	0.711103	-5.13009	4.04299e-07	6.22316e-06	5.46729	NDUFV3	ES	NDUFV3|Cassette Exon
NSMF|88316|ES	0.0213188	0.971122	5.12824	4.08103e-07	6.27842e-06	5.45827	NSMF	ES	NSMF|Cassette Exon
GGPS1|10344|AP	-0.0447306	0.813109	-5.12751	4.0963e-07	6.29863e-06	5.45467	GGPS1	AP	GGPS1|Alternative First Exon
IL32|33376|AD	-0.0830052	0.6051	-5.12702	4.1065e-07	6.311e-06	5.45227	IL32	AD	IL32|Alternative 5' Splice Site
PPP2R5C|29320|AT	-0.0683347	0.405799	-5.12596	4.12841e-07	6.34137e-06	5.44715	PPP2R5C	AT	PPP2R5C|Alternative Last Exon
SPATA6L|85753|AT	-0.111268	0.459675	-5.11914	4.27349e-07	6.56078e-06	5.41387	SPATA6L	AT	SPATA6L|Alternative Last Exon
SIRT2|49711|ES	0.0705072	0.452072	5.11827	4.29218e-07	6.58605e-06	5.40967	SIRT2	ES	SIRT2|Cassette Exon
SUPT7L|53040|RI	0.105318	0.824447	5.11817	4.29452e-07	6.5862e-06	5.40914	SUPT7L	RI	SUPT7L|Retained Intron
ITFG2|19716|AT	0.0333494	0.0632747	5.11749	4.30925e-07	6.60535e-06	5.40584	ITFG2	AT	ITFG2|Alternative Last Exon
ITFG2|19715|AT	-0.0333477	0.936725	-5.11722	4.31515e-07	6.61095e-06	5.40453	ITFG2	AT	ITFG2|Alternative Last Exon
FBLN5|28892|ME	-0.0404801	0.0550089	-5.11682	4.3239e-07	6.6209e-06	5.40258	FBLN5	ME	FBLN5|Mutually Exclusive Exons
YY1AP1|8098|AP	-0.0829374	0.560815	-5.11643	4.33245e-07	6.62812e-06	5.40067	YY1AP1	AP	YY1AP1|Alternative First Exon
NPHP3|66811|AT	0.0647183	0.597	5.1164	4.33312e-07	6.62812e-06	5.40052	NPHP3	AT	NPHP3|Alternative Last Exon
TACC2|13344|ES	0.135265	0.459602	5.11379	4.39064e-07	6.71261e-06	5.38782	TACC2	ES	TACC2|Cassette Exon
ZNF131|71926|RI	-0.0913497	0.540081	-5.11338	4.39963e-07	6.72287e-06	5.38585	ZNF131	RI	ZNF131|Retained Intron
PKP2|21062|ES	0.102927	0.63743	5.11161	4.43924e-07	6.77987e-06	5.37722	PKP2	ES	PKP2|Cassette Exon
THAP2|23408|AT	0.111496	0.471447	5.11023	4.47026e-07	6.82371e-06	5.37051	THAP2	AT	THAP2|Alternative Last Exon
THAP2|23409|AT	-0.111494	0.528553	-5.11011	4.47296e-07	6.82428e-06	5.36993	THAP2	AT	THAP2|Alternative Last Exon
CANX|74917|AP	-0.0217027	0.970339	-5.10925	4.49248e-07	6.85051e-06	5.36573	CANX	AP	CANX|Alternative First Exon
ITGA6|55968|ES	-0.0986292	0.541011	-5.10821	4.51591e-07	6.88267e-06	5.36072	ITGA6	ES	ITGA6|Cassette Exon
PPP2R5C|29314|AP	0.0623944	0.669832	5.10731	4.53661e-07	6.90762e-06	5.35632	PPP2R5C	AP	PPP2R5C|Alternative First Exon
PPP2R5C|29313|AP	-0.0623942	0.330168	-5.10729	4.53698e-07	6.90762e-06	5.35624	PPP2R5C	AP	PPP2R5C|Alternative First Exon
UBALD1|33765|RI	0.141956	0.733249	5.1052	4.58509e-07	6.97296e-06	5.34608	UBALD1	RI	UBALD1|Retained Intron
TNKS|82595|AP	-0.131535	0.440175	-5.10512	4.587e-07	6.97296e-06	5.34568	TNKS	AP	TNKS|Alternative First Exon
TNKS|82594|AP	0.131535	0.559825	5.10513	4.5867e-07	6.97296e-06	5.34574	TNKS	AP	TNKS|Alternative First Exon
CELF2|10739|RI	0.16934	0.3307	5.10501	4.58957e-07	6.97326e-06	5.34514	CELF2	RI	CELF2|Retained Intron
DCAF8|8440|AT	-0.01799	0.946668	-5.10433	4.60526e-07	6.98988e-06	5.34185	DCAF8	AT	DCAF8|Alternative Last Exon
DCAF8|8439|AT	0.01799	0.053332	5.10434	4.60516e-07	6.98988e-06	5.34187	DCAF8	AT	DCAF8|Alternative Last Exon
CACNB3|21480|ES	0.0706733	0.118765	5.10414	4.60961e-07	6.99287e-06	5.34094	CACNB3	ES	CACNB3|Cassette Exon
UIMC1|74693|ES	0.0548985	0.902756	5.10369	4.6202e-07	7.00532e-06	5.33873	UIMC1	ES	UIMC1|Cassette Exon
TMEM205|47656|RI	0.0450497	0.907871	5.10293	4.63797e-07	7.02864e-06	5.33503	TMEM205	RI	TMEM205|Retained Intron
CCDC62|24985|AP	0.0394	0.964123	5.10278	4.6414e-07	7.03021e-06	5.33432	CCDC62	AP	CCDC62|Alternative First Exon
NGDN|26756|RI	0.0268851	0.0582625	5.10219	4.65535e-07	7.04772e-06	5.33143	NGDN	RI	NGDN|Retained Intron
TAF1D|18314|RI	0.138188	0.468592	5.09921	4.72578e-07	7.15066e-06	5.31697	TAF1D	RI	TAF1D|Retained Intron
SEPT9|43726|AP	0.148269	0.271229	5.09881	4.73538e-07	7.16149e-06	5.31502	2009-09-01	AP	SEPT9|Alternative First Exon
S100A4|7711|AP	0.0214367	0.960088	5.09587	4.80583e-07	7.26431e-06	5.30079	S100A4	AP	S100A4|Alternative First Exon
ARMCX5|89693|RI	0.0391684	0.0655594	5.09556	4.81346e-07	7.2721e-06	5.29926	ARMCX5	RI	ARMCX5|Retained Intron
THRB|63737|AP	-0.168192	0.775182	-5.09522	4.82167e-07	7.28078e-06	5.29762	THRB	AP	THRB|Alternative First Exon
WWP2|37317|AT	0.0345442	0.878833	5.09446	4.84011e-07	7.3044e-06	5.29395	WWP2	AT	WWP2|Alternative Last Exon
WWP2|37316|AT	-0.0345436	0.121167	-5.09437	4.84228e-07	7.3044e-06	5.29351	WWP2	AT	WWP2|Alternative Last Exon
IP6K2|64759|AD	0.0720475	0.229621	5.09362	4.86074e-07	7.32849e-06	5.28985	IP6K2	AD	IP6K2|Alternative 5' Splice Site
FCGRT|50957|AP	-0.0921433	0.351769	-5.08966	4.95865e-07	7.46931e-06	5.27065	FCGRT	AP	FCGRT|Alternative First Exon
FCGRT|50958|AP	0.0921431	0.648231	5.08963	4.95923e-07	7.46931e-06	5.27053	FCGRT	AP	FCGRT|Alternative First Exon
SLC16A5|43347|AP	-0.0970152	0.335074	-5.08854	4.98657e-07	7.50664e-06	5.26524	SLC16A5	AP	SLC16A5|Alternative First Exon
SPATA6L|85752|AT	0.113432	0.526466	5.08755	5.01145e-07	7.54024e-06	5.26045	SPATA6L	AT	SPATA6L|Alternative Last Exon
UBA52|48466|AP	-0.0817282	0.230912	-5.08721	5.02015e-07	7.54947e-06	5.25878	UBA52	AP	UBA52|Alternative First Exon
LAMTOR5|4114|RI	0.128871	0.790799	5.0866	5.03542e-07	7.56857e-06	5.25585	LAMTOR5	RI	LAMTOR5|Retained Intron
PRKACB|3588|AT	0.0297026	0.0690072	5.08514	5.07244e-07	7.62032e-06	5.2488	PRKACB	AT	PRKACB|Alternative Last Exon
PRKACB|3587|AT	-0.029701	0.930992	-5.08483	5.0804e-07	7.62838e-06	5.24729	PRKACB	AT	PRKACB|Alternative Last Exon
PTK2|85295|AP	0.0687531	0.143272	5.08442	5.09107e-07	7.6405e-06	5.24527	PTK2	AP	PTK2|Alternative First Exon
TMEM150A|54307|AD	0.0499586	0.129816	5.08284	5.13163e-07	7.69744e-06	5.23763	TMEM150A	AD	TMEM150A|Alternative 5' Splice Site
MRPL23|13894|AT	0.106593	0.874869	5.07905	5.23025e-07	7.83987e-06	5.2193	MRPL23	AT	MRPL23|Alternative Last Exon
ARL16|44149|ES	0.0880326	0.345375	5.07898	5.23191e-07	7.83987e-06	5.21899	ARL 16.00	ES	ARL16|Cassette Exon
SPOP|42315|ES	-0.0416635	0.0941161	-5.07813	5.25435e-07	7.86949e-06	5.21487	SPOP	ES	SPOP|Cassette Exon
TPM2|98133|ES	0.17002	0.488603	5.07798	5.25825e-07	7.87022e-06	5.21416	TPM2	ES	TPM2|Cassette Exon
RGL1|9194|AP	-0.080727	0.170769	-5.07791	5.26019e-07	7.87022e-06	5.2138	RGL1	AP	RGL1|Alternative First Exon
PCNXL2|10321|AP	-0.142275	0.410452	-5.0777	5.26589e-07	7.87474e-06	5.21276	PCNXL2	AP	PCNXL2|Alternative First Exon
HNRNPH3|11928|AD	-0.0504341	0.736598	-5.07722	5.27851e-07	7.8896e-06	5.21045	HNRNPH3	AD	HNRNPH3|Alternative 5' Splice Site
PCNXL2|10320|AP	0.142247	0.589522	5.07655	5.29622e-07	7.91206e-06	5.20723	PCNXL2	AP	PCNXL2|Alternative First Exon
KLK2|51234|AT	-0.064378	0.818531	-5.07585	5.31485e-07	7.93188e-06	5.20385	KLK2	AT	KLK2|Alternative Last Exon
KLK2|51235|AT	0.064378	0.181469	5.07585	5.31488e-07	7.93188e-06	5.20384	KLK2	AT	KLK2|Alternative Last Exon
ATMIN|37749|AP	0.0757067	0.168126	5.07523	5.33148e-07	7.95261e-06	5.20084	ATMIN	AP	ATMIN|Alternative First Exon
ZNHIT3|40478|ES	0.0247742	0.925814	5.07491	5.34e-07	7.96129e-06	5.1993	ZNHIT3	ES	ZNHIT3|Cassette Exon
ZMYND8|59711|AP	0.117911	0.343592	5.07388	5.36784e-07	7.99874e-06	5.1943	ZMYND8	AP	ZMYND8|Alternative First Exon
GLS2|22444|ES	0.0572578	0.914528	5.07352	5.37737e-07	8.00888e-06	5.19259	GLS2	ES	GLS2|Cassette Exon
PACRG|78398|AP	0.111627	0.829377	5.07221	5.41297e-07	8.05782e-06	5.18624	PACRG	AP	PACRG|Alternative First Exon
CDC23|73519|AT	-0.0311935	0.880839	-5.07157	5.43037e-07	8.07909e-06	5.18315	CDC23	AT	CDC23|Alternative Last Exon
CDC23|73518|AT	0.0311929	0.11916	5.07148	5.43275e-07	8.07909e-06	5.18272	CDC23	AT	CDC23|Alternative Last Exon
RERE|543|AP	0.103203	0.665057	5.07123	5.43949e-07	8.08503e-06	5.18153	RERE	AP	RERE|Alternative First Exon
UXS1|54851|AP	0.0448126	0.948438	5.07099	5.44605e-07	8.09069e-06	5.18037	UXS1	AP	UXS1|Alternative First Exon
KIF21A|21076|ES	-0.0483302	0.0635371	-5.0706	5.45671e-07	8.10244e-06	5.17849	KIF21A	ES	KIF21A|Cassette Exon
C12orf76|24404|AT	0.035189	0.192314	5.0704	5.46227e-07	8.1066e-06	5.17751	C12orf76	AT	C12orf76|Alternative Last Exon
FKBP2|16602|AP	0.0448928	0.192843	5.06821	5.52265e-07	8.19207e-06	5.16692	FKBP2	AP	FKBP2|Alternative First Exon
MRPL55|10075|RI	0.125914	0.745025	5.06506	5.61057e-07	8.31829e-06	5.15172	MRPL55	RI	MRPL55|Retained Intron
CERS5|21680|AA	0.0158609	0.980542	5.06428	5.63236e-07	8.34639e-06	5.14799	CERS5	AA	CERS5|Alternative 3' Splice Site
AMACR|71705|ES	0.031922	0.94755	5.06322	5.66243e-07	8.38673e-06	5.14286	AMACR	ES	AMACR|Cassette Exon
EPB41L5|55145|AT	0.0558749	0.851054	5.06182	5.70234e-07	8.44036e-06	5.1361	EPB41L5	AT	EPB41L5|Alternative Last Exon
EPB41L5|55146|AT	-0.0558745	0.148946	-5.06175	5.70438e-07	8.44036e-06	5.13576	EPB41L5	AT	EPB41L5|Alternative Last Exon
ZNF280D|30780|ES	0.0641473	0.902655	5.0608	5.73141e-07	8.47609e-06	5.1312	ZNF280D	ES	ZNF280D|Cassette Exon
ZNF438|11130|AT	0.0118344	0.991558	5.05754	5.82578e-07	8.61132e-06	5.11548	ZNF438	AT	ZNF438|Alternative Last Exon
UXS1|54850|AP	-0.0447097	0.051655	-5.05611	5.8677e-07	8.66893e-06	5.10858	UXS1	AP	UXS1|Alternative First Exon
CYP3A5|80708|AT	-0.186974	0.728982	-5.05514	5.89612e-07	8.70655e-06	5.10393	CYP3A5	AT	CYP3A5|Alternative Last Exon
FADS3|16305|RI	0.112224	0.33437	5.05428	5.92161e-07	8.7398e-06	5.09978	FADS3	RI	FADS3|Retained Intron
HSPA14|10830|AT	0.106688	0.535949	5.05398	5.93035e-07	8.74506e-06	5.09836	HSPA14	AT	HSPA14|Alternative Last Exon
HSPA14|10831|AT	-0.106688	0.464052	-5.05396	5.93112e-07	8.74506e-06	5.09823	HSPA14	AT	HSPA14|Alternative Last Exon
UVRAG|17878|AP	0.118664	0.601951	5.05247	5.97531e-07	8.8058e-06	5.09109	UVRAG	AP	UVRAG|Alternative First Exon
ARHGEF1|50102|ES	0.0127674	0.987132	5.05233	5.97952e-07	8.80759e-06	5.09041	ARHGEF1	ES	ARHGEF1|Cassette Exon
HDAC4|58232|AT	-0.0539991	0.897937	-5.05135	6.00907e-07	8.84533e-06	5.08567	HDAC4	AT	HDAC4|Alternative Last Exon
[truncated: 6,442 more rows]
