# Supplementary material for: Comprehensive analysis of alternative splicing across multiple transcriptomic cohorts reveals prognostic signatures in prostate cancer
Source: Hum Genomics. 2023 Nov 3;17:97. doi: 10.1186/s40246-023-00545-w (PMC10623736; doi:10.1186/s40246-023-00545-w)
Supplement: Supplementary file 4 — Additional file 4: Table S4. rMATS results for PRJEB2449 cohort. (a) A summary of the total number of events, significant annotated splicing events, and their associated parent genes as identified using rMATS in the PRJEB2449 dataset. rMATS: Replicate Multivariate Analysis of Transcript Splicing. (b) rMATS output for significant alternative 3′ splice site (A3SS) events. rMATS: Replicate Multivariate Analysis of Transcript Splicing. (c) rMATS output for significant alternative 5′ splice site (A5SS) events. rMATS: Replicate Multivariate Analysis of Transcript Splicing. (d) rMATS output for significant mutually exclusive exons (MXE) events. rMATS: Replicate Multivariate Analysis of Transcript Splicing. (e) rMATS output for significant retained intron (RI) events. rMATS: Replicate Multivariate Analysis of Transcript Splicing. (f) rMATS output for significant skipped exon (SE) events. rMATS: Replicate Multivariate Analysis of Transcript Splicing. [file 40246_2023_545_MOESM4_ESM.xlsx]

## Sheet: A. No. total and DEAS events
Additional file 4: Table S4a. A summary of the total number of events, significant annotated splicing events, and their associated parent genes as identified using rMATS in the PRJEB2449 dataset. rMATS: Replicate Multivariate Analysis of Transcript Splicing.
EventType	TotalEvents	SignificantEvents	Genes
SE (skipped exon)	120951	283	200
A5SS (alternative 5' splice site )	36615	185	168
A3SS (alternative 3' splice site )	53665	497	375
MXE (mutually exclusive exons)	25478	91	67
RI (retained intron)	22817	2537	1679

## Sheet: B. A3SS_sigEvents
Additional file 4: Table S4b. rMATS output for significant alternative 3' splice site (A3SS) events. rMATS: Replicate Multivariate Analysis of Transcript Splicing.
ID	GeneID	geneSymbol	chr	strand	longExonStart_0base	longExonEnd	shortES	shortEE	flankingES	flankingEE	ID	IJC_SAMPLE_1	SJC_SAMPLE_1	IJC_SAMPLE_2	SJC_SAMPLE_2	IncFormLen	SkipFormLen	PValue	FDR	IncLevel1	IncLevel2	IncLevelDifference
20973	ENSG00000266967	AARSD1	chr17	-	42955841	42956076	42955841	42955972	42956203	42956539	20973	1,21,19,13,15,11,12,17,8,4,13,17,10,23	33,17,54,27,82,20,46,34,25,25,46,41,41,56	0,3,9,0,4,1,3,4,4,2,15,1,9,0	36,52,32,27,43,23,55,35,62,59,64,79,74,71	178	89	2.59315e-05	0.00795842	0.015,0.382,0.15,0.194,0.084,0.216,0.115,0.2,0.138,0.074,0.124,0.172,0.109,0.17	0.0,0.028,0.123,0.0,0.044,0.021,0.027,0.054,0.031,0.017,0.105,0.006,0.057,0.0	0.116
2860	ENSG00000119688	ABCD4	chr14	-	74293153	74293279	74293153	74293248	74295147	74295198	2860	2,2,0,1,1,3,1,4,0,2,1,0,0,0	0,7,5,4,16,6,10,10,0,4,4,7,8,2	0,0,0,0,0,0,2,0,1,0,1,0,0,0	4,31,16,0,14,4,3,22,22,14,32,11,21,6	120	89	7.34346e-05	0.0151672	1.0,0.175,0.0,0.156,0.044,0.271,0.069,0.229,NA,0.271,0.156,0.0,0.0,0.0	0.0,0.0,0.0,NA,0.0,0.0,0.331,0.0,0.033,0.0,0.023,0.0,0.0,0.0	0.153
5048	ENSG00000240303	ACAD11	chr3	-	132578795	132579056	132578795	132578881	132579491	132579558	5048	69,64,51,72,72,72,52,60,15,105,49,49,13,63	0,3,2,7,2,4,4,16,1,4,8,2,19,2	0,20,41,4,104,12,17,84,25,4,27,15,7,11	0,19,7,5,16,3,4,21,24,1,23,6,10,3	178	89	2.3443e-05	0.00795842	1.0,0.914,0.927,0.837,0.947,0.9,0.867,0.652,0.882,0.929,0.754,0.925,0.255,0.94	NA,0.345,0.745,0.286,0.765,0.667,0.68,0.667,0.342,0.667,0.37,0.556,0.259,0.647	0.3
9436	ENSG00000177646	ACAD9	chr3	+	128908922	128909099	128908972	128909099	128908184	128908264	9436	0,5,0,4,0,4,3,1,2,2,2,2,0,1	26,23,39,23,49,81,26,51,15,38,54,53,59,13	0,0,0,0,0,0,3,0,0,0,5,0,0,0	1,107,32,20,70,34,45,60,59,27,77,68,68,38	139	89	0.000320746	0.037342	0.0,0.122,0.0,0.1,0.0,0.031,0.069,0.012,0.079,0.033,0.023,0.024,0.0,0.047	0.0,0.0,0.0,0.0,0.0,0.0,0.041,0.0,0.0,0.0,0.04,0.0,0.0,0.0	0.033
51378	ENSG00000072778	ACADVL	chr17	+	7222591	7222822	7222666	7222822	7222176	7222302	51378	16,11,8,10,13,22,14,5,2,19,10,9,8,2	42,87,126,77,116,56,57,128,17,95,60,91,58,91	10,5,9,0,8,2,3,4,5,3,4,3,7,0	32,144,157,53,210,59,70,122,191,109,171,173,192,47	164	89	4.07557e-06	0.00295883	0.171,0.064,0.033,0.066,0.057,0.176,0.118,0.021,0.06,0.098,0.083,0.051,0.07,0.012	0.145,0.018,0.03,0.0,0.02,0.018,0.023,0.017,0.014,0.015,0.013,0.009,0.019,0.0	0.053
49961	ENSG00000181513	ACBD4	chr17	+	45137909	45137988	45137912	45137988	45137759	45137830	49961	4,1,1,2,1,3,0,1,0,1,0,0,4,0	8,12,5,8,25,8,14,13,0,7,7,10,8,0	0,1,1,0,5,0,0,0,1,0,0,2,0,0	8,37,14,11,29,41,17,17,14,17,14,24,30,14	92	89	0.000501802	0.0490892	0.326,0.075,0.162,0.195,0.037,0.266,0.0,0.069,NA,0.121,0.0,0.0,0.326,NA	0.0,0.025,0.065,0.0,0.143,0.0,0.0,0.0,0.065,0.0,0.0,0.075,0.0,0.0	0.105
54253	ENSG00000110455	ACCS	chr11	+	44077278	44077611	44077322	44077611	44075525	44075592	54253	12,19,17,13,25,10,5,42,8,25,10,13,48,48	1,0,2,5,2,6,5,2,2,2,3,1,0,0	5,75,38,20,46,30,14,55,100,31,30,29,47,25	0,1,1,0,5,0,0,0,3,0,0,0,0,0	133	89	0.000400473	0.0426966	0.889,1.0,0.85,0.635,0.893,0.527,0.401,0.934,0.728,0.893,0.69,0.897,1.0,1.0	1.0,0.98,0.962,1.0,0.86,1.0,1.0,1.0,0.957,1.0,1.0,1.0,1.0,1.0	-0.173
54254	ENSG00000110455	ACCS	chr11	+	44077537	44077922	44077844	44077922	44077278	44077376	54254	3,8,5,7,4,0,3,13,2,8,2,3,0,0	6,14,11,10,18,6,9,33,9,21,8,9,51,28	0,5,7,0,10,0,1,8,4,4,1,2,0,0	3,59,31,12,23,24,9,44,76,22,22,31,36,18	178	89	0.000413874	0.0429203	0.2,0.222,0.185,0.259,0.1,0.0,0.143,0.165,0.1,0.16,0.111,0.143,0.0,0.0	0.0,0.041,0.101,0.0,0.179,0.0,0.053,0.083,0.026,0.083,0.022,0.031,0.0,0.0	0.084
4556	ENSG00000100412	ACO2	chr22	+	41517942	41518572	41518480	41518572	41517526	41517631	4556	4,8,5,0,8,2,2,3,1,3,2,0,1,18	3,21,23,11,25,5,30,46,5,14,22,30,31,9	0,1,4,2,2,0,1,1,0,0,0,0,0,1	10,96,45,15,88,33,14,53,40,39,100,101,30,6	178	89	1.46938e-05	0.00599448	0.4,0.16,0.098,0.0,0.138,0.167,0.032,0.032,0.091,0.097,0.043,0.0,0.016,0.5	0.0,0.005,0.043,0.062,0.011,0.0,0.034,0.009,0.0,0.0,0.0,0.0,0.0,0.077	0.11
29237	ENSG00000100412	ACO2	chr22	+	41518238	41518572	41518480	41518572	41517596	41517631	29237	3,7,5,0,0,2,0,2,1,0,2,0,1,11	3,21,23,11,25,5,30,46,5,14,22,30,31,9	0,1,4,0,1,0,1,1,0,0,0,0,0,1	10,96,45,15,88,33,14,53,40,39,100,101,30,6	178	89	5.88865e-05	0.013035	0.333,0.143,0.098,0.0,0.0,0.167,0.0,0.021,0.091,0.0,0.043,0.0,0.016,0.379	0.0,0.005,0.043,0.0,0.006,0.0,0.034,0.009,0.0,0.0,0.0,0.0,0.0,0.077	0.08
446	ENSG00000102575	ACP5	chr19	-	11576715	11576968	11576715	11576843	11577056	11577317	446	17,3,0,8,16,10,15,8,2,5,13,2,17,5	34,20,59,17,170,2,119,107,1,53,388,32,723,28	0,2,1,2,5,0,1,9,1,1,5,1,16,0	24,136,119,63,151,65,34,165,178,94,240,185,296,153	178	89	5.61318e-06	0.00337906	0.2,0.07,0.0,0.19,0.045,0.714,0.059,0.036,0.5,0.045,0.016,0.03,0.012,0.082	0.0,0.007,0.004,0.016,0.016,0.0,0.014,0.027,0.003,0.005,0.01,0.003,0.026,0.0	0.133
49535	ENSG00000075624	ACTB	chr7	-	5528668	5529059	5528668	5528719	5529160	5529400	49535	191,178,233,355,147,257,186,51,112,231,336,96,44,317	1.13332e+53	7,71,195,27,185,27,43,151,83,84,64,64,115,49	1.40814e+57	178	89	2.84213e-08	0.000275589	0.078,0.027,0.026,0.073,0.019,0.133,0.022,0.009,0.059,0.03,0.045,0.016,0.008,0.07	0.002,0.003,0.015,0.003,0.009,0.003,0.003,0.01,0.005,0.005,0.004,0.004,0.01,0.011	0.038
11262	ENSG00000075624	ACTB	chr7	-	5529534	5529684	5529534	5529663	5530523	5530627	11262	1,10,4,7,10,2,7,0,2,13,7,3,6,13	5.76248e+41	0,6,11,3,9,3,1,8,1,6,2,2,2,2	93,2753,1271,752,2132,887,1379,912,1050,2324,2404,1487,1049,75	110	89	2.48485e-05	0.00795842	0.014,0.013,0.004,0.016,0.013,0.013,0.005,0.0,0.01,0.019,0.008,0.004,0.031,0.075	0.0,0.002,0.007,0.003,0.003,0.003,0.001,0.007,0.001,0.002,0.001,0.001,0.002,0.021	0.012
11261	ENSG00000075624	ACTB	chr7	-	5529534	5529733	5529534	5529663	5530523	5530601	11261	7,23,21,39,28,12,12,1,11,33,31,7,10,30	5.76248e+41	0,24,31,5,31,8,3,28,4,15,14,3,16,11	93,2753,1271,752,2132,887,1379,912,1050,2324,2404,1487,1049,75	159	89	7.9273e-05	0.0160375	0.064,0.02,0.014,0.059,0.024,0.053,0.006,0.002,0.037,0.032,0.025,0.007,0.036,0.114	0.0,0.005,0.013,0.004,0.008,0.005,0.001,0.017,0.002,0.004,0.003,0.001,0.008,0.076	0.025
1572	ENSG00000184009	ACTG1	chr17	-	81511187	81511803	81511187	81511626	81511902	81512142	1572	98,285,159,305,133,105,124,78,40,117,303,88,56,461	2.38146e+51	2,109,116,36,179,32,88,138,82,62,122,68,143,124	5.19549e+53	178	89	1.46747e-05	0.00599448	0.171,0.089,0.044,0.108,0.022,0.227,0.047,0.015,0.045,0.047,0.063,0.044,0.021,0.112	0.002,0.01,0.029,0.011,0.024,0.017,0.028,0.023,0.016,0.015,0.015,0.013,0.026,0.054	0.055
9773	ENSG00000163017	ACTG2	chr2	+	73908289	73908783	73908672	73908783	73902359	73902488	9773	148,53,71,56,72,202,34,16,27,138,76,44,30,39	2.26614e+51	18,34,123,16,207,47,37,117,49,65,40,65,47,80	9.74421e+54	178	89	4.75861e-07	0.000978746	0.032,0.018,0.018,0.03,0.017,0.072,0.01,0.009,0.018,0.031,0.021,0.009,0.008,0.028	0.009,0.004,0.013,0.004,0.01,0.007,0.005,0.01,0.004,0.006,0.007,0.004,0.006,0.01	0.016
7992	ENSG00000072110	ACTN1	chr14	-	68877081	68878523	68877081	68877240	68878988	68879069	7992	88,39,31,44,13,54,48,14,16,68,26,23,14,4	20,105,59,40,118,22,135,152,39,146,109,91,70,62	7,23,33,8,40,12,20,57,13,36,5,5,8,13	99,456,153,166,246,174,172,207,187,310,257,152,185,80	178	89	2.06968e-05	0.00729753	0.688,0.157,0.208,0.355,0.052,0.551,0.151,0.044,0.17,0.189,0.107,0.112,0.091,0.031	0.034,0.025,0.097,0.024,0.075,0.033,0.055,0.121,0.034,0.055,0.01,0.016,0.021,0.075	0.159
43098	ENSG00000143537	ADAM15	chr1	+	155061611	155061960	155061903	155061960	155061417	155061489	43098	70,51,26,51,35,75,46,30,30,52,43,47,19,37	152,93,119,88,143,59,54,53,57,72,69,113,498,191	8,28,24,5,19,9,21,17,6,6,14,9,25,6	135,104,67,73,62,173,70,60,91,121,135,231,201,102	178	89	0.000133315	0.0216475	0.187,0.215,0.098,0.225,0.109,0.389,0.299,0.221,0.208,0.265,0.238,0.172,0.019,0.088	0.029,0.119,0.152,0.033,0.133,0.025,0.13,0.124,0.032,0.024,0.049,0.019,0.059,0.029	0.127
43095	ENSG00000143537	ADAM15	chr1	+	155061575	155061960	155061903	155061960	155061417	155061489	43095	70,51,26,59,36,77,48,31,32,53,44,47,19,37	152,93,119,88,143,59,54,53,57,72,69,113,498,191	8,28,24,5,20,13,21,20,9,6,14,11,25,9	135,104,67,73,62,173,70,60,91,121,135,231,201,102	178	89	0.000175526	0.0248266	0.187,0.215,0.098,0.251,0.112,0.395,0.308,0.226,0.219,0.269,0.242,0.172,0.019,0.088	0.029,0.119,0.152,0.033,0.139,0.036,0.13,0.143,0.047,0.024,0.049,0.023,0.059,0.042	0.127
43097	ENSG00000143537	ADAM15	chr1	+	155061591	155061960	155061903	155061960	155061417	155061489	43097	70,51,26,54,35,75,46,30,30,52,43,47,19,37	152,93,119,88,143,59,54,53,57,72,69,113,498,191	8,29,24,5,22,8,21,17,6,6,16,10,25,6	135,104,67,73,62,173,70,60,91,121,135,231,201,102	178	89	0.000184191	0.0253973	0.187,0.215,0.098,0.235,0.109,0.389,0.299,0.221,0.208,0.265,0.238,0.172,0.019,0.088	0.029,0.122,0.152,0.033,0.151,0.023,0.13,0.124,0.032,0.024,0.056,0.021,0.059,0.029	0.126
45937	ENSG00000197859	ADAMTSL2	chr9	+	133536562	133536802	133536711	133536802	133534852	133534917	45937	0,1,3,0,0,0,1,2,2,0,3,0,0,0	0,0,0,1,0,0,0,0,0,0,0,0,0,0	0,10,2,0,4,0,0,4,2,0,4,2,3,0	0,3,1,0,1,0,0,0,1,5,2,0,0,0	178	89	2.89004e-05	0.00843628	NA,1.0,1.0,0.0,NA,NA,1.0,1.0,1.0,NA,1.0,NA,NA,NA	NA,0.625,0.5,NA,0.667,NA,NA,1.0,0.5,0.0,0.5,1.0,1.0,NA	0.214
6835	ENSG00000185100	ADSS1	chr14	+	104739654	104739816	104739749	104739816	104739327	104739378	6835	1,0,0,0,0,0,0,0,0,0,0,0,0,0	0,6,3,1,4,8,6,6,0,4,3,4,0,1	0,2,1,0,0,4,2,0,1,0,1,0,5,3	0,14,5,3,6,6,2,10,6,9,11,6,8,8	178	89	0.000360705	0.0399103	1.0,0.0,0.0,0.0,0.0,0.0,0.0,0.0,NA,0.0,0.0,0.0,NA,0.0	NA,0.067,0.091,0.0,0.0,0.25,0.333,0.0,0.077,0.0,0.043,0.0,0.238,0.158	-0.013
5216	ENSG00000156709	AIFM1	chrX	-	130136044	130136185	130136044	130136181	130136642	130136731	5216	9,8,24,7,42,3,9,26,3,11,21,15,27,20	0,0,3,0,3,4,1,3,0,1,2,2,0,0	4,34,11,16,18,13,10,30,31,19,21,20,17,22	0,1,2,0,0,0,1,0,0,0,0,0,0,0	93	89	0.000407386	0.0427496	1.0,1.0,0.884,1.0,0.931,0.418,0.896,0.892,1.0,0.913,0.909,0.878,1.0,1.0	1.0,0.97,0.84,1.0,1.0,1.0,0.905,1.0,1.0,1.0,1.0,1.0,1.0,1.0	-0.071
3670	ENSG00000011243	AKAP8L	chr19	-	15397713	15398766	15397713	15397855	15399301	15399410	3670	50,53,30,57,36,90,45,17,54,45,23,53,9,36	20,47,40,35,57,12,42,52,7,22,31,28,19,24	15,17,50,10,71,23,14,29,23,11,16,6,46,11	19,91,50,38,84,34,67,40,61,54,73,76,104,56	178	89	3.29926e-05	0.00899787	0.556,0.361,0.273,0.449,0.24,0.789,0.349,0.14,0.794,0.506,0.271,0.486,0.191,0.429	0.283,0.085,0.333,0.116,0.297,0.253,0.095,0.266,0.159,0.092,0.099,0.038,0.181,0.089	0.246
3674	ENSG00000011243	AKAP8L	chr19	-	15397713	15399984	15397713	15399410	15400294	15400358	3674	10,20,13,25,14,16,19,3,12,18,8,18,0,26	28,62,53,72,77,28,67,68,37,46,52,44,83,34	0,7,31,3,13,8,9,3,8,2,5,7,5,1	21,163,89,60,104,64,96,105,116,85,99,89,122,41	178	89	4.88617e-05	0.0117085	0.152,0.139,0.109,0.148,0.083,0.222,0.124,0.022,0.14,0.164,0.071,0.17,0.0,0.277	0.0,0.021,0.148,0.024,0.059,0.059,0.045,0.014,0.033,0.012,0.025,0.038,0.02,0.012	0.094
48054	ENSG00000111275	ALDH2	chr12	+	111775604	111775720	111775609	111775720	111766947	111767096	48054	5,2,2,0,4,2,3,3,3,0,3,1,0,1	0,0,0,0,0,0,0,0,0,0,0,0,0,0	0,11,15,5,9,1,3,22,9,5,6,0,10,9	0,2,0,0,1,0,0,1,1,0,2,0,0,0	94	89	0.000136206	0.0217591	1.0,1.0,1.0,NA,1.0,1.0,1.0,1.0,1.0,NA,1.0,1.0,NA,1.0	NA,0.839,1.0,1.0,0.895,1.0,1.0,0.954,0.895,1.0,0.74,NA,1.0,1.0	0.056
49518	ENSG00000123505	AMD1	chr6	+	110892872	110893065	110892909	110893065	110892737	110892827	49518	3,9,17,26,2,10,7,6,7,8,13,29,20,31	37,169,296,92,246,80,110,510,161,251,109,263,420,302	0,3,49,1,9,2,9,6,9,1,20,3,3,12	80,691,855,176,273,179,155,1024,1491,99,545,234,515,590	126	89	0.000138237	0.0217885	0.054,0.036,0.039,0.166,0.006,0.081,0.043,0.008,0.03,0.022,0.078,0.072,0.033,0.068	0.0,0.003,0.039,0.004,0.023,0.008,0.039,0.004,0.004,0.007,0.025,0.009,0.004,0.014	0.039
54744	ENSG00000176248	ANAPC2	chr9	-	137175707	137176169	137175707	137175837	137180180	137180384	54744	24,28,3,40,3,18,19,3,20,15,16,18,0,4	35,32,42,40,22,22,34,33,9,41,29,42,21,24	1,7,7,2,12,4,5,8,4,1,3,8,4,8	26,66,62,37,38,60,58,24,68,93,64,81,48,57	178	89	3.12285e-05	0.00878868	0.255,0.304,0.034,0.333,0.064,0.29,0.218,0.043,0.526,0.155,0.216,0.176,0.0,0.077	0.019,0.05,0.053,0.026,0.136,0.032,0.041,0.143,0.029,0.005,0.023,0.047,0.04,0.066	0.142
42097	ENSG00000196510	ANAPC7	chr12	-	110377392	110377843	110377392	110377617	110381751	110381948	42097	31,29,20,43,11,17,26,9,16,43,16,25,21,18	15,29,39,24,47,11,56,34,17,35,39,28,27,19	0,6,31,5,6,2,15,24,10,9,8,8,11,14	2,88,50,23,21,30,37,49,68,26,60,73,41,30	178	89	3.41036e-05	0.0091492	0.508,0.333,0.204,0.473,0.105,0.436,0.188,0.117,0.32,0.381,0.17,0.309,0.28,0.321	0.0,0.033,0.237,0.098,0.125,0.032,0.169,0.197,0.068,0.148,0.062,0.052,0.118,0.189	0.187
56574	ENSG00000172932	ANKRD13D	chr11	+	67300748	67301147	67300989	67301147	67299992	67300123	56574	34,14,4,17,10,33,16,2,15,18,4,11,3,11	118,69,45,69,65,43,45,43,39,107,30,43,49,61	5,10,4,3,8,2,7,2,6,5,2,2,10,1	51,83,66,60,82,45,44,95,75,72,52,98,66,100	178	89	3.77128e-05	0.009827	0.126,0.092,0.043,0.11,0.071,0.277,0.151,0.023,0.161,0.078,0.062,0.113,0.03,0.083	0.047,0.057,0.029,0.024,0.047,0.022,0.074,0.01,0.038,0.034,0.019,0.01,0.07,0.005	0.067
46239	ENSG00000134461	ANKRD16	chr10	-	5887825	5888241	5887825	5888067	5889040	5889906	46239	0,3,2,4,6,0,4,2,1,4,6,2,0,0	1,3,11,8,14,0,4,8,0,1,7,2,2,2	0,7,2,0,0,1,1,1,0,0,3,0,0,0	0,14,6,2,9,3,6,14,7,4,12,4,8,1	178	89	0.000296136	0.0351189	0.0,0.333,0.083,0.2,0.176,NA,0.333,0.111,1.0,0.667,0.3,0.333,0.0,0.0	NA,0.2,0.143,0.0,0.0,0.143,0.077,0.034,0.0,0.0,0.111,0.0,0.0,0.0	0.218
16139	ENSG00000100124	ANKRD54	chr22	-	37833683	37833977	37833683	37833755	37838499	37838598	16139	13,2,1,4,8,8,3,3,0,7,2,7,3,7	7,17,11,14,28,6,22,13,6,9,20,9,13,3	0,1,2,0,4,1,0,2,0,0,1,1,2,0	5,57,34,13,17,13,21,32,53,45,32,35,51,21	178	89	2.58545e-06	0.00250246	0.481,0.056,0.043,0.125,0.125,0.4,0.064,0.103,0.0,0.28,0.048,0.28,0.103,0.538	0.0,0.009,0.029,0.0,0.105,0.037,0.0,0.03,0.0,0.0,0.015,0.014,0.019,0.0	0.171
36749	ENSG00000166825	ANPEP	chr15	-	89804490	89804874	89804490	89804617	89805077	89805217	36749	70,11,22,0,34,0,1,61,0,0,16,1,18,31	60,41,281,0,921,0,4,898,1,3,177,24,127,146	0,4,5,0,1,0,2,8,3,3,9,6,20,1	1,654,246,7,107,6,12,329,443,26,898,604,928,48	178	89	3.18695e-05	0.00878868	0.368,0.118,0.038,NA,0.018,NA,0.111,0.033,0.0,0.0,0.043,0.02,0.066,0.096	0.0,0.003,0.01,0.0,0.005,0.0,0.077,0.012,0.003,0.055,0.005,0.005,0.011,0.01	0.062
52488	ENSG00000101199	ARFGAP1	chr20	+	63285975	63286398	63286365	63286398	63285653	63285713	52488	15,25,17,15,27,25,19,7,3,36,10,19,8,11	10,33,25,20,39,9,23,44,3,33,31,30,4,7	0,14,23,1,21,10,3,7,7,2,8,5,10,1	6,62,56,14,77,26,12,40,47,12,46,31,76,13	178	89	4.46632e-08	0.000275589	0.429,0.275,0.254,0.273,0.257,0.581,0.292,0.074,0.333,0.353,0.139,0.241,0.5,0.44	0.0,0.101,0.17,0.034,0.12,0.161,0.111,0.08,0.069,0.077,0.08,0.075,0.062,0.037	0.233
18742	ENSG00000124198	ARFGEF2	chr20	+	49023050	49023181	49023069	49023181	49018883	49018998	18742	4,4,9,3,27,3,10,46,0,5,10,13,9,0	0,0,0,0,0,0,0,0,0,0,0,0,0,0	0,59,30,2,56,1,3,41,32,1,38,7,29,7	0,1,1,0,3,0,0,2,0,0,0,0,0,0	108	89	0.000463995	0.0464588	1.0,1.0,1.0,1.0,1.0,1.0,1.0,1.0,NA,1.0,1.0,1.0,1.0,NA	NA,0.98,0.961,1.0,0.939,1.0,1.0,0.944,1.0,1.0,1.0,1.0,1.0,1.0	0.014
35395	ENSG00000236699	ARHGEF38	chr4	+	105630662	105631045	105630897	105631045	105613383	105613507	35395	4,0,1,0,4,0,0,0,0,0,0,2,0,11	1,8,7,8,19,2,0,30,0,5,7,11,6,2	0,0,0,0,0,0,0,0,0,0,0,0,0,0	6,8,3,3,12,0,5,13,4,0,21,7,0,4	178	89	6.5291e-05	0.0139522	0.667,0.0,0.067,0.0,0.095,0.0,NA,0.0,NA,0.0,0.0,0.083,0.0,0.733	0.0,0.0,0.0,0.0,0.0,NA,0.0,0.0,0.0,NA,0.0,0.0,NA,0.0	0.137
1548	ENSG00000214087	ARL16	chr17	-	81682033	81682675	81682033	81682149	81683012	81683126	1548	35,29,31,35,20,39,28,29,20,60,33,21,41,37	8,14,48,49,68,17,13,47,6,17,27,16,29,6	0,13,32,3,19,6,11,28,23,7,10,5,9,39	11,71,40,9,57,22,40,67,121,40,59,22,50,32	178	89	5.76245e-07	0.00105353	0.686,0.509,0.244,0.263,0.128,0.534,0.519,0.236,0.625,0.638,0.379,0.396,0.414,0.755	0.0,0.084,0.286,0.143,0.143,0.12,0.121,0.173,0.087,0.08,0.078,0.102,0.083,0.379	0.318
52222	ENSG00000198960	ARMCX6	chrX	-	101616671	101617148	101616671	101616766	101617502	101617584	52222	9,9,3,8,1,14,8,14,4,13,2,16,8,0	44,46,93,46,72,15,58,158,17,42,65,67,132,68	0,3,2,2,8,2,2,13,4,2,3,2,5,3	62,114,88,57,192,59,84,154,191,50,107,116,109,95	178	89	6.89689e-05	0.0144697	0.093,0.089,0.016,0.08,0.007,0.318,0.065,0.042,0.105,0.134,0.015,0.107,0.029,0.0	0.0,0.013,0.011,0.017,0.02,0.017,0.012,0.04,0.01,0.02,0.014,0.009,0.022,0.016	0.063
46169	ENSG00000088280	ASAP3	chr1	-	23441654	23441806	23441654	23441730	23442185	23442271	46169	0,0,0,0,0,0,0,0,0,0,0,0,0,0	2,4,8,0,13,0,8,11,0,6,3,4,5,0	0,3,1,0,0,0,0,0,0,1,1,0,1,0	0,34,8,2,8,7,4,20,17,3,17,15,15,6	165	89	7.99451e-05	0.016042	0.0,0.0,0.0,NA,0.0,NA,0.0,0.0,NA,0.0,0.0,0.0,0.0,NA	NA,0.045,0.063,0.0,0.0,0.0,0.0,0.0,0.0,0.152,0.031,0.0,0.035,0.0	-0.025
28134	ENSG00000126522	ASL	chr7	+	66082553	66082936	66082879	66082936	66082367	66082451	28134	6,6,2,3,3,2,5,1,1,4,13,7,3,9	3,17,36,21,61,10,19,69,7,8,39,19,51,18	0,0,2,0,2,1,1,0,0,1,2,1,2,0	3,76,39,4,45,14,16,43,64,24,58,36,53,35	178	89	2.33883e-06	0.00250246	0.5,0.15,0.027,0.067,0.024,0.091,0.116,0.007,0.067,0.2,0.143,0.156,0.029,0.2	0.0,0.0,0.025,0.0,0.022,0.034,0.03,0.0,0.0,0.02,0.017,0.014,0.019,0.0	0.114
59249	ENSG00000236017	ASMTL-AS1	chrX	+	1403272	1403585	1403460	1403585	1402042	1402225	59249	32,40,56,32,48,44,38,24,23,10,30,28,37,46	13,8,4,19,15,23,10,9,2,2,10,6,2,10	17,50,38,34,40,39,43,33,71,29,42,86,57,27	0,1,5,1,5,0,0,6,2,3,2,0,5,2	178	89	4.71854e-05	0.011468	0.552,0.714,0.875,0.457,0.615,0.489,0.655,0.571,0.852,0.714,0.6,0.7,0.902,0.697	1.0,0.962,0.792,0.944,0.8,1.0,1.0,0.733,0.947,0.829,0.913,1.0,0.851,0.871	-0.232
59248	ENSG00000236017	ASMTL-AS1	chrX	+	1403162	1403585	1403460	1403585	1402042	1402225	59248	25,39,59,32,48,52,39,24,23,10,30,29,37,46	13,8,4,19,15,23,10,9,2,2,10,6,2,10	17,50,37,34,40,39,43,33,68,29,42,86,57,27	0,1,5,1,5,0,0,6,2,3,2,0,5,2	178	89	5.12207e-05	0.0118315	0.49,0.709,0.881,0.457,0.615,0.531,0.661,0.571,0.852,0.714,0.6,0.707,0.902,0.697	1.0,0.962,0.787,0.944,0.8,1.0,1.0,0.733,0.944,0.829,0.913,1.0,0.851,0.871	-0.232
59869	ENSG00000137343	ATAT1	chr6	+	30641787	30642247	30642175	30642247	30640534	30640603	59869	9,8,2,4,9,10,10,10,6,6,9,9,4,7	4,9,9,13,15,7,10,10,3,8,10,8,4,17	0,0,3,0,9,5,0,1,0,0,1,3,2,7	0,18,14,6,21,6,11,15,18,2,6,19,24,10	178	89	0.000138271	0.0217885	0.529,0.308,0.1,0.133,0.231,0.417,0.333,0.333,0.5,0.273,0.31,0.36,0.333,0.171	NA,0.0,0.097,0.0,0.176,0.294,0.0,0.032,0.0,0.0,0.077,0.073,0.04,0.259	0.229
36918	ENSG00000162772	ATF3	chr1	+	212619241	212619535	212619357	212619535	212618126	212618234	36918	5,25,32,70,11,6,28,5,5,5,35,7,0,20	0,221,131,96,35,14,65,69,11,30,140,57,1,63	0,12,17,12,11,2,9,5,10,1,19,0,44,43	0,177,149,438,332,11,105,122,65,158,283,99,381,173	178	89	0.000145828	0.0225522	1.0,0.054,0.109,0.267,0.136,0.176,0.177,0.035,0.185,0.077,0.111,0.058,0.0,0.137	NA,0.033,0.054,0.014,0.016,0.083,0.041,0.02,0.071,0.003,0.032,0.0,0.055,0.111	0.139
37730	ENSG00000110046	ATG2A	chr11	-	64908990	64909150	64908990	64909145	64909270	64909367	37730	0,2,9,3,5,0,2,19,0,3,2,2,7,0	0,1,2,0,0,0,0,2,0,0,1,0,2,0	0,51,15,1,23,2,0,14,12,16,29,8,16,0	0,0,0,0,0,0,0,0,0,0,0,0,0,0	94	89	7.83761e-06	0.00402004	NA,0.654,0.81,1.0,1.0,NA,1.0,0.9,NA,1.0,0.654,1.0,0.768,NA	NA,1.0,1.0,1.0,1.0,1.0,NA,1.0,1.0,1.0,1.0,1.0,1.0,NA	-0.121
38507	ENSG00000145246	ATP10D	chr4	+	47576772	47576973	47576821	47576973	47572871	47572997	38507	0,2,9,2,13,0,4,9,4,3,6,4,7,0	0,0,0,0,0,0,0,0,0,0,0,0,0,0	0,16,8,0,12,1,1,11,10,0,10,0,2,3	0,1,2,0,0,0,0,0,1,0,1,0,0,0	138	89	0.000316326	0.0369144	NA,1.0,1.0,1.0,1.0,NA,1.0,1.0,1.0,1.0,1.0,1.0,1.0,NA	NA,0.912,0.721,NA,1.0,1.0,1.0,1.0,0.866,NA,0.866,NA,1.0,1.0	0.064
15471	ENSG00000241837	ATP5PO	chr21	-	33903452	33903752	33903452	33903639	33903934	33904021	15471	5,7,2,2,4,5,1,1,9,5,0,4,4,1	1.85355e+41	0,1,2,0,1,2,3,0,3,0,3,1,1,0	2.24313e+41	178	89	0.000149961	0.0229352	0.013,0.01,0.002,0.002,0.005,0.008,0.001,0.002,0.013,0.009,0.0,0.004,0.006,0.002	0.0,0.002,0.002,0.0,0.001,0.002,0.002,0.0,0.003,0.0,0.003,0.001,0.001,0.0	0.004
69	ENSG00000241837	ATP5PO	chr21	-	33903455	33903656	33903455	33903639	33903934	33904021	69	5,9,5,3,4,6,10,1,10,7,1,5,6,1	1.85355e+41	0,1,2,3,3,2,6,0,5,0,3,3,8,0	2.24313e+41	106	89	0.000164876	0.024318	0.022,0.021,0.01,0.006,0.008,0.016,0.021,0.004,0.024,0.02,0.002,0.009,0.016,0.003	0.0,0.003,0.004,0.005,0.006,0.003,0.008,0.0,0.007,0.0,0.006,0.007,0.016,0.0	0.008
51823	ENSG00000071553	ATP6AP1	chrX	+	154434830	154435175	154435138	154435175	154434207	154434446	51823	3,4,6,5,10,8,5,5,6,5,2,5,7,8	16,115,173,97,293,19,110,232,18,121,109,132,291,210	0,6,5,0,2,3,1,4,6,5,2,4,12,1	3.13811e+40	178	89	8.44697e-05	0.0165807	0.086,0.017,0.017,0.025,0.017,0.174,0.022,0.011,0.143,0.02,0.009,0.019,0.012,0.019	0.0,0.008,0.017,0.0,0.003,0.011,0.005,0.009,0.01,0.015,0.003,0.006,0.016,0.004	0.035
51824	ENSG00000071553	ATP6AP1	chrX	+	154434985	154435175	154435138	154435175	154434207	154434446	51824	4,4,6,5,11,8,6,6,6,6,2,5,7,8	16,115,173,97,293,19,110,232,18,121,109,132,291,210	0,6,5,0,2,3,1,7,7,5,2,4,12,1	3.13811e+40	178	89	0.000105114	0.0190851	0.111,0.017,0.017,0.025,0.018,0.174,0.027,0.013,0.143,0.024,0.009,0.019,0.012,0.019	0.0,0.008,0.017,0.0,0.003,0.011,0.005,0.016,0.012,0.015,0.003,0.006,0.016,0.004	0.037
1268	ENSG00000033627	ATP6V0A1	chr17	+	42516771	42522578	42521026	42522578	42514288	42514460	1268	2,12,5,11,7,0,7,4,0,8,4,8,6,0	4,39,24,23,45,7,32,22,3,14,25,22,51,4	0,12,9,0,14,0,2,11,6,0,3,1,22,2	15,110,58,14,71,26,50,53,78,23,80,72,114,16	178	89	0.000242569	0.030468	0.2,0.133,0.094,0.193,0.072,0.0,0.099,0.083,0.0,0.222,0.074,0.154,0.056,0.0	0.0,0.052,0.072,0.0,0.09,0.0,0.02,0.094,0.037,0.0,0.018,0.007,0.088,0.059	0.06
4153	ENSG00000204842	ATXN2	chr12	-	111516153	111516399	111516153	111516363	111518248	111518427	4153	0,3,4,0,6,4,4,2,3,1,1,4,0,4	17,33,11,23,74,14,14,112,10,14,18,23,10,1	0,3,2,0,0,0,0,1,0,0,1,1,2,0	0,91,31,2,82,5,6,74,49,28,79,24,48,7	125	89	0.000186809	0.0256865	0.0,0.061,0.206,0.0,0.055,0.169,0.169,0.013,0.176,0.048,0.038,0.11,0.0,0.74	NA,0.023,0.044,0.0,0.0,0.0,0.0,0.01,0.0,0.0,0.009,0.029,0.029,0.0	0.116
30643	ENSG00000163930	BAP1	chr3	-	52402601	52402692	52402601	52402674	52402778	52403298	30643	0,0,0,0,0,0,0,0,0,0,0,0,0,0	19,48,54,32,78,25,36,74,13,48,64,37,51,17	0,1,0,0,0,0,0,1,0,1,1,1,0,0	15,162,80,40,91,47,42,55,87,58,91,107,52,20	107	89	0.000195334	0.0264817	0.0,0.0,0.0,0.0,0.0,0.0,0.0,0.0,0.0,0.0,0.0,0.0,0.0,0.0	0.0,0.005,0.0,0.0,0.0,0.0,0.0,0.015,0.0,0.014,0.009,0.008,0.0,0.0	-0.004
24339	ENSG00000198604	BAZ1A	chr14	-	34785776	34786212	34785776	34786001	34792774	34792921	24339	0,1,2,12,15,1,6,1,19,5,8,5,7,5	12,7,6,10,19,8,26,8,9,9,22,18,8,21	0,1,8,7,1,0,0,0,3,1,0,1,5,0	0,8,19,15,20,2,17,2,13,12,11,12,13,55	178	89	0.000126912	0.0210226	0.0,0.067,0.143,0.375,0.283,0.059,0.103,0.059,0.514,0.217,0.154,0.122,0.304,0.106	NA,0.059,0.174,0.189,0.024,0.0,0.0,0.0,0.103,0.04,0.0,0.04,0.161,0.0	0.118
2084	ENSG00000125124	BBS2	chr16	-	56498436	56498693	56498436	56498568	56499777	56499907	2084	5,20,4,24,9,11,15,20,4,15,14,8,13,3	5,15,25,20,30,5,39,26,3,22,34,11,12,6	0,11,14,2,8,6,10,17,7,0,13,3,5,3	6,60,40,16,56,12,25,53,44,46,53,22,22,16	178	89	1.07604e-05	0.00465937	0.333,0.4,0.074,0.375,0.13,0.524,0.161,0.278,0.4,0.254,0.171,0.267,0.351,0.2	0.0,0.084,0.149,0.059,0.067,0.2,0.167,0.138,0.074,0.0,0.109,0.064,0.102,0.086	0.187
2089	ENSG00000125124	BBS2	chr16	-	56501352	56502076	56501352	56501497	56502316	56502456	2089	8,5,5,19,5,11,6,5,0,10,2,6,11,6	2,22,8,6,19,8,14,49,3,7,15,7,20,0	0,1,11,0,12,0,6,2,6,1,0,1,10,3	0,68,26,8,76,10,16,58,45,28,50,8,52,38	178	89	0.000122399	0.0206211	0.667,0.102,0.238,0.613,0.116,0.407,0.176,0.049,0.0,0.417,0.062,0.3,0.216,1.0	NA,0.007,0.175,0.0,0.073,0.0,0.158,0.017,0.062,0.018,0.0,0.059,0.088,0.038	0.258
2085	ENSG00000125124	BBS2	chr16	-	56498436	56498696	56498436	56498568	56499777	56499907	2085	5,17,5,19,9,13,10,18,3,11,5,12,12,3	5,15,25,20,30,5,39,26,3,22,34,11,12,6	0,6,15,2,8,9,10,16,6,0,11,3,5,1	6,60,40,16,56,12,25,53,44,46,53,22,22,16	178	89	0.000155902	0.0234628	0.333,0.362,0.091,0.322,0.13,0.565,0.114,0.257,0.333,0.2,0.068,0.353,0.333,0.2	0.0,0.048,0.158,0.059,0.067,0.273,0.167,0.131,0.064,0.0,0.094,0.064,0.102,0.03	0.172
5583	ENSG00000137274	BPHL	chr6	+	3138040	3140509	3140385	3140509	3137361	3137493	5583	20,1,3,5,6,12,5,11,6,5,2,6,2,17	11,30,27,15,39,6,16,25,6,24,25,14,23,8	0,2,2,0,1,1,2,7,6,1,2,1,0,0	9,44,18,23,20,14,16,21,30,18,33,44,28,6	178	89	0.00018237	0.0253788	0.476,0.016,0.053,0.143,0.071,0.5,0.135,0.18,0.333,0.094,0.038,0.176,0.042,0.515	0.0,0.022,0.053,0.0,0.024,0.034,0.059,0.143,0.091,0.027,0.029,0.011,0.0,0.0	0.163
37173	ENSG00000186470	BTN3A2	chr6	+	26373953	26374373	26374326	26374373	26373386	26373413	37173	3,2,0,2,0,1,2,0,3,2,0,2,2,0	26,49,17,23,33,31,44,20,14,31,27,13,26,0	0,0,0,0,0,4,1,0,1,2,0,0,0,0	49,66,14,61,62,51,36,30,16,109,40,20,50,6	178	89	0.000354871	0.0397223	0.055,0.02,0.0,0.042,0.0,0.016,0.022,0.0,0.097,0.031,0.0,0.071,0.037,NA	0.0,0.0,0.0,0.0,0.0,0.038,0.014,0.0,0.03,0.009,0.0,0.0,0.0,0.0	0.024
49596	ENSG00000071462	BUD23	chr7	+	73697288	73697694	73697604	73697694	73693991	73694050	49596	43,76,19,33,7,33,15,8,34,32,22,39,5,6	1.07237e+41	1,7,11,7,18,3,11,10,6,13,15,2,23,1	198,266,294,350,182,343,207,72,397,499,322,579,211,204	178	89	0.000348923	0.0393239	0.167,0.138,0.03,0.058,0.02,0.126,0.04,0.034,0.079,0.06,0.038,0.063,0.013,0.019	0.003,0.013,0.018,0.01,0.047,0.004,0.026,0.065,0.008,0.013,0.023,0.002,0.052,0.002	0.043
49599	ENSG00000071462	BUD23	chr7	+	73697355	73697694	73697604	73697694	73693991	73694050	49599	43,78,18,33,8,33,15,8,34,32,22,39,5,12	1.07237e+41	1,7,11,7,19,3,11,13,7,14,15,3,26,1	198,266,294,350,182,343,207,72,397,499,322,579,211,204	178	89	0.000388466	0.0419603	0.167,0.141,0.028,0.058,0.023,0.126,0.04,0.034,0.079,0.06,0.038,0.063,0.013,0.038	0.003,0.013,0.018,0.01,0.05,0.004,0.026,0.083,0.009,0.014,0.023,0.003,0.058,0.002	0.042
6662	ENSG00000198912	C1orf174	chr1	-	3890568	3891666	3890568	3891057	3892882	3892996	6662	16,5,10,9,9,15,5,4,6,13,4,13,3,4	1,23,19,30,20,1,17,20,4,21,47,21,21,14	9,2,9,0,6,3,0,6,4,2,7,1,11,0	10,106,58,19,55,12,24,41,80,20,48,48,31,4	178	89	0.000114269	0.0197918	0.889,0.098,0.208,0.13,0.184,0.882,0.128,0.091,0.429,0.236,0.041,0.236,0.067,0.125	0.31,0.009,0.072,0.0,0.052,0.111,0.0,0.068,0.024,0.048,0.068,0.01,0.151,0.0	0.202
8833	ENSG00000163633	C4orf36	chr4	-	86890047	86890158	86890047	86890138	86891455	86891593	8833	0,11,1,0,7,0,0,8,2,2,6,1,0,0	0,0,0,0,0,0,0,0,0,0,0,0,0,0	0,2,3,3,8,0,4,0,4,1,6,0,6,0	0,2,0,0,2,0,0,0,2,0,1,1,0,0	109	89	3.92196e-05	0.00997936	NA,1.0,1.0,NA,1.0,NA,NA,1.0,1.0,1.0,1.0,1.0,NA,NA	NA,0.449,1.0,1.0,0.766,NA,1.0,NA,0.62,1.0,0.83,0.0,1.0,NA	0.234
21495	ENSG00000160014	CALM3	chr19	+	46607865	46608327	46608196	46608327	46605826	46605857	21495	1,6,5,9,6,3,7,2,2,5,6,6,8,5	39,201,220,130,372,29,232,406,54,135,220,125,195,92	0,3,4,1,2,3,4,3,1,2,3,6,0,0	30,674,264,112,491,156,231,469,362,326,493,225,283,57	178	89	4.30159e-06	0.00295883	0.013,0.015,0.011,0.033,0.008,0.049,0.015,0.002,0.018,0.018,0.013,0.023,0.02,0.026	0.0,0.002,0.008,0.004,0.002,0.01,0.009,0.003,0.001,0.003,0.003,0.013,0.0,0.0	0.015
9825	ENSG00000110931	CAMKK2	chr12	-	121269527	121269627	121269527	121269581	121270897	121270945	9825	8,13,2,6,33,8,0,22,0,0,4,1,18,12	20,29,38,9,168,6,8,144,5,6,24,6,28,26	0,5,0,0,0,0,0,6,3,0,2,1,0,0	0,88,26,3,52,0,7,35,38,10,93,15,32,0	135	89	0.000303462	0.0356662	0.209,0.228,0.034,0.305,0.115,0.468,0.0,0.092,0.0,0.0,0.099,0.099,0.298,0.233	NA,0.036,0.0,0.0,0.0,NA,0.0,0.102,0.049,0.0,0.014,0.042,0.0,NA	0.134
45322	ENSG00000110931	CAMKK2	chr12	-	121243587	121244129	121243587	121243754	121244572	121244615	45322	7,0,2,4,0,0,5,4,0,1,2,0,10,2	4,0,2,2,0,1,1,2,0,0,1,1,7,3	0,6,2,6,7,18,11,6,11,6,4,5,27,0	0,0,0,0,0,0,2,0,0,1,2,0,0,0	178	89	0.00046202	0.0464494	0.467,NA,0.333,0.5,NA,0.0,0.714,0.5,NA,1.0,0.5,0.0,0.417,0.25	NA,1.0,1.0,1.0,1.0,1.0,0.733,1.0,1.0,0.75,0.5,1.0,1.0,NA	-0.49
51195	ENSG00000183401	CCDC159	chr19	+	11353692	11353827	11353791	11353827	11353450	11353572	51195	100,42,11,53,10,35,24,13,17,16,9,20,7,5	74,45,43,64,40,75,51,48,40,34,39,37,52,65	0,2,9,4,5,2,5,3,10,6,8,3,3,5	93,61,37,47,37,78,50,29,106,49,40,115,83,70	178	89	3.35539e-06	0.00287983	0.403,0.318,0.113,0.293,0.111,0.189,0.19,0.119,0.175,0.19,0.103,0.213,0.063,0.037	0.0,0.016,0.108,0.041,0.063,0.013,0.048,0.049,0.045,0.058,0.091,0.013,0.018,0.034	0.137
16478	ENSG00000105321	CCDC9	chr19	+	47269993	47270453	47270406	47270453	47266610	47266792	16478	0,3,5,0,3,4,1,0,1,2,2,3,0,0	20,19,16,9,35,7,16,13,4,13,11,14,7,25	0,1,1,0,0,0,0,1,1,0,0,1,2,0	4,54,35,9,36,14,12,22,38,34,31,34,24,35	178	89	0.000182387	0.0253788	0.0,0.073,0.135,0.0,0.041,0.222,0.03,0.0,0.111,0.071,0.083,0.097,0.0,0.0	0.0,0.009,0.014,0.0,0.0,0.0,0.0,0.022,0.013,0.0,0.0,0.014,0.04,0.0	0.054
1320	ENSG00000276070	CCL4L2	chr17	+	36212312	36212878	36212481	36212878	36211775	36211890	1320	12,10,23,37,6,3,30,25,10,8,23,9,9,33	3,35,23,37,37,4,162,54,3,13,6,3,13,53	0,0,5,12,10,5,1,13,1,0,10,3,16,8	7,10,10,17,68,8,36,29,2,18,6,4,55,23	178	89	0.000364932	0.0402101	0.667,0.125,0.333,0.333,0.075,0.273,0.085,0.188,0.625,0.235,0.657,0.6,0.257,0.237	0.0,0.0,0.2,0.261,0.068,0.238,0.014,0.183,0.2,0.0,0.455,0.273,0.127,0.148	0.18
1325	ENSG00000276070	CCL4L2	chr17	+	36212363	36212878	36212481	36212878	36211775	36211890	1325	12,10,23,37,6,3,30,24,10,8,23,9,9,33	3,35,23,37,37,4,162,54,3,13,6,3,13,53	0,0,5,12,10,5,1,13,1,0,10,3,16,8	7,10,10,17,68,8,36,29,2,18,6,4,55,23	178	89	0.000402651	0.0426999	0.667,0.125,0.333,0.333,0.075,0.273,0.085,0.182,0.625,0.235,0.657,0.6,0.257,0.237	0.0,0.0,0.2,0.261,0.068,0.238,0.014,0.183,0.2,0.0,0.455,0.273,0.127,0.148	0.18
5069	ENSG00000221978	CCNL2	chr1	-	1390765	1392803	1390765	1390865	1393395	1393460	5069	396,293,189,426,205,518,316,185,140,405,165,268,62,167	0,8,15,2,2,10,6,13,4,10,6,8,19,9	19,128,207,33,201,149,82,237,113,130,142,40,165,104	0,46,15,5,8,8,9,12,12,27,27,16,12,13	178	89	0.000396241	0.0423682	1.0,0.948,0.863,0.991,0.981,0.963,0.963,0.877,0.946,0.953,0.932,0.944,0.62,0.903	1.0,0.582,0.873,0.767,0.926,0.903,0.82,0.908,0.825,0.707,0.724,0.556,0.873,0.8	0.116
801	ENSG00000204936	CD177	chr19	+	43355514	43355783	43355660	43355783	43354206	43354392	801	0,0,0,0,0,0,0,0,0,0,0,0,0,0	0,5,3,1,1,0,8,3,1,4,2,2,2,0	0,2,4,1,0,0,2,0,5,0,3,1,2,1	68,179,98,69,104,367,101,50,583,38,51,173,402,199	178	89	4.62778e-05	0.011309	NA,0.0,0.0,0.0,0.0,NA,0.0,0.0,0.0,0.0,0.0,0.0,0.0,NA	0.0,0.006,0.02,0.007,0.0,0.0,0.01,0.0,0.004,0.0,0.029,0.003,0.002,0.003	-0.006
56689	ENSG00000101017	CD40	chr20	+	46127978	46128208	46128137	46128208	46126639	46126701	56689	5,10,3,7,0,13,21,1,5,11,6,5,0,1	8,15,30,32,12,10,38,10,7,13,26,32,10,10	0,5,13,0,16,6,6,4,5,7,0,0,0,3	19,113,42,71,50,53,64,69,68,55,60,84,66,26	178	89	0.000390114	0.0420463	0.238,0.25,0.048,0.099,0.0,0.394,0.216,0.048,0.263,0.297,0.103,0.072,0.0,0.048	0.0,0.022,0.134,0.0,0.138,0.054,0.045,0.028,0.035,0.06,0.0,0.0,0.0,0.055	0.108
39232	ENSG00000135404	CD63	chr12	-	55726120	55726610	55726120	55726261	55726699	55726795	39232	32,56,17,29,11,36,35,12,22,23,23,23,5,16	1.59815e+54	9,9,5,13,11,12,17,18,1,17,15,6,17,29	2.46628e+55	178	89	2.7916e-05	0.00825161	0.01,0.019,0.004,0.009,0.002,0.016,0.007,0.004,0.013,0.008,0.008,0.006,0.001,0.003	0.002,0.002,0.001,0.002,0.002,0.002,0.003,0.005,0.0,0.002,0.003,0.001,0.002,0.004	0.006
6992	ENSG00000019582	CD74	chr5	-	150405084	150405671	150405084	150405180	150406258	150406321	6992	42,51,7,51,39,21,30,10,8,10,14,10,1,0	5.24127e+48	0,20,17,7,21,7,4,14,2,14,6,8,3,6	8.97583e+52	178	89	5.18037e-07	0.00102287	0.039,0.02,0.002,0.016,0.008,0.033,0.009,0.006,0.01,0.004,0.005,0.009,0.001,0.0	0.0,0.002,0.003,0.002,0.002,0.002,0.002,0.004,0.001,0.002,0.001,0.002,0.002,0.007	0.009
4380	ENSG00000070831	CDC42	chr1	+	22091395	22092942	22091427	22092942	22086668	22086866	4380	0,6,2,4,5,0,3,0,1,2,0,3,7,4	45,134,206,217,232,38,135,334,70,159,176,118,247,82	0,1,0,0,1,1,3,0,0,0,1,3,0,4	3.15723e+40	121	89	0.000110161	0.0195607	0.0,0.032,0.007,0.013,0.016,0.0,0.016,0.0,0.01,0.009,0.0,0.018,0.02,0.035	0.0,0.001,0.0,0.0,0.002,0.006,0.014,0.0,0.0,0.0,0.002,0.013,0.0,0.015	0.009
14836	ENSG00000102225	CDK16	chrX	+	47227159	47227223	47227180	47227223	47226993	47227099	14836	2,5,6,1,3,5,4,4,2,9,4,3,0,6	49,89,79,58,67,24,58,75,43,78,71,71,96,57	0,1,2,0,2,1,5,1,4,0,2,13,2,3	63,116,80,69,82,77,75,72,127,111,99,165,111,112	110	89	0.000337985	0.0387999	0.032,0.043,0.058,0.014,0.035,0.144,0.053,0.041,0.036,0.085,0.044,0.033,0.0,0.078	0.0,0.007,0.02,0.0,0.019,0.01,0.051,0.011,0.025,0.0,0.016,0.06,0.014,0.021	0.032
23531	ENSG00000102901	CENPT	chr16	-	67829927	67830311	67829927	67830088	67830389	67830548	23531	56,63,19,21,22,34,35,26,34,37,31,25,9,19	10,7,11,8,38,8,11,18,2,7,12,15,28,14	0,16,59,11,27,8,22,35,20,11,12,5,38,9	13,19,22,14,23,13,27,25,30,19,22,23,34,13	178	89	0.000138277	0.0217885	0.737,0.818,0.463,0.568,0.224,0.68,0.614,0.419,0.895,0.725,0.564,0.455,0.138,0.404	0.0,0.296,0.573,0.282,0.37,0.235,0.289,0.412,0.25,0.224,0.214,0.098,0.358,0.257	0.275
28607	ENSG00000198707	CEP290	chr12	-	88130544	88131015	88130544	88130565	88131164	88131218	28607	0,0,1,2,0,6,1,3,4,2,1,2,0,27	20,22,24,22,0,40,16,19,29,20,32,23,3,8	0,0,0,0,0,0,0,0,0,0,0,0,0,0	25,5,8,6,6,8,3,18,9,14,5,0,2,15	178	89	9.27838e-06	0.00430027	0.0,0.0,0.02,0.043,NA,0.07,0.03,0.073,0.065,0.048,0.015,0.042,0.0,0.628	0.0,0.0,0.0,0.0,0.0,0.0,0.0,0.0,0.0,0.0,0.0,NA,0.0,0.0	0.08
53551	ENSG00000100288	CHKB	chr22	-	50581748	50582182	50581748	50581862	50582248	50582854	53551	46,17,12,16,32,23,17,19,14,23,10,15,4,13	5,9,8,7,7,4,5,3,2,7,4,2,4,2	0,12,10,1,26,9,3,12,8,3,7,4,20,0	5,15,15,8,22,13,3,10,30,6,6,13,18,6	178	89	2.09511e-07	0.000738721	0.821,0.486,0.429,0.533,0.696,0.742,0.63,0.76,0.778,0.622,0.556,0.789,0.333,0.765	0.0,0.286,0.25,0.059,0.371,0.257,0.333,0.375,0.118,0.2,0.368,0.133,0.357,0.0	0.417
8438	ENSG00000131165	CHMP1A	chr16	-	89647202	89648478	89647202	89647331	89649350	89649497	8438	3,2,1,1,1,5,1,4,0,1,7,21,0,5	14,22,28,15,68,11,20,33,7,19,19,22,36,30	0,3,3,0,1,0,1,8,1,0,2,7,0,0	17,99,82,17,77,26,25,53,117,71,51,87,78,14	178	89	8.26945e-05	0.0163938	0.097,0.043,0.018,0.032,0.007,0.185,0.024,0.057,0.0,0.026,0.156,0.323,0.0,0.077	0.0,0.015,0.018,0.0,0.006,0.0,0.02,0.07,0.004,0.0,0.019,0.039,0.0,0.0	0.061
8439	ENSG00000131165	CHMP1A	chr16	-	89647202	89648997	89647202	89647331	89649350	89649497	8439	3,3,1,1,2,5,1,7,0,1,9,17,8,5	14,22,28,15,68,11,20,33,7,19,19,22,36,30	0,3,6,0,6,0,1,15,1,1,2,6,4,0	17,99,82,17,77,26,25,53,117,71,51,87,78,14	178	89	0.000297056	0.0351189	0.097,0.064,0.018,0.032,0.014,0.185,0.024,0.096,0.0,0.026,0.191,0.279,0.1,0.077	0.0,0.015,0.035,0.0,0.037,0.0,0.02,0.124,0.004,0.007,0.019,0.033,0.025,0.0	0.063
43987	ENSG00000106069	CHN2	chr7	+	29400240	29400598	29400542	29400598	29398372	29398486	43987	2,1,0,0,4,3,1,0,7,0,1,1,0,0	14,1,9,3,43,1,4,8,6,4,8,2,4,1	0,0,0,0,0,0,0,0,0,0,0,0,0,0	0,6,2,0,35,4,0,4,4,0,4,1,16,0	178	89	5.87923e-05	0.013035	0.067,0.333,0.0,0.0,0.044,0.6,0.111,0.0,0.368,0.0,0.059,0.2,0.0,0.0	NA,0.0,0.0,NA,0.0,0.0,NA,0.0,0.0,NA,0.0,0.0,0.0,NA	0.127
10128	ENSG00000223960	CHROMR	chr2	+	178430655	178430889	178430769	178430889	178426365	178426661	10128	6,3,4,2,1,7,4,11,2,6,4,5,0,1	0,0,0,0,0,0,0,0,0,0,0,0,0,0	0,4,7,1,6,3,1,4,7,7,2,1,0,0	0,1,0,0,1,1,1,0,2,0,0,0,0,0	178	89	0.000131613	0.0215126	1.0,1.0,1.0,1.0,1.0,1.0,1.0,1.0,1.0,1.0,1.0,1.0,NA,1.0	NA,0.667,1.0,1.0,0.75,0.6,0.333,1.0,0.636,1.0,1.0,1.0,NA,NA	0.183
2510	ENSG00000185043	CIB1	chr15	-	90232218	90232447	90232218	90232327	90233668	90233703	2510	204,87,57,130,42,94,69,86,38,129,85,88,119,97	1.90334e+42	22,47,37,23,42,16,37,78,30,21,43,39,104,51	3.26887e+44	178	89	3.6834e-06	0.0028867	0.349,0.116,0.032,0.138,0.027,0.246,0.092,0.087,0.112,0.154,0.063,0.109,0.054,0.072	0.033,0.026,0.023,0.02,0.039,0.013,0.029,0.102,0.012,0.02,0.015,0.013,0.061,0.036	0.086
24985	ENSG00000198894	CIPC	chr14	+	77113424	77113522	77113429	77113522	77109811	77109981	24985	0,6,8,4,18,2,7,49,3,6,15,13,0,2	0,0,0,0,0,0,0,0,0,0,0,0,0,0	0,57,38,9,52,2,10,50,55,7,61,13,25,0	0,1,0,0,1,0,0,4,2,0,1,0,0,0	94	89	0.000194882	0.0264817	NA,1.0,1.0,1.0,1.0,1.0,1.0,1.0,1.0,1.0,1.0,1.0,NA,1.0	NA,0.982,1.0,1.0,0.98,1.0,1.0,0.922,0.963,1.0,0.983,1.0,1.0,NA	0.014
40431	ENSG00000176444	CLK2	chr1	-	155267993	155268445	155267993	155268359	155268707	155268795	40431	9,9,7,15,4,7,9,3,6,15,7,10,0,5	7,14,11,19,23,3,27,16,6,10,11,9,4,3	0,4,0,0,0,0,0,10,3,1,10,0,8,6	13,26,32,12,42,0,10,29,29,5,13,14,21,11	175	89	0.000503194	0.0490892	0.395,0.246,0.245,0.286,0.081,0.543,0.145,0.087,0.337,0.433,0.245,0.361,0.0,0.459	0.0,0.073,0.0,0.0,0.0,NA,0.0,0.149,0.05,0.092,0.281,0.0,0.162,0.217	0.197
1859	ENSG00000103051	COG4	chr16	-	70481358	70481658	70481358	70481487	70481763	70481865	1859	25,5,0,3,4,6,1,1,5,10,4,14,1,6	43,48,28,22,45,23,56,18,27,30,59,42,61,29	0,0,3,0,5,0,3,1,3,2,1,2,0,4	26,39,33,33,44,48,46,42,77,57,51,63,51,39	178	89	0.000372213	0.0407396	0.225,0.05,0.0,0.064,0.043,0.115,0.009,0.027,0.085,0.143,0.033,0.143,0.008,0.094	0.0,0.0,0.043,0.0,0.054,0.0,0.032,0.012,0.019,0.017,0.01,0.016,0.0,0.049	0.056
23006	ENSG00000140365	COMMD4	chr15	+	75339851	75340271	75339964	75340271	75339263	75339344	23006	6,11,10,10,13,33,9,3,3,8,11,12,3,2	2,10,5,2,0,5,3,1,0,2,8,7,2,1	2,8,4,5,3,12,6,9,2,7,3,2,3,7	6,8,3,9,20,46,22,0,8,18,11,10,11,4	178	89	6.8638e-05	0.0144697	0.6,0.355,0.5,0.714,1.0,0.767,0.6,0.6,1.0,0.667,0.407,0.462,0.429,0.5	0.143,0.333,0.4,0.217,0.07,0.115,0.12,1.0,0.111,0.163,0.12,0.091,0.12,0.467	0.366
23007	ENSG00000140365	COMMD4	chr15	+	75339854	75340271	75339964	75340271	75339263	75339344	23007	6,11,7,10,13,32,8,3,3,8,10,11,3,2	2,10,5,2,0,5,3,1,0,2,8,7,2,1	2,8,4,5,3,12,6,9,2,8,3,2,3,7	6,8,3,9,20,46,22,0,8,18,11,10,11,4	178	89	0.000100615	0.0188846	0.6,0.355,0.412,0.714,1.0,0.762,0.571,0.6,1.0,0.667,0.385,0.44,0.429,0.5	0.143,0.333,0.4,0.217,0.07,0.115,0.12,1.0,0.111,0.182,0.12,0.091,0.12,0.467	0.353
40453	ENSG00000088682	COQ9	chr16	+	57460025	57460082	57460050	57460082	57459564	57459720	40453	5,1,2,0,0,0,3,3,4,4,1,1,0,6	19,39,66,41,102,51,72,70,17,66,55,71,81,91	0,1,0,0,0,0,0,1,0,0,2,0,1,0	56,111,71,85,60,73,72,116,120,99,82,126,101,97	114	89	1.54359e-05	0.00614485	0.17,0.02,0.023,0.0,0.0,0.0,0.032,0.032,0.155,0.045,0.014,0.011,0.0,0.049	0.0,0.007,0.0,0.0,0.0,0.0,0.0,0.007,0.0,0.0,0.019,0.0,0.008,0.0	0.036
40448	ENSG00000088682	COQ9	chr16	+	57459920	57460082	57460050	57460082	57459564	57459720	40448	7,5,4,1,0,5,3,0,5,5,4,3,0,6	19,39,66,41,102,51,72,70,17,66,55,71,81,91	0,1,1,0,0,2,0,7,0,0,1,0,1,0	56,111,71,85,60,73,72,116,120,99,82,126,101,97	178	89	6.09959e-05	0.013382	0.156,0.06,0.029,0.012,0.0,0.047,0.02,0.0,0.128,0.036,0.035,0.021,0.0,0.032	0.0,0.004,0.007,0.0,0.0,0.014,0.0,0.029,0.0,0.0,0.006,0.0,0.005,0.0	0.037
40451	ENSG00000088682	COQ9	chr16	+	57459971	57460082	57460050	57460082	57459564	57459720	40451	7,3,4,1,0,5,3,0,5,5,4,3,0,6	19,39,66,41,102,51,72,70,17,66,55,71,81,91	0,2,1,0,0,2,2,7,0,0,1,2,1,0	56,111,71,85,60,73,72,116,120,99,82,126,101,97	168	89	0.000302384	0.0356244	0.163,0.039,0.031,0.013,0.0,0.049,0.022,0.0,0.135,0.039,0.037,0.022,0.0,0.034	0.0,0.009,0.007,0.0,0.0,0.014,0.015,0.031,0.0,0.0,0.006,0.008,0.005,0.0	0.035
12358	ENSG00000172725	CORO1B	chr11	-	67440334	67440484	67440334	67440439	67441124	67441244	12358	20,8,20,11,40,1,9,27,6,11,1,4,21,12	133,70,171,98,636,27,122,381,56,177,162,132,335,348	4,14,3,5,9,3,2,9,8,12,11,7,6,2	86,235,141,83,176,167,130,223,358,155,277,476,344,218	134	89	0.000173175	0.0246955	0.091,0.071,0.072,0.069,0.04,0.024,0.047,0.045,0.066,0.04,0.004,0.02,0.04,0.022	0.03,0.038,0.014,0.038,0.033,0.012,0.01,0.026,0.015,0.049,0.026,0.01,0.011,0.006	0.024
22308	ENSG00000214078	CPNE1	chr20	-	35630438	35630534	35630438	35630490	35630740	35630795	22308	31,14,13,9,36,23,7,8,9,13,4,6,10,13	87,140,149,75,165,66,151,96,39,76,121,72,133,52	1,2,8,2,6,7,1,18,4,2,5,1,14,6	114,307,195,120,303,180,168,166,222,130,184,112,220,65	133	89	1.59911e-05	0.00631494	0.193,0.063,0.055,0.074,0.127,0.189,0.03,0.053,0.134,0.103,0.022,0.053,0.048,0.143	0.006,0.004,0.027,0.011,0.013,0.025,0.004,0.068,0.012,0.01,0.018,0.006,0.041,0.058	0.07
22307	ENSG00000214078	CPNE1	chr20	-	35626514	35626852	35626514	35626803	35627279	35627531	22307	11,24,17,13,7,24,26,9,4,19,14,14,1,15	72,79,73,63,61,43,85,16,41,31,46,38,47,32	1,2,9,3,7,6,4,6,6,5,1,4,8,16	80,98,81,60,91,111,74,65,87,72,64,65,77,9	138	89	0.000367304	0.0403813	0.09,0.164,0.131,0.117,0.069,0.265,0.165,0.266,0.059,0.283,0.164,0.192,0.014,0.232	0.008,0.013,0.067,0.031,0.047,0.034,0.034,0.056,0.043,0.043,0.01,0.038,0.063,0.534	0.085
55707	ENSG00000177685	CRACR2B	chr11	+	830450	830713	830620	830713	830249	830337	55707	12,17,6,15,9,29,23,6,12,18,5,16,11,6	34,51,30,19,56,57,69,14,20,45,35,37,28,51	0,7,0,3,3,6,12,4,2,12,13,4,6,4	21,53,11,21,37,54,43,18,25,66,88,60,28,25	178	89	8.98498e-06	0.00426467	0.15,0.143,0.091,0.283,0.074,0.203,0.143,0.176,0.231,0.167,0.067,0.178,0.164,0.056	0.0,0.062,0.0,0.067,0.039,0.053,0.122,0.1,0.038,0.083,0.069,0.032,0.097,0.074	0.092
13538	ENSG00000177685	CRACR2B	chr11	+	828229	828772	828574	828772	826156	826266	13538	10,58,26,18,48,25,68,23,16,66,25,49,39,12	0,0,1,0,3,0,0,0,0,0,0,0,0,0	0,101,23,17,21,44,23,22,13,75,140,81,22,35	0,4,1,0,0,0,2,2,1,10,14,5,3,4	178	89	9.48312e-06	0.00430786	1.0,1.0,0.929,1.0,0.889,1.0,1.0,1.0,1.0,1.0,1.0,1.0,1.0,1.0	NA,0.927,0.92,1.0,1.0,1.0,0.852,0.846,0.867,0.789,0.833,0.89,0.786,0.814	0.101
55711	ENSG00000177685	CRACR2B	chr11	+	831127	831295	831223	831295	830865	831032	55711	3,1,0,1,2,16,5,1,4,5,2,7,10,8	36,45,39,19,78,86,108,29,24,74,23,73,60,68	0,0,0,0,2,2,2,1,1,1,1,2,4,0	62,37,12,44,32,52,92,29,19,67,96,85,68,89	178	89	1.35107e-05	0.00570023	0.04,0.011,0.0,0.026,0.013,0.085,0.023,0.017,0.077,0.033,0.042,0.046,0.077,0.056	0.0,0.0,0.0,0.0,0.03,0.019,0.011,0.017,0.026,0.007,0.005,0.012,0.029,0.0	0.028
55705	ENSG00000177685	CRACR2B	chr11	+	829076	829540	829359	829540	828851	828963	55705	9,10,7,9,31,34,21,9,1,16,8,15,13,0	33,38,72,22,105,46,99,47,25,82,29,86,104,54	0,2,2,0,9,4,5,8,0,6,15,0,6,2	18,69,22,51,57,51,67,35,31,100,141,106,103,76	178	89	0.000101541	0.0189862	0.12,0.116,0.046,0.17,0.129,0.27,0.096,0.087,0.02,0.089,0.121,0.08,0.059,0.0	0.0,0.014,0.043,0.0,0.073,0.038,0.036,0.103,0.0,0.029,0.051,0.0,0.028,0.013	0.07
41380	ENSG00000143578	CREB3L4	chr1	+	153972913	153973019	153972971	153973019	153972743	153972836	41380	0,0,1,3,1,4,4,1,0,1,3,1,0,2	69,40,98,104,317,47,64,218,52,121,110,106,129,169	0,0,0,0,0,0,0,0,1,0,0,1,0,0	13,190,143,33,128,92,47,100,431,87,247,316,237,295	147	89	0.000231926	0.0292802	0.0,0.0,0.006,0.017,0.002,0.049,0.036,0.003,0.0,0.005,0.016,0.006,0.0,0.007	0.0,0.0,0.0,0.0,0.0,0.0,0.0,0.0,0.001,0.0,0.0,0.002,0.0,0.0	0.01
4935	ENSG00000163703	CRELD1	chr3	+	9943674	9944095	9943901	9944095	9943076	9943515	4935	21,34,9,31,19,20,15,21,14,12,17,17,15,42	4,8,8,1,1,0,1,2,1,2,3,1,0,0	1,11,14,9,6,4,18,13,10,15,8,10,19,14	0,9,5,1,2,3,4,3,2,5,9,11,1,15	178	89	0.000515328	0.0499767	0.724,0.68,0.36,0.939,0.905,1.0,0.882,0.84,0.875,0.75,0.739,0.895,1.0,1.0	1.0,0.379,0.583,0.818,0.6,0.4,0.692,0.684,0.714,0.6,0.308,0.312,0.905,0.318	0.234
56192	ENSG00000205758	CRYZL1	chr21	-	33595730	33596199	33595730	33595836	33597279	33597401	56192	8,1,4,5,2,4,0,2,4,3,3,1,0,4	14,22,23,23,19,8,15,33,15,19,18,15,54,23	0,0,5,0,0,0,1,1,0,0,0,0,0,12	9,19,23,14,34,12,32,59,31,7,22,8,12,22	178	89	0.000384176	0.0417711	0.222,0.022,0.08,0.098,0.05,0.2,0.0,0.029,0.118,0.073,0.077,0.032,0.0,0.08	0.0,0.0,0.098,0.0,0.0,0.0,0.015,0.008,0.0,0.0,0.0,0.0,0.0,0.214	0.053
32698	ENSG00000009307	CSDE1	chr1	-	114739698	114739922	114739698	114739890	114749820	114750207	32698	0,2,5,1,3,5,2,2,0,2,3,2,0,0	6,49,128,81,334,9,87,530,26,47,113,48,110,39	0,0,4,1,3,0,0,0,1,0,3,0,0,0	0,634,247,32,578,54,79,543,256,31,534,85,187,15	121	89	0.000204033	0.0268578	0.0,0.029,0.028,0.009,0.007,0.29,0.017,0.003,0.0,0.03,0.019,0.03,0.0,0.0	NA,0.0,0.012,0.022,0.004,0.0,0.0,0.0,0.003,0.0,0.004,0.0,0.0,0.0	0.03
34966	ENSG00000159692	CTBP1	chr4	-	1212786	1213284	1212786	1213030	1213477	1213754	34966	6,7,2,8,3,9,2,3,1,0,2,2,1,3	41,55,43,55,51,43,68,44,32,71,53,60,43,17	0,6,3,0,2,0,0,1,1,0,0,8,1,0	66,140,59,42,145,61,40,74,126,89,91,116,108,47	178	89	4.95958e-05	0.0117559	0.068,0.06,0.023,0.068,0.029,0.095,0.014,0.033,0.015,0.0,0.019,0.016,0.011,0.081	0.0,0.021,0.025,0.0,0.007,0.0,0.0,0.007,0.004,0.0,0.0,0.033,0.005,0.0	0.031
46463	ENSG00000175215	CTDSP2	chr12	-	57824216	57824614	57824216	57824319	57826345	57826402	46463	3,1,2,2,8,0,0,5,0,3,3,2,7,0	0,6,25,9,57,6,22,71,4,19,22,15,5,11	0,1,1,0,16,0,1,3,0,1,2,0,0,0	8,254,53,9,110,11,12,93,61,35,110,17,21,7	178	89	8.26e-05	0.0163938	1.0,0.077,0.038,0.1,0.066,0.0,0.0,0.034,0.0,0.073,0.064,0.062,0.412,0.0	0.0,0.002,0.009,0.0,0.068,0.0,0.04,0.016,0.0,0.014,0.009,0.0,0.0,0.0	0.126
7032	ENSG00000171793	CTPS1	chr1	+	40999829	41001117	41001028	41001117	40997393	40997526	7032	0,4,5,1,0,1,0,2,4,6,3,0,0,0	4,12,26,9,13,6,21,9,10,22,12,17,20,10	0,0,2,0,0,0,0,0,0,0,1,1,3,0	0,32,27,9,38,11,16,23,25,32,27,24,24,4	178	89	0.000158258	0.023673	0.0,0.143,0.088,0.053,0.0,0.077,0.0,0.1,0.167,0.12,0.111,0.0,0.0,0.0	NA,0.0,0.036,0.0,0.0,0.0,0.0,0.0,0.0,0.0,0.018,0.02,0.059,0.0	0.051
998	ENSG00000064601	CTSA	chr20	+	45896455	45897040	45896964	45897040	45894993	45895133	998	10,9,5,13,10,6,11,7,3,16,20,6,4,0	32,89,85,69,130,27,111,132,21,109,93,81,96,70	0,6,9,0,15,1,2,18,1,3,11,5,2,0	80,276,120,121,259,106,120,163,154,199,162,225,171,93	178	89	0.000153671	0.0232688	0.135,0.048,0.029,0.086,0.037,0.1,0.047,0.026,0.067,0.068,0.097,0.036,0.02,0.0	0.0,0.011,0.036,0.0,0.028,0.005,0.008,0.052,0.003,0.007,0.033,0.011,0.006,0.0	0.043
11992	ENSG00000174080	CTSF	chr11	-	66564087	66564238	66564087	66564146	66564557	66564648	11992	18,29,12,12,8,19,22,16,2,7,12,12,14,9	101,160,133,26,185,34,204,111,44,43,128,136,112,209	6,6,16,5,10,9,5,21,10,18,7,6,0,3	84,147,163,53,192,88,189,169,240,155,165,221,254,271	178	89	0.000291064	0.0347049	0.082,0.083,0.043,0.188,0.021,0.218,0.051,0.067,0.022,0.075,0.045,0.042,0.059,0.021	0.034,0.02,0.047,0.045,0.025,0.049,0.013,0.058,0.02,0.055,0.021,0.013,0.0,0.006	0.044
51143	ENSG00000174080	CTSF	chr11	-	66564087	66564255	66564087	66564146	66564557	66564648	51143	18,24,10,12,4,19,22,14,2,7,12,12,14,9	101,160,133,26,185,34,204,111,44,43,128,136,112,209	0,6,16,4,9,8,4,21,6,13,4,5,0,3	84,147,163,53,192,88,189,169,240,155,165,221,254,271	178	89	0.000387138	0.0419603	0.082,0.07,0.036,0.188,0.011,0.218,0.051,0.059,0.022,0.075,0.045,0.042,0.059,0.021	0.0,0.02,0.047,0.036,0.023,0.043,0.01,0.058,0.012,0.04,0.012,0.011,0.0,0.006	0.047
11993	ENSG00000174080	CTSF	chr11	-	66564087	66564241	66564087	66564146	66564557	66564648	11993	18,24,10,12,4,19,22,14,2,7,12,12,14,9	101,160,133,26,185,34,204,111,44,43,128,136,112,209	0,6,16,4,9,8,4,21,7,13,4,5,0,3	84,147,163,53,192,88,189,169,240,155,165,221,254,271	178	89	0.000419927	0.0434567	0.082,0.07,0.036,0.188,0.011,0.218,0.051,0.059,0.022,0.075,0.045,0.042,0.059,0.021	0.0,0.02,0.047,0.036,0.023,0.043,0.01,0.058,0.014,0.04,0.012,0.011,0.0,0.006	0.047
3163	ENSG00000103811	CTSH	chr15	-	78937317	78937496	78937317	78937423	78939139	78939171	3163	3,4,1,2,4,2,2,9,1,1,5,5,15,0	14,86,138,73,153,8,63,136,22,66,114,71,217,57	1,6,5,3,4,1,2,5,12,4,6,2,1,2	8.24372e+40	162	89	1.98125e-05	0.00703599	0.105,0.025,0.004,0.015,0.014,0.121,0.017,0.035,0.024,0.008,0.024,0.037,0.037,0.0	0.007,0.007,0.013,0.009,0.01,0.003,0.009,0.012,0.013,0.015,0.012,0.006,0.002,0.008	0.024
1690	ENSG00000180891	CUEDC1	chr17	-	57862975	57863357	57862975	57863285	57866473	57866544	1690	1,2,2,2,0,3,4,3,0,1,2,2,5,4	23,46,38,25,40,13,34,49,23,34,43,26,39,15	0,0,0,1,1,1,2,0,0,1,1,0,6,0	6,80,35,22,58,24,43,55,63,58,58,60,61,37	161	89	0.000118414	0.0203668	0.023,0.023,0.028,0.042,0.0,0.113,0.061,0.033,0.0,0.016,0.025,0.041,0.066,0.128	0.0,0.0,0.0,0.025,0.009,0.023,0.025,0.0,0.0,0.009,0.009,0.0,0.052,0.0	0.032
7232	ENSG00000159348	CYB5R1	chr1	-	202965886	202966109	202965886	202965993	202966527	202966600	7232	10,11,7,5,2,3,4,3,2,6,15,5,4,2	3,37,50,13,39,1,26,30,4,15,41,20,43,7	1,15,14,3,12,0,6,5,11,2,9,3,1,1	12,168,73,32,75,20,32,54,140,43,122,90,49,20	178	89	5.40317e-05	0.0123897	0.625,0.129,0.065,0.161,0.025,0.6,0.071,0.048,0.2,0.167,0.155,0.111,0.044,0.125	0.04,0.043,0.087,0.045,0.074,0.0,0.086,0.044,0.038,0.023,0.036,0.016,0.01,0.024	0.14
33360	ENSG00000178927	CYBC1	chr17	-	82444446	82444985	82444446	82444591	82445863	82446359	33360	2,2,3,0,2,0,2,0,0,0,1,4,0,2	15,16,10,14,54,3,11,32,0,9,11,13,11,8	0,0,0,0,0,1,0,0,0,0,0,0,2,0	6,51,26,2,34,6,12,44,45,30,22,23,42,4	178	89	8.88806e-05	0.0170055	0.062,0.059,0.13,0.0,0.018,0.0,0.083,0.0,NA,0.0,0.043,0.133,0.0,0.111	0.0,0.0,0.0,0.0,0.0,0.077,0.0,0.0,0.0,0.0,0.0,0.0,0.023,0.0	0.042
6006	ENSG00000178927	CYBC1	chr17	-	82447579	82447646	82447579	82447621	82449169	82449292	6006	8,3,5,3,2,2,1,2,1,6,7,8,0,3	2,6,16,7,46,9,9,43,2,7,9,8,3,4	0,6,5,1,8,0,0,2,1,1,1,1,1,0	0,53,23,12,42,5,13,25,42,19,37,57,31,11	114	89	0.000107964	0.0193705	0.757,0.281,0.196,0.251,0.033,0.148,0.08,0.035,0.281,0.401,0.378,0.438,0.0,0.369	NA,0.081,0.145,0.061,0.129,0.0,0.0,0.059,0.018,0.039,0.021,0.014,0.025,0.0	0.215
33362	ENSG00000178927	CYBC1	chr17	-	82447579	82448050	82447579	82447621	82449169	82449292	33362	9,5,6,4,7,5,1,8,1,11,11,16,0,3	2,6,16,7,46,9,9,43,2,7,9,8,3,4	0,10,10,1,11,0,0,9,2,2,1,1,1,0	0,53,23,12,42,5,13,25,42,19,37,57,31,11	178	89	0.000116508	0.020109	0.692,0.294,0.158,0.222,0.071,0.217,0.053,0.085,0.2,0.44,0.379,0.5,0.0,0.273	NA,0.086,0.179,0.04,0.116,0.0,0.0,0.153,0.023,0.05,0.013,0.009,0.016,0.0	0.203
841	ENSG00000186204	CYP4F12	chr19	+	15696160	15696512	15696429	15696512	15685067	15685197	841	33,18,0,12,0,24,10,2,8,9,2,2,6,0	0,1,0,0,0,2,0,0,0,1,4,0,0,0	22,2,13,10,1,25,9,2,3,7,2,8,3,0	7,2,1,3,0,9,6,0,0,4,1,4,0,0	178	89	3.33706e-05	0.00905095	1.0,0.9,NA,1.0,NA,0.857,1.0,1.0,1.0,0.818,0.2,1.0,1.0,NA	0.611,0.333,0.867,0.625,1.0,0.581,0.429,1.0,1.0,0.467,0.5,0.5,1.0,NA	0.203
14572	ENSG00000175197	DDIT3	chr12	-	57517268	57517542	57517268	57517438	57517705	57517753	14572	11,26,23,36,26,18,14,24,7,25,26,16,19,67	6,20,30,35,83,11,37,42,3,12,15,14,13,49	0,16,9,9,5,12,10,8,8,14,22,3,14,23	6,28,13,16,49,17,61,28,30,13,37,24,54,14	178	89	4.51327e-05	0.011084	0.478,0.394,0.277,0.34,0.135,0.45,0.159,0.222,0.538,0.51,0.464,0.364,0.422,0.406	0.0,0.222,0.257,0.22,0.049,0.261,0.076,0.125,0.118,0.35,0.229,0.059,0.115,0.451	0.188
14573	ENSG00000175197	DDIT3	chr12	-	57517268	57517595	57517268	57517438	57517705	57517753	14573	11,27,23,41,28,18,13,24,8,26,29,17,16,71	6,20,30,35,83,11,37,42,3,12,15,14,13,49	0,17,14,10,12,16,11,8,12,17,23,3,14,23	6,28,13,16,49,17,61,28,30,13,37,24,54,14	178	89	0.000289364	0.0345857	0.478,0.403,0.277,0.369,0.144,0.45,0.149,0.222,0.571,0.52,0.492,0.378,0.381,0.42	0.0,0.233,0.35,0.238,0.109,0.32,0.083,0.125,0.167,0.395,0.237,0.059,0.115,0.451	0.169
15081	ENSG00000198563	DDX39B	chr6	-	31531052	31531197	31531052	31531178	31531295	31531405	15081	6.89652e+41	17,18,12,24,39,30,21,7,12,27,3,23,9,8	2.17546e+41	7,6,9,4,20,6,15,4,3,12,10,4,6,0	108	89	0.000169124	0.0246667	0.971,0.968,0.97,0.962,0.917,0.957,0.961,0.978,0.963,0.951,0.993,0.95,0.957,0.972	0.962,0.987,0.979,0.989,0.963,0.986,0.964,0.989,0.992,0.972,0.976,0.99,0.987,1.0	-0.019
7455	ENSG00000183258	DDX41	chr5	-	177515185	177515361	177515185	177515258	177515684	177515821	7455	37,33,10,30,17,22,18,19,20,20,10,30,21,10	20,31,82,35,122,12,52,166,10,54,62,43,135,81	3,11,21,1,21,8,8,20,10,20,10,5,3,3	13,233,114,42,135,51,49,170,153,54,130,143,145,107	178	89	7.71484e-05	0.0157367	0.481,0.347,0.057,0.3,0.065,0.478,0.148,0.054,0.5,0.156,0.075,0.259,0.072,0.058	0.103,0.023,0.084,0.012,0.072,0.073,0.075,0.056,0.032,0.156,0.037,0.017,0.01,0.014	0.163
7454	ENSG00000183258	DDX41	chr5	-	177515185	177515339	177515185	177515258	177515684	177515821	7454	34,34,11,34,17,22,17,18,20,21,10,30,21,10	20,31,82,35,122,12,52,166,10,54,62,43,135,81	3,11,24,1,26,8,12,24,8,20,10,5,3,3	13,233,114,42,135,51,49,170,153,54,130,143,145,107	170	89	0.000196359	0.0264832	0.471,0.365,0.066,0.337,0.068,0.49,0.146,0.054,0.511,0.169,0.078,0.268,0.075,0.061	0.108,0.024,0.099,0.012,0.092,0.076,0.114,0.069,0.027,0.162,0.039,0.018,0.011,0.014	0.164
6411	ENSG00000108654	DDX5	chr17	-	64500548	64501891	64500548	64500773	64502009	64502069	6411	215,444,295,435,270,279,556,401,93,566,365,492,347,167	47,254,381,394,315,63,328,275,63,373,358,225,154,175	15,281,332,49,293,128,199,400,308,171,417,79,235,134	4.39795e+40	178	89	3.21022e-07	0.00082838	0.696,0.466,0.279,0.356,0.3,0.689,0.459,0.422,0.425,0.431,0.338,0.522,0.53,0.323	0.149,0.126,0.266,0.085,0.193,0.281,0.225,0.364,0.221,0.193,0.185,0.139,0.225,0.257	0.238
6413	ENSG00000108654	DDX5	chr17	-	64500548	64501891	64500548	64500882	64502009	64502069	6413	204,359,285,334,218,126,433,402,75,429,201,432,326,121	2,0,0,1,0,0,6,0,0,0,0,0,2,0	23,218,304,30,197,99,175,441,243,87,285,78,143,74	0,10,5,2,5,1,5,6,7,0,11,3,14,0	178	89	3.28106e-07	0.00082838	0.981,1.0,1.0,0.994,1.0,1.0,0.973,1.0,1.0,1.0,1.0,1.0,0.988,1.0	1.0,0.916,0.968,0.882,0.952,0.98,0.946,0.974,0.946,1.0,0.928,0.929,0.836,1.0	0.048
6412	ENSG00000108654	DDX5	chr17	-	64500548	64501143	64500548	64500882	64502009	64502069	6412	205,362,287,331,216,126,435,403,75,430,200,429,326,120	2,0,0,1,0,0,6,0,0,0,0,0,2,0	23,217,305,30,203,103,174,445,251,88,288,79,148,74	0,10,5,2,5,1,5,6,7,0,11,3,14,0	178	89	3.35628e-07	0.00082838	0.981,1.0,1.0,0.994,1.0,1.0,0.973,1.0,1.0,1.0,1.0,1.0,0.988,1.0	1.0,0.916,0.968,0.882,0.953,0.981,0.946,0.974,0.947,1.0,0.929,0.929,0.841,1.0	0.048
6409	ENSG00000108654	DDX5	chr17	-	64500548	64500882	64500548	64500773	64502009	64502069	6409	217,444,295,433,264,279,561,400,93,566,363,489,349,166	47,254,381,394,315,63,328,275,63,373,358,225,154,175	15,290,337,51,298,129,203,406,313,171,428,82,249,134	4.39795e+40	178	89	3.76197e-07	0.000884297	0.698,0.466,0.279,0.355,0.295,0.689,0.461,0.421,0.425,0.431,0.336,0.521,0.531,0.322	0.149,0.129,0.269,0.088,0.196,0.282,0.229,0.368,0.223,0.193,0.189,0.143,0.235,0.257	0.234
6410	ENSG00000108654	DDX5	chr17	-	64500548	64501143	64500548	64500773	64502009	64502069	6410	216,447,297,432,268,279,558,402,93,567,364,489,347,166	47,254,381,394,315,63,328,275,63,373,358,225,154,175	15,280,333,49,299,132,198,404,316,172,420,80,240,134	4.39795e+40	178	89	4.04507e-07	0.000907621	0.697,0.468,0.28,0.354,0.298,0.689,0.46,0.422,0.425,0.432,0.337,0.521,0.53,0.322	0.149,0.125,0.267,0.085,0.196,0.287,0.224,0.367,0.225,0.194,0.186,0.14,0.229,0.257	0.236
8289	ENSG00000137628	DDX60	chr4	-	168216293	168217680	168216293	168217032	168220654	168220717	8289	1,5,3,7,16,4,4,5,1,9,1,1,0,4	2,20,23,22,8,6,17,30,2,16,16,6,10,12	0,1,2,0,4,0,2,0,1,5,1,0,0,0	0,21,33,31,43,6,10,38,25,9,25,4,9,7	178	89	6.36912e-05	0.0137292	0.2,0.111,0.061,0.137,0.5,0.25,0.105,0.077,0.2,0.22,0.03,0.077,0.0,0.143	NA,0.023,0.029,0.0,0.044,0.0,0.091,0.0,0.02,0.217,0.02,0.0,0.0,0.0	0.117
17998	ENSG00000205744	DENND1C	chr19	-	6468577	6468705	6468577	6468645	6468845	6468953	17998	0,0,0,0,0,0,0,0,0,0,0,0,0,0	5,6,0,9,6,11,18,1,2,7,7,6,0,17	0,1,0,1,2,0,0,0,0,1,0,2,0,0	0,12,9,1,23,7,4,8,2,10,3,6,17,1	149	89	0.000119978	0.0204222	0.0,0.0,NA,0.0,0.0,0.0,0.0,0.0,0.0,0.0,0.0,0.0,NA,0.0	NA,0.047,0.0,0.374,0.049,0.0,0.0,0.0,0.0,0.056,0.0,0.166,0.0,0.0	-0.053
57529	ENSG00000149091	DGKZ	chr11	+	46378674	46379111	46378990	46379111	46378456	46378500	57529	18,16,12,7,8,13,17,4,6,12,7,11,8,6	23,21,28,26,21,6,24,14,6,20,14,19,23,16	7,4,15,4,6,10,12,7,4,13,2,2,0,0	24,43,43,35,54,56,40,25,36,56,16,39,66,6	178	89	7.32685e-06	0.00388898	0.281,0.276,0.176,0.119,0.16,0.52,0.262,0.125,0.333,0.231,0.2,0.224,0.148,0.158	0.127,0.044,0.149,0.054,0.053,0.082,0.13,0.123,0.053,0.104,0.059,0.025,0.0,0.0	0.158
14146	ENSG00000149091	DGKZ	chr11	+	46378893	46379111	46378990	46379111	46378456	46378500	14146	20,16,12,7,8,10,17,3,6,13,6,11,8,6	23,21,28,26,21,6,24,14,6,20,14,19,23,16	7,5,16,4,6,10,13,7,4,13,2,3,0,0	24,43,43,35,54,56,40,25,36,56,16,39,66,6	178	89	8.56494e-06	0.00414501	0.303,0.276,0.176,0.119,0.16,0.455,0.262,0.097,0.333,0.245,0.176,0.224,0.148,0.158	0.127,0.055,0.157,0.054,0.053,0.082,0.14,0.123,0.053,0.104,0.059,0.037,0.0,0.0	0.149
14144	ENSG00000149091	DGKZ	chr11	+	46369363	46369550	46369493	46369550	46368004	46368079	14144	0,1,2,0,5,4,4,2,0,0,3,0,0,0	3,7,7,3,18,2,15,9,0,2,3,5,3,7	0,0,1,0,3,0,3,0,0,0,1,0,0,0	0,32,13,2,33,5,6,20,14,7,14,20,21,3	178	89	0.000459979	0.0463386	0.0,0.067,0.125,0.0,0.122,0.5,0.118,0.1,NA,0.0,0.333,0.0,0.0,0.0	NA,0.0,0.037,0.0,0.043,0.0,0.2,0.0,0.0,0.0,0.034,0.0,0.0,0.0	0.081
9512	ENSG00000095059	DHPS	chr19	-	12679800	12680030	12679800	12679922	12680160	12680325	9512	1,2,1,6,3,2,4,3,2,5,3,4,0,2	15,64,53,37,118,23,34,79,24,42,73,49,98,61	0,3,2,1,3,1,0,1,0,1,0,3,6,0	24,124,75,65,83,61,46,64,96,67,141,155,156,44	178	89	0.000266805	0.0329257	0.032,0.015,0.009,0.075,0.013,0.042,0.056,0.019,0.04,0.056,0.02,0.039,0.0,0.016	0.0,0.012,0.013,0.008,0.018,0.008,0.0,0.008,0.0,0.007,0.0,0.01,0.019,0.0	0.024
5722	ENSG00000166938	DIS3L	chr15	+	66306761	66306952	66306823	66306952	66294987	66295141	5722	0,2,2,1,0,0,2,0,5,0,0,1,0,0	0,2,7,3,2,0,1,19,0,0,2,2,3,0	0,0,1,0,2,0,0,0,0,0,1,0,0,0	0,29,6,3,23,1,6,17,12,1,11,15,9,0	151	89	0.000382161	0.0416437	NA,0.371,0.144,0.164,0.0,NA,0.541,0.0,1.0,NA,0.0,0.228,0.0,NA	NA,0.0,0.089,0.0,0.049,0.0,0.0,0.0,0.0,0.0,0.051,0.0,0.0,NA	0.229
18675	ENSG00000080845	DLGAP4	chr20	+	36499241	36499659	36499587	36499659	36496704	36497066	18675	5,11,6,11,14,2,8,9,8,5,6,6,0,10	10,21,28,24,34,0,13,29,3,10,18,11,4,9	0,8,10,0,19,1,9,10,5,0,6,2,5,0	0,74,29,11,60,17,19,34,29,42,53,42,34,25	178	89	0.000216489	0.0278296	0.2,0.208,0.097,0.186,0.171,1.0,0.235,0.134,0.571,0.2,0.143,0.214,0.0,0.357	NA,0.051,0.147,0.0,0.137,0.029,0.191,0.128,0.079,0.0,0.054,0.023,0.068,0.0	0.196
58948	ENSG00000123992	DNPEP	chr2	-	219381544	219381742	219381544	219381584	219381978	219382139	58948	10,4,3,8,4,8,3,4,2,5,4,4,9,6	80,123,140,171,147,119,126,139,51,130,104,106,190,120	0,5,3,2,0,2,4,3,0,6,0,0,6,0	45,211,149,128,181,137,153,154,262,193,129,253,181,79	178	89	0.000113791	0.0197918	0.059,0.016,0.011,0.023,0.013,0.033,0.012,0.014,0.019,0.019,0.019,0.019,0.023,0.024	0.0,0.012,0.01,0.008,0.0,0.007,0.013,0.01,0.0,0.015,0.0,0.0,0.016,0.0	0.015
51223	ENSG00000147459	DOCK5	chr8	+	25409969	25410202	25410098	25410202	25408801	25408940	51223	6,7,6,5,4,15,8,23,7,7,12,9,0,12	17,5,13,5,15,7,2,40,1,14,13,7,0,8	0,9,13,1,16,2,0,10,3,0,8,2,8,3	5,35,20,4,44,9,4,30,11,5,16,7,13,8	178	89	1.82345e-05	0.0068322	0.15,0.412,0.188,0.333,0.118,0.517,0.667,0.223,0.778,0.2,0.316,0.391,NA,0.429	0.0,0.114,0.245,0.111,0.154,0.1,0.0,0.143,0.12,0.0,0.2,0.125,0.235,0.158	0.241
1005	ENSG00000000419	DPM1	chr20	-	50940864	50940955	50940864	50940933	50941104	50941209	1005	0,0,3,5,5,2,2,1,0,0,3,0,0,0	0,1,3,3,3,1,0,6,0,5,2,4,3,0	0,1,2,0,0,0,1,0,1,0,0,0,1,0	0,3,2,5,7,6,7,0,8,0,3,2,12,0	111	89	0.000265901	0.0328964	NA,0.0,0.445,0.572,0.572,0.616,1.0,0.118,NA,0.0,0.546,0.0,0.0,NA	NA,0.211,0.445,0.0,0.0,0.0,0.103,NA,0.091,NA,0.0,0.0,0.063,NA	0.26
18700	ENSG00000000419	DPM1	chr20	-	50940864	50940958	50940864	50940933	50941104	50941209	18700	0,0,2,5,5,2,2,1,0,1,3,0,0,0	0,1,3,3,3,1,0,6,0,5,2,4,3,0	0,1,2,0,0,0,1,0,0,0,0,0,1,0	0,3,2,5,7,6,7,0,8,0,3,2,12,0	114	89	0.000487697	0.0480523	NA,0.0,0.342,0.565,0.565,0.61,1.0,0.115,NA,0.135,0.539,0.0,0.0,NA	NA,0.206,0.438,0.0,0.0,0.0,0.1,NA,0.0,NA,0.0,0.0,0.061,NA	0.271
11565	ENSG00000158560	DYNC1I1	chr7	+	95813195	95813337	95813246	95813337	95810391	95810506	11565	0,0,1,1,0,1,1,0,1,2,4,3,0,0	3,5,9,3,1,8,4,5,2,7,5,3,2,2	0,0,1,0,0,0,0,0,0,1,1,2,0,0	4,22,20,4,21,2,14,39,17,7,16,5,6,0	140	89	0.000169796	0.0246667	0.0,0.0,0.066,0.175,0.0,0.074,0.137,0.0,0.241,0.154,0.337,0.389,0.0,0.0	0.0,0.0,0.031,0.0,0.0,0.0,0.0,0.0,0.0,0.083,0.038,0.203,0.0,NA	0.085
13738	ENSG00000168589	DYNLRB2	chr16	+	80548942	80549651	80549483	80549651	80543275	80543351	13738	1,1,2,1,0,1,1,2,1,2,1,1,3,1	6,3,14,18,12,2,11,21,2,7,8,9,0,9	0,0,1,0,0,0,0,0,0,0,0,2,0,0	0,16,13,12,5,5,8,6,12,10,28,15,6,4	178	89	0.000182292	0.0253788	0.077,0.143,0.067,0.027,0.0,0.2,0.043,0.045,0.2,0.125,0.059,0.053,1.0,0.053	NA,0.0,0.037,0.0,0.0,0.0,0.0,0.0,0.0,0.0,0.0,0.062,0.0,0.0	0.142
16340	ENSG00000105204	DYRK1B	chr19	-	39829879	39830177	39829879	39830027	39830374	39830563	16340	9,3,3,2,1,3,2,7,2,4,4,4,0,5	4,9,13,9,49,10,4,19,5,8,6,7,6,56	0,3,3,1,6,0,1,0,2,0,1,5,4,0	6,40,22,6,64,9,8,20,46,11,21,34,43,14	178	89	3.66349e-05	0.00965518	0.529,0.143,0.103,0.1,0.01,0.13,0.2,0.156,0.167,0.2,0.25,0.222,0.0,0.043	0.0,0.036,0.064,0.077,0.045,0.0,0.059,0.0,0.021,0.0,0.023,0.068,0.044,0.0	0.13
18429	ENSG00000088881	EBF4	chr20	+	2749619	2749753	2749720	2749753	2749400	2749518	18429	12,28,22,14,32,12,15,21,4,24,30,29,16,14	0,0,0,0,0,0,0,0,0,0,0,0,0,0	20,158,97,41,79,64,32,88,126,65,69,60,86,19	0,1,1,0,0,0,0,3,0,0,1,1,4,0	178	89	0.000346314	0.0392991	1.0,1.0,1.0,1.0,1.0,1.0,1.0,1.0,1.0,1.0,1.0,1.0,1.0,1.0	1.0,0.987,0.98,1.0,1.0,1.0,1.0,0.936,1.0,1.0,0.972,0.968,0.915,1.0	0.017
33687	ENSG00000121310	ECHDC2	chr1	-	52905033	52905436	52905033	52905090	52906518	52906611	33687	144,104,57,126,128,204,116,74,37,125,81,115,26,85	12,15,19,22,71,11,19,37,11,15,22,32,31,47	17,29,61,1,87,22,29,126,27,8,37,9,67,33	20,24,37,16,32,22,46,33,97,25,59,48,67,102	178	89	0.00017273	0.0246955	0.857,0.776,0.6,0.741,0.474,0.903,0.753,0.5,0.627,0.806,0.648,0.642,0.295,0.475	0.298,0.377,0.452,0.03,0.576,0.333,0.24,0.656,0.122,0.138,0.239,0.086,0.333,0.139	0.363
33689	ENSG00000121310	ECHDC2	chr1	-	52904643	52905078	52904643	52904833	52907867	52907954	33689	151,105,47,97,53,85,84,39,54,109,70,71,23,71	4,6,6,0,0,1,7,3,4,8,6,3,7,2	11,31,48,19,44,15,29,37,20,22,35,14,38,42	0,2,8,1,10,4,3,18,6,3,3,6,11,3	178	89	0.000211181	0.027433	0.95,0.897,0.797,1.0,1.0,0.977,0.857,0.867,0.871,0.872,0.854,0.922,0.622,0.947	1.0,0.886,0.75,0.905,0.688,0.652,0.829,0.507,0.625,0.786,0.854,0.538,0.633,0.875	0.136
12915	ENSG00000104529	EEF1D	chr8	-	143581285	143581706	143581285	143581328	143586218	143586290	12915	19,17,7,12,3,16,7,2,11,12,5,10,0,2	1.42507e+41	0,3,8,4,5,1,3,1,3,6,1,5,7,3	1.72775e+43	178	89	1.97412e-05	0.00703599	0.063,0.017,0.006,0.011,0.003,0.061,0.009,0.004,0.021,0.016,0.004,0.011,0.0,0.004	0.0,0.002,0.006,0.003,0.004,0.001,0.003,0.001,0.002,0.003,0.001,0.002,0.007,0.003	0.014
8500	ENSG00000135766	EGLN1	chr1	-	231367568	231368187	231367568	231367636	231370561	231370698	8500	2,2,3,2,6,14,4,7,4,6,7,8,0,0	12,28,68,20,58,6,14,84,13,32,29,32,26,18	0,1,9,0,3,0,1,3,1,3,2,0,1,0	29,148,71,21,94,18,39,76,92,31,90,36,22,20	178	89	0.000119947	0.0204222	0.077,0.034,0.022,0.048,0.049,0.538,0.125,0.04,0.133,0.086,0.108,0.111,0.0,0.0	0.0,0.003,0.06,0.0,0.016,0.0,0.013,0.019,0.005,0.046,0.011,0.0,0.022,0.0	0.084
59813	ENSG00000063046	EIF4B	chr12	+	53022253	53022606	53022492	53022606	53021805	53021860	59813	2,3,5,1,7,1,3,5,0,1,3,4,0,0	28,139,217,78,508,31,116,538,68,96,290,73,148,78	0,2,1,0,3,0,1,0,1,1,7,0,0,0	24,817,309,42,671,57,89,422,346,127,773,154,329,81	178	89	1.93825e-05	0.00700937	0.034,0.011,0.011,0.006,0.007,0.016,0.013,0.005,0.0,0.005,0.005,0.027,0.0,0.0	0.0,0.001,0.002,0.0,0.002,0.0,0.006,0.0,0.001,0.004,0.005,0.0,0.0,0.0	0.009
50354	ENSG00000049540	ELN	chr7	+	74046006	74046217	74046187	74046217	74045221	74045293	50354	10,3,7,5,8,16,4,2,6,9,1,7,0,0	0,13,11,3,33,6,4,19,4,3,6,13,0,0	0,3,4,0,12,0,1,7,1,1,8,0,0,0	5,56,34,3,132,9,4,23,18,19,25,8,5,0	178	89	6.66992e-06	0.00373419	1.0,0.103,0.241,0.455,0.108,0.571,0.333,0.05,0.429,0.6,0.077,0.212,NA,NA	0.0,0.026,0.056,0.0,0.043,0.0,0.111,0.132,0.027,0.026,0.138,0.0,0.0,NA	0.305
50353	ENSG00000049540	ELN	chr7	+	74045889	74046217	74046187	74046217	74045221	74045293	50353	10,3,5,5,8,16,3,2,6,9,1,7,0,0	0,13,11,3,33,6,4,19,4,3,6,13,0,0	0,3,4,0,12,0,2,4,1,1,8,0,0,0	5,56,34,3,132,9,4,23,18,19,25,8,5,0	178	89	6.98488e-06	0.00374777	1.0,0.103,0.185,0.455,0.108,0.571,0.273,0.05,0.429,0.6,0.077,0.212,NA,NA	0.0,0.026,0.056,0.0,0.043,0.0,0.2,0.08,0.027,0.026,0.138,0.0,0.0,NA	0.293
34318	ENSG00000143819	EPHX1	chr1	+	225839798	225840037	225839828	225840037	225839216	225839346	34318	0,0,0,0,0,0,0,0,0,0,0,0,0,0	37,149,138,69,104,30,135,75,32,144,84,87,74,25	0,1,0,1,0,0,0,0,0,1,2,1,0,0	3.64652e+40	119	89	0.000429481	0.0438933	0.0,0.0,0.0,0.0,0.0,0.0,0.0,0.0,0.0,0.0,0.0,0.0,0.0,0.0	0.0,0.002,0.0,0.003,0.0,0.0,0.0,0.0,0.0,0.002,0.005,0.002,0.0,0.0	-0.001
4179	ENSG00000049283	EPN3	chr17	+	50540203	50540334	50540246	50540334	50539186	50539315	4179	7,1,0,2,6,6,0,8,4,0,1,4,0,4	15,10,19,6,24,5,10,32,4,10,11,25,9,11	0,2,1,5,0,2,1,4,1,2,0,1,0,0	16,60,12,12,6,35,11,27,24,22,26,38,41,7	132	89	0.000281264	0.0342816	0.239,0.063,0.0,0.184,0.144,0.447,0.0,0.144,0.403,0.0,0.058,0.097,0.0,0.197	0.0,0.022,0.053,0.219,0.0,0.037,0.058,0.091,0.027,0.058,0.0,0.017,0.0,0.0	0.1
17953	ENSG00000012061	ERCC1	chr19	-	45413962	45414449	45413962	45414034	45414860	45414960	17953	6,7,8,2,1,0,4,3,3,5,4,3,0,7	89,94,89,78,141,54,103,80,61,109,149,67,97,102	1,2,1,2,1,0,3,1,0,0,7,5,1,1	90,133,115,84,91,140,137,99,143,172,130,186,119,168	178	89	0.000175259	0.0248266	0.033,0.036,0.043,0.013,0.004,0.0,0.019,0.018,0.024,0.022,0.013,0.022,0.0,0.033	0.006,0.007,0.004,0.012,0.005,0.0,0.011,0.005,0.0,0.0,0.026,0.013,0.004,0.003	0.013
3653	ENSG00000113719	ERGIC1	chr5	+	172914564	172914838	172914713	172914838	172909666	172909761	3653	28,6,11,18,36,31,12,2,14,4,15,16,0,3	29,163,393,147,843,35,102,879,33,193,423,175,375,150	7,4,6,5,15,5,5,0,3,2,4,4,5,1	41,1106,399,62,594,77,105,711,797,206,1224,403,708,148	178	89	0.000336158	0.0386887	0.326,0.018,0.014,0.058,0.021,0.307,0.056,0.001,0.175,0.01,0.017,0.044,0.0,0.01	0.079,0.002,0.007,0.039,0.012,0.031,0.023,0.0,0.002,0.005,0.002,0.005,0.004,0.003	0.06
50328	ENSG00000117868	ESYT2	chr7	-	158737047	158737179	158737047	158737117	158739022	158739121	50328	2,5,12,12,14,5,10,27,1,9,11,9,11,8	0,0,0,0,0,0,0,0,0,0,0,0,0,0	5,61,22,4,78,4,3,17,20,11,33,17,14,4	0,1,0,0,2,0,0,1,1,0,0,0,1,0	151	89	0.000120659	0.0204583	1.0,1.0,1.0,1.0,1.0,1.0,1.0,1.0,1.0,1.0,1.0,1.0,1.0,1.0	1.0,0.973,1.0,1.0,0.958,1.0,1.0,0.909,0.922,1.0,1.0,1.0,0.892,1.0	0.025
23919	ENSG00000196405	EVL	chr14	+	100140854	100141246	100141179	100141246	100137739	100137802	23919	18,19,11,19,9,24,26,7,18,3,14,14,8,5	77,68,77,83,66,29,86,33,53,53,56,44,70,38	0,6,9,2,13,6,11,6,2,9,5,4,11,3	36,96,71,74,122,75,53,57,67,79,104,126,104,68	178	89	8.88672e-06	0.00425898	0.105,0.123,0.067,0.103,0.064,0.293,0.131,0.096,0.145,0.028,0.111,0.137,0.054,0.062	0.0,0.03,0.06,0.013,0.051,0.038,0.094,0.05,0.015,0.054,0.023,0.016,0.05,0.022	0.072
7398	ENSG00000130713	EXOSC2	chr9	+	130703052	130703181	130703076	130703181	130702142	130702310	7398	11,53,55,35,41,36,47,45,19,41,50,22,15,16	0,0,0,0,0,0,0,0,0,0,0,0,0,0	21,81,54,36,59,24,52,62,42,52,91,41,49,24	0,1,1,0,0,0,0,0,1,0,1,1,0,0	113	89	0.000200386	0.0265985	1.0,1.0,1.0,1.0,1.0,1.0,1.0,1.0,1.0,1.0,1.0,1.0,1.0,1.0	1.0,0.985,0.977,1.0,1.0,1.0,1.0,1.0,0.971,1.0,0.986,0.97,1.0,1.0	0.008
3236	ENSG00000120699	EXOSC8	chr13	+	37003494	37004561	37004515	37004561	37002933	37003007	3236	46,19,32,59,31,45,29,25,52,70,15,42,40,63	8,33,36,62,17,7,43,63,16,33,46,26,68,45	1,10,37,3,23,20,32,42,35,25,29,6,15,55	8,70,90,19,63,20,44,84,150,29,77,41,40,71	178	89	9.3707e-05	0.017791	0.742,0.224,0.308,0.322,0.477,0.763,0.252,0.166,0.619,0.515,0.14,0.447,0.227,0.412	0.059,0.067,0.171,0.073,0.154,0.333,0.267,0.2,0.104,0.301,0.158,0.068,0.158,0.279	0.23
25225	ENSG00000120699	EXOSC8	chr13	+	37004479	37004561	37004515	37004561	37002933	37003007	25225	20,11,14,29,14,24,12,10,21,40,6,21,29,20	8,33,36,62,17,7,43,63,16,33,46,26,68,45	0,3,21,3,9,8,11,13,20,17,17,4,5,38	8,70,90,19,63,20,44,84,150,29,77,41,40,71	125	89	0.000350641	0.0394275	0.64,0.192,0.217,0.25,0.37,0.709,0.166,0.102,0.483,0.463,0.085,0.365,0.233,0.24	0.0,0.03,0.142,0.101,0.092,0.222,0.151,0.099,0.087,0.294,0.136,0.065,0.082,0.276	0.196
3237	ENSG00000120699	EXOSC8	chr13	+	37004476	37004561	37004515	37004561	37002933	37003007	3237	20,13,14,29,15,28,13,12,21,40,6,21,29,20	8,33,36,62,17,7,43,63,16,33,46,26,68,45	0,3,22,3,12,9,11,13,21,18,19,4,8,38	8,70,90,19,63,20,44,84,150,29,77,41,40,71	128	89	0.000477494	0.0476173	0.635,0.215,0.213,0.245,0.38,0.736,0.174,0.117,0.477,0.457,0.083,0.36,0.229,0.236	0.0,0.029,0.145,0.099,0.117,0.238,0.148,0.097,0.089,0.301,0.146,0.064,0.122,0.271	0.192
36987	ENSG00000117480	FAAH	chr1	+	46410738	46410854	46410813	46410854	46410397	46410497	36987	53,9,10,8,28,15,13,15,18,18,20,35,15,28	62,62,62,72,138,27,57,90,28,55,92,76,63,45	0,6,12,0,4,3,11,9,31,5,11,10,20,34	19,130,78,50,80,78,66,66,129,95,141,121,181,104	164	89	2.42856e-05	0.00795842	0.317,0.073,0.08,0.057,0.099,0.232,0.11,0.083,0.259,0.151,0.106,0.2,0.114,0.252	0.0,0.024,0.077,0.0,0.026,0.02,0.083,0.069,0.115,0.028,0.041,0.043,0.057,0.151	0.1
36973	ENSG00000117480	FAAH	chr1	+	46410583	46410854	46410813	46410854	46410397	46410497	36973	53,9,11,9,28,15,14,15,19,18,20,34,15,30	62,62,62,72,138,27,57,90,28,55,92,76,63,45	0,7,12,1,4,3,12,9,32,5,11,10,21,34	19,130,78,50,80,78,66,66,129,95,141,121,181,104	178	89	2.61399e-05	0.00795842	0.299,0.068,0.081,0.059,0.092,0.217,0.109,0.077,0.253,0.141,0.098,0.183,0.106,0.25	0.0,0.026,0.071,0.01,0.024,0.019,0.083,0.064,0.11,0.026,0.038,0.04,0.055,0.14	0.095
36985	ENSG00000117480	FAAH	chr1	+	46410670	46410854	46410813	46410854	46410397	46410497	36985	55,9,10,12,30,15,13,15,18,18,20,34,15,28	62,62,62,72,138,27,57,90,28,55,92,76,63,45	0,6,14,1,4,5,11,10,31,7,11,11,20,35	19,130,78,50,80,78,66,66,129,95,141,121,181,104	178	89	3.10363e-05	0.00878868	0.307,0.068,0.075,0.077,0.098,0.217,0.102,0.077,0.243,0.141,0.098,0.183,0.106,0.237	0.0,0.023,0.082,0.01,0.024,0.031,0.077,0.07,0.107,0.036,0.038,0.043,0.052,0.144	0.092
36982	ENSG00000117480	FAAH	chr1	+	46410625	46410854	46410813	46410854	46410397	46410497	36982	53,9,10,8,34,15,13,15,19,19,20,39,15,28	62,62,62,72,138,27,57,90,28,55,92,76,63,45	0,6,17,0,4,3,11,9,32,5,12,11,20,34	19,130,78,50,80,78,66,66,129,95,141,121,181,104	178	89	5.53385e-05	0.0125306	0.299,0.068,0.075,0.053,0.11,0.217,0.102,0.077,0.253,0.147,0.098,0.204,0.106,0.237	0.0,0.023,0.098,0.0,0.024,0.019,0.077,0.064,0.11,0.026,0.041,0.043,0.052,0.14	0.095
36988	ENSG00000117480	FAAH	chr1	+	46410778	46410854	46410813	46410854	46410397	46410497	36988	59,7,10,8,35,15,13,15,20,20,21,32,15,27	62,62,62,72,138,27,57,90,28,55,92,76,63,45	0,7,14,1,6,2,13,11,35,5,7,15,18,36	19,130,78,50,80,78,66,66,129,95,141,121,181,104	124	89	8.76634e-05	0.0169512	0.406,0.075,0.104,0.074,0.154,0.285,0.141,0.107,0.339,0.207,0.141,0.232,0.146,0.301	0.0,0.037,0.114,0.014,0.051,0.018,0.124,0.107,0.163,0.036,0.034,0.082,0.067,0.199	0.119
36978	ENSG00000117480	FAAH	chr1	+	46410602	46410854	46410813	46410854	46410397	46410497	36978	55,9,10,10,32,17,14,16,18,18,21,34,15,29	62,62,62,72,138,27,57,90,28,55,92,76,63,45	0,6,19,0,7,3,12,9,31,5,13,10,23,37	19,130,78,50,80,78,66,66,129,95,141,121,181,104	178	89	0.00011382	0.0197918	0.307,0.068,0.075,0.065,0.104,0.239,0.109,0.082,0.243,0.141,0.102,0.183,0.106,0.244	0.0,0.023,0.109,0.0,0.042,0.019,0.083,0.064,0.107,0.026,0.044,0.04,0.06,0.151	0.093
7983	ENSG00000289731	FAM153B	chr5	+	176119544	176119699	176119614	176119699	176115592	176116252	7983	2,9,7,2,8,13,12,3,13,5,10,8,0,0	0,0,0,0,0,0,0,0,0,0,0,0,0,0	0,19,6,0,30,2,0,3,2,0,3,2,2,0	0,3,2,0,1,0,0,0,0,0,1,0,0,0	159	89	0.000145485	0.0225522	1.0,1.0,1.0,1.0,1.0,1.0,1.0,1.0,1.0,1.0,1.0,1.0,NA,NA	NA,0.78,0.627,NA,0.944,1.0,NA,1.0,1.0,NA,0.627,1.0,1.0,NA	0.114
7984	ENSG00000289731	FAM153B	chr5	+	176119584	176119699	176119614	176119699	176115592	176116252	7984	0,3,2,0,2,6,3,2,5,0,1,1,0,0	0,0,0,0,0,0,0,0,0,0,0,0,0,0	0,7,4,0,14,4,0,3,1,0,2,0,0,0	0,3,2,0,1,0,0,0,0,0,1,0,0,0	119	89	0.000405011	0.0426999	NA,1.0,1.0,NA,1.0,1.0,1.0,1.0,1.0,NA,1.0,1.0,NA,NA	NA,0.636,0.599,NA,0.913,1.0,NA,1.0,1.0,NA,0.599,NA,NA,NA	0.179
52448	ENSG00000071889	FAM3A	chrX	-	154507401	154507885	154507401	154507490	154508288	154508347	52448	12,11,5,15,11,8,5,2,3,6,2,5,0,10	0,2,2,0,0,0,1,0,0,3,0,2,0,0	2,5,5,4,15,6,4,2,7,2,10,4,5,2	0,1,8,5,0,9,2,2,4,4,4,2,0,2	178	89	0.000264462	0.0328006	1.0,0.733,0.556,1.0,1.0,1.0,0.714,1.0,1.0,0.5,1.0,0.556,NA,1.0	1.0,0.714,0.238,0.286,1.0,0.25,0.5,0.333,0.467,0.2,0.556,0.5,1.0,0.333	0.324
55191	ENSG00000165140	FBP1	chr9	-	94606814	94607144	94606814	94606952	94609920	94610061	55191	1,2,2,6,1,1,3,2,1,5,5,7,15,3	21,17,11,133,55,38,38,69,31,99,67,69,155,235	0,0,2,1,1,0,2,3,0,2,1,1,0,0	22,115,56,45,44,73,61,54,56,100,171,176,151,77	178	89	4.98849e-05	0.0117559	0.023,0.056,0.083,0.022,0.009,0.013,0.038,0.014,0.016,0.025,0.036,0.048,0.046,0.006	0.0,0.0,0.018,0.011,0.011,0.0,0.016,0.027,0.0,0.01,0.003,0.003,0.0,0.0	0.024
13367	ENSG00000165140	FBP1	chr9	-	94606814	94607112	94606814	94606952	94609920	94610061	13367	1,2,2,9,1,1,2,2,1,5,6,8,15,3	21,17,11,133,55,38,38,69,31,99,67,69,155,235	0,0,2,2,1,0,2,3,0,2,1,1,0,0	22,115,56,45,44,73,61,54,56,100,171,176,151,77	178	89	7.43073e-05	0.0152835	0.023,0.056,0.083,0.033,0.009,0.013,0.026,0.014,0.016,0.025,0.043,0.055,0.046,0.006	0.0,0.0,0.018,0.022,0.011,0.0,0.016,0.027,0.0,0.01,0.003,0.003,0.0,0.0	0.024
3322	ENSG00000138081	FBXO11	chr2	-	47838858	47839003	47838858	47839000	47839418	47839500	3322	0,1,0,1,1,0,1,9,0,0,4,0,0,0	0,0,0,0,0,0,0,0,0,1,0,0,0,0	0,23,9,0,9,0,0,2,10,0,11,0,11,0	0,1,0,0,1,0,0,1,2,0,1,0,0,0	92	89	0.000170774	0.0246667	NA,1.0,NA,1.0,1.0,NA,1.0,1.0,NA,0.0,1.0,NA,NA,NA	NA,0.957,1.0,NA,0.897,NA,NA,0.659,0.829,NA,0.914,NA,1.0,NA	-0.037
9604	ENSG00000145216	FIP1L1	chr4	+	53442019	53442707	53442652	53442707	53440581	53440608	9604	14,10,16,32,11,15,9,13,11,21,20,18,10,17	8,36,21,30,26,18,13,17,8,30,31,18,12,14	0,5,7,0,8,3,3,9,9,0,5,2,4,6	4,31,36,21,41,17,11,37,50,8,54,21,6,3	178	89	2.11903e-05	0.00741857	0.467,0.122,0.276,0.348,0.175,0.294,0.257,0.277,0.407,0.259,0.244,0.333,0.294,0.378	0.0,0.075,0.089,0.0,0.089,0.081,0.12,0.108,0.083,0.0,0.044,0.045,0.25,0.5	0.189
51707	ENSG00000196924	FLNA	chrX	-	154350030	154350457	154350030	154350207	154350908	154351696	51707	106,96,46,55,51,113,123,23,10,106,39,37,23,15	7.07659e+42	14,42,62,17,80,34,68,76,17,73,21,33,50,22	4.05193e+51	178	89	3.50955e-09	4.33104e-05	0.07,0.068,0.023,0.075,0.033,0.127,0.04,0.037,0.024,0.059,0.028,0.025,0.024,0.027	0.017,0.011,0.023,0.012,0.012,0.012,0.014,0.019,0.009,0.017,0.01,0.009,0.019,0.013	0.033
51706	ENSG00000196924	FLNA	chrX	-	154350030	154350363	154350030	154350207	154350908	154351696	51706	106,96,46,55,51,113,120,23,10,106,39,37,23,15	7.07659e+42	24,42,62,17,80,34,68,76,17,73,21,33,50,22	4.05193e+51	178	89	3.78005e-08	0.000275589	0.07,0.068,0.023,0.075,0.033,0.127,0.039,0.037,0.024,0.059,0.028,0.025,0.024,0.027	0.029,0.011,0.023,0.012,0.012,0.012,0.014,0.019,0.009,0.017,0.01,0.009,0.019,0.013	0.032
47128	ENSG00000137312	FLOT1	chr6	-	30741189	30741372	30741189	30741333	30741791	30741867	47128	5,11,7,10,7,12,7,5,12,7,6,7,0,0	0,6,5,5,0,0,1,5,2,3,6,1,1,4	0,7,6,1,4,1,2,3,2,4,3,2,2,3	0,11,10,6,7,1,0,10,8,11,7,1,5,1	128	89	6.78772e-05	0.0143803	1.0,0.56,0.493,0.582,1.0,1.0,0.83,0.41,0.807,0.619,0.41,0.83,0.0,0.0	NA,0.307,0.294,0.104,0.284,0.41,1.0,0.173,0.148,0.202,0.23,0.582,0.218,0.676	0.254
47296	ENSG00000167996	FTH1	chr11	-	61965368	61965657	61965368	61965515	61967311	61967634	47296	15,46,39,44,21,18,50,12,6,28,45,23,13,4	4.96213e+52	2,43,46,14,45,6,20,31,16,29,25,13,16,14	1.2056e+55	178	89	5.00121e-05	0.0117559	0.015,0.011,0.006,0.015,0.002,0.016,0.007,0.004,0.004,0.007,0.008,0.007,0.003,0.002	0.001,0.004,0.005,0.003,0.004,0.001,0.002,0.006,0.002,0.003,0.003,0.002,0.002,0.004	0.005
17032	ENSG00000089356	FXYD3	chr19	+	35122937	35123308	35123270	35123308	35122764	35122839	17032	48,45,66,28,85,156,63,30,80,57,150,90,85,63	0,8,10,0,3,7,6,2,5,3,8,6,12,5	56,32,43,30,62,88,41,35,44,40,84,42,28,82	30,11,15,20,22,29,6,5,19,16,38,7,10,37	178	89	6.73703e-10	1.6628e-05	1.0,0.738,0.767,1.0,0.934,0.918,0.84,0.882,0.889,0.905,0.904,0.882,0.78,0.863	0.483,0.593,0.589,0.429,0.585,0.603,0.774,0.778,0.537,0.556,0.525,0.75,0.583,0.526	0.285
17030	ENSG00000089356	FXYD3	chr19	+	35122904	35123308	35123270	35123308	35122764	35122839	17030	48,45,67,29,88,156,63,30,82,56,152,90,91,63	0,8,10,0,3,7,6,2,5,3,8,6,12,5	60,33,46,31,66,88,43,36,46,40,84,53,35,83	30,11,15,20,22,29,6,5,19,16,38,7,10,37	178	89	3.04931e-09	4.33104e-05	1.0,0.738,0.77,1.0,0.936,0.918,0.84,0.882,0.891,0.903,0.905,0.882,0.791,0.863	0.5,0.6,0.605,0.437,0.6,0.603,0.782,0.783,0.548,0.556,0.525,0.791,0.636,0.529	0.273
555	ENSG00000089356	FXYD3	chr19	+	35122677	35122839	35122764	35122839	35121221	35121245	555	22,18,33,14,38,43,31,26,29,21,33,26,68,31	9.87117e+51	24,16,39,19,20,13,24,18,30,19,34,46,29,29	1.7833e+55	176	89	1.67724e-05	0.00646824	0.011,0.008,0.006,0.009,0.005,0.034,0.013,0.005,0.013,0.011,0.007,0.007,0.005,0.006	0.007,0.003,0.009,0.004,0.004,0.003,0.005,0.004,0.003,0.005,0.004,0.004,0.003,0.004	0.006
17026	ENSG00000089356	FXYD3	chr19	+	35122660	35122781	35122764	35122781	35121221	35121245	17026	22,18,34,15,38,43,29,23,29,19,33,25,59,31	9.87117e+51	24,16,37,18,20,12,24,15,30,19,34,46,31,28	1.7833e+55	178	89	1.94535e-05	0.00700937	0.011,0.008,0.006,0.01,0.005,0.034,0.012,0.005,0.013,0.009,0.006,0.007,0.004,0.006	0.007,0.003,0.008,0.004,0.004,0.002,0.005,0.004,0.003,0.005,0.004,0.004,0.004,0.003	0.005
17019	ENSG00000089356	FXYD3	chr19	+	35122487	35122781	35122764	35122781	35121221	35121245	17019	22,18,32,13,38,43,29,23,29,19,34,25,59,31	9.87117e+51	24,16,37,18,20,12,24,15,30,19,34,46,28,28	1.7833e+55	178	89	2.5023e-05	0.00795842	0.011,0.008,0.006,0.009,0.005,0.034,0.012,0.005,0.013,0.009,0.007,0.007,0.004,0.006	0.007,0.003,0.008,0.004,0.004,0.002,0.005,0.004,0.003,0.005,0.004,0.004,0.003,0.003	0.006
17023	ENSG00000089356	FXYD3	chr19	+	35122585	35122781	35122764	35122781	35121221	35121245	17023	22,18,32,13,38,43,29,23,29,19,33,25,59,31	9.87117e+51	24,16,38,20,20,12,24,15,30,19,34,46,28,28	1.7833e+55	178	89	3.81863e-05	0.00986907	0.011,0.008,0.006,0.009,0.005,0.034,0.012,0.005,0.013,0.009,0.006,0.007,0.004,0.006	0.007,0.003,0.008,0.005,0.004,0.002,0.005,0.004,0.003,0.005,0.004,0.004,0.003,0.003	0.005
29030	ENSG00000171298	GAA	chr17	+	80112467	80112711	80112577	80112711	80111982	80112100	29030	0,2,0,0,1,1,0,1,1,1,1,1,0,4	2,31,20,14,58,11,17,50,8,31,32,25,28,15	0,0,0,0,1,0,0,0,0,0,1,0,0,0	24,112,31,30,82,41,20,65,56,36,107,93,92,27	178	89	8.93708e-05	0.0170332	0.0,0.031,0.0,0.0,0.009,0.043,0.0,0.01,0.059,0.016,0.015,0.02,0.0,0.118	0.0,0.0,0.0,0.0,0.006,0.0,0.0,0.0,0.0,0.0,0.005,0.0,0.0,0.0	0.022
4167	ENSG00000178950	GAK	chr4	-	849891	850409	849891	850068	850935	851084	4167	10,10,1,6,1,14,3,1,4,6,0,4,2,0	130,159,128,136,120,104,112,90,62,91,111,126,79,100	0,2,3,0,5,1,0,0,2,0,1,0,0,0	45,151,107,103,112,145,144,79,154,148,109,196,137,115	178	89	0.000202569	0.0267364	0.037,0.03,0.004,0.022,0.004,0.063,0.013,0.006,0.031,0.032,0.0,0.016,0.013,0.0	0.0,0.007,0.014,0.0,0.022,0.003,0.0,0.0,0.006,0.0,0.005,0.0,0.0,0.0	0.015
13285	ENSG00000213930	GALT	chr9	+	34647656	34647961	34647831	34647961	34647088	34647258	13285	27,20,12,16,19,18,15,33,11,17,24,20,9,24	1,1,0,1,3,4,1,5,2,2,1,0,4,0	10,10,14,7,11,2,12,45,16,2,4,8,12,3	5,9,2,4,2,6,3,2,11,7,7,4,3,13	178	89	0.000173599	0.0246955	0.931,0.909,1.0,0.889,0.76,0.692,0.882,0.767,0.733,0.81,0.923,1.0,0.529,1.0	0.5,0.357,0.778,0.467,0.733,0.143,0.667,0.918,0.421,0.125,0.222,0.5,0.667,0.103	0.373
38179	ENSG00000136895	GARNL3	chr9	+	127386968	127387331	127387192	127387331	127385026	127385145	38179	1,11,1,3,0,5,5,0,2,2,0,2,0,0	3,9,3,17,18,2,1,0,0,1,1,3,0,5	0,1,1,0,0,0,2,7,1,0,0,0,0,0	7,4,5,5,6,14,4,3,9,4,6,2,6,0	178	89	2.50746e-05	0.00795842	0.143,0.379,0.143,0.081,0.0,0.556,0.714,NA,1.0,0.5,0.0,0.25,NA,0.0	0.0,0.111,0.091,0.0,0.0,0.0,0.2,0.538,0.053,0.0,0.0,0.0,0.0,NA	0.237
11449	ENSG00000234741	GAS5	chr1	-	173864256	173864506	173864256	173864304	173865509	173865547	11449	232,140,242,278,47,210,235,170,572,324,324,322,85,197	1,4,0,3,0,5,5,2,9,3,5,1,0,2	80,77,169,106,41,103,154,117,140,95,132,75,57,161	6,7,5,13,5,13,12,9,7,9,5,9,3,20	178	89	4.87582e-10	1.6628e-05	0.991,0.946,1.0,0.979,1.0,0.955,0.959,0.977,0.969,0.982,0.97,0.994,1.0,0.98	0.87,0.846,0.944,0.803,0.804,0.798,0.865,0.867,0.909,0.841,0.93,0.806,0.905,0.801	0.122
11450	ENSG00000234741	GAS5	chr1	-	173864256	173865282	173864256	173864304	173865509	173865547	11450	6.9058e+45	1,4,0,3,0,5,5,2,9,3,5,1,0,2	3.84695e+41	6,7,5,13,5,13,12,9,7,9,5,9,3,20	178	89	5.5466e-08	0.000304219	0.997,0.986,1.0,0.991,1.0,0.985,0.991,0.995,0.991,0.996,0.992,0.998,1.0,0.996	0.97,0.98,0.981,0.952,0.968,0.962,0.971,0.967,0.983,0.979,0.99,0.955,0.985,0.954	0.023
11441	ENSG00000234741	GAS5	chr1	-	173863900	173864506	173863900	173864304	173864674	173864704	11441	1.04411e+55	4,11,7,16,12,10,18,7,38,18,14,13,0,7	7.83134e+51	15,18,29,29,13,22,27,8,15,23,36,17,5,11	178	89	2.10489e-06	0.00247467	0.992,0.981,0.994,0.979,0.98,0.985,0.982,0.988,0.985,0.988,0.992,0.989,1.0,0.991	0.963,0.974,0.963,0.967,0.957,0.966,0.967,0.981,0.985,0.969,0.971,0.979,0.989,0.987	0.015
11437	ENSG00000234741	GAS5	chr1	-	173863894	173864098	173863894	173864075	173864256	173864304	11437	33,43,70,60,32,66,78,31,183,105,109,88,36,34	1.28412e+55	20,29,35,51,3,32,63,19,48,50,68,27,18,35	1.03613e+52	112	89	0.000250369	0.031368	0.02,0.027,0.024,0.032,0.021,0.028,0.028,0.021,0.024,0.029,0.021,0.026,0.023,0.013	0.015,0.018,0.017,0.022,0.004,0.016,0.03,0.017,0.021,0.023,0.02,0.014,0.016,0.015	0.006
12279	ENSG00000291137	GBAP1	chr1	-	155215053	155215201	155215053	155215162	155215562	155215787	12279	13,2,2,8,1,6,2,0,2,7,2,2,0,2	7,7,3,2,0,2,5,5,0,3,4,4,0,1	0,1,0,2,0,3,0,0,1,0,1,0,9,0	2,6,2,1,7,2,8,14,3,12,2,3,11,3	128	89	9.61523e-05	0.0181853	0.564,0.166,0.317,0.736,1.0,0.676,0.218,0.0,1.0,0.619,0.258,0.258,NA,0.582	0.0,0.104,0.0,0.582,0.0,0.511,0.0,0.0,0.188,0.0,0.258,0.0,0.363,0.0	0.349
12278	ENSG00000291137	GBAP1	chr1	-	155215053	155215400	155215053	155215162	155215562	155215651	12278	21,4,4,8,1,6,3,0,4,8,2,2,0,2	7,7,3,2,0,2,5,5,0,3,4,4,0,1	0,1,1,2,0,3,0,0,1,1,2,0,14,0	2,6,2,1,7,2,8,14,3,12,2,3,11,3	178	89	0.000105163	0.0190851	0.6,0.222,0.4,0.667,1.0,0.6,0.231,0.0,1.0,0.571,0.2,0.2,NA,0.5	0.0,0.077,0.2,0.5,0.0,0.429,0.0,0.0,0.143,0.04,0.333,0.0,0.389,0.0	0.325
56798	ENSG00000100116	GCAT	chr22	+	37813281	37813609	37813462	37813609	37812886	37812988	56798	6,5,3,8,8,5,6,6,3,6,5,8,21,7	32,39,22,22,67,12,52,81,8,36,51,36,115,24	4,4,3,1,9,2,0,6,3,4,4,7,6,2	20,108,43,16,48,46,46,78,158,62,101,84,92,68	178	89	5.12223e-05	0.0118315	0.086,0.06,0.064,0.154,0.056,0.172,0.055,0.036,0.158,0.077,0.047,0.1,0.084,0.127	0.091,0.018,0.034,0.03,0.086,0.021,0.0,0.037,0.009,0.031,0.019,0.04,0.032,0.014	0.058
13851	ENSG00000100116	GCAT	chr22	+	37813276	37813609	37813462	37813609	37812886	37812988	13851	5,5,5,11,8,5,7,8,3,7,7,10,24,6	32,39,22,22,67,12,52,81,8,36,51,36,115,24	4,5,4,1,12,5,0,6,6,4,6,7,6,9	20,108,43,16,48,46,46,78,158,62,101,84,92,68	178	89	0.000122918	0.020638	0.072,0.06,0.102,0.2,0.056,0.172,0.063,0.047,0.158,0.089,0.064,0.122,0.094,0.111	0.091,0.023,0.044,0.03,0.111,0.052,0.0,0.037,0.019,0.031,0.029,0.04,0.032,0.062	0.058
229	ENSG00000100031	GGT1	chr22	+	24627409	24627619	24627431	24627619	24623779	24623916	229	11,6,4,4,7,37,12,5,0,11,6,27,10,0	3,34,67,5,62,37,51,55,9,67,20,202,395,25	0,5,5,1,7,8,4,12,0,1,4,16,1,0	42,72,48,55,111,116,38,126,142,32,68,259,156,98	111	89	0.000490061	0.048189	0.746,0.124,0.046,0.391,0.083,0.445,0.159,0.068,0.0,0.116,0.194,0.097,0.02,0.0	0.0,0.053,0.077,0.014,0.048,0.052,0.078,0.071,0.0,0.024,0.045,0.047,0.005,0.0	0.141
31605	ENSG00000146830	GIGYF1	chr7	-	100682589	100682777	100682589	100682774	100683011	100683230	31605	3,7,6,3,7,2,11,4,1,4,2,1,0,2	0,2,4,1,7,1,6,0,2,3,1,2,0,0	0,16,7,0,21,0,0,5,7,8,8,2,11,2	0,0,0,0,0,0,0,0,0,0,1,0,2,0	92	89	1.43583e-05	0.00595605	1.0,0.772,0.592,0.744,0.492,0.659,0.639,1.0,0.326,0.563,0.659,0.326,NA,1.0	NA,1.0,1.0,NA,1.0,NA,NA,1.0,1.0,1.0,0.886,1.0,0.842,1.0	-0.298
4338	ENSG00000250571	GLI4	chr8	+	143274703	143274802	143274719	143274802	143269357	143269520	4338	23,13,29,37,15,6,16,27,15,25,46,25,0,14	0,1,4,1,1,0,0,2,0,1,0,0,0,0	5,35,46,20,19,27,20,17,55,17,49,86,49,15	1,9,6,0,2,0,3,2,14,2,10,10,2,2	105	89	0.000205258	0.0269473	1.0,0.917,0.86,0.969,0.927,1.0,1.0,0.92,1.0,0.955,1.0,1.0,NA,1.0	0.809,0.767,0.867,1.0,0.89,1.0,0.85,0.878,0.769,0.878,0.806,0.879,0.954,0.864	0.093
9266	ENSG00000197858	GPAA1	chr8	+	144084412	144084609	144084418	144084609	144084133	144084330	9266	16,39,49,44,104,22,32,44,10,19,31,42,25,34	0,0,0,0,0,0,0,0,0,0,0,0,0,0	7,98,46,38,86,63,47,65,71,98,73,84,119,78	0,0,1,1,5,0,2,2,2,0,0,0,6,2	95	89	4.99332e-06	0.00312007	1.0,1.0,1.0,1.0,1.0,1.0,1.0,1.0,1.0,1.0,1.0,1.0,1.0,1.0	1.0,1.0,0.977,0.973,0.942,1.0,0.957,0.968,0.971,1.0,1.0,1.0,0.949,0.973	0.021
28481	ENSG00000158301	GPRASP2	chrX	+	102713469	102713849	102713781	102713849	102713129	102713217	28481	0,0,0,0,11,0,1,2,0,4,0,0,0,0	0,1,1,1,0,0,0,12,0,0,1,0,0,0	0,0,0,0,0,0,0,0,0,0,0,0,0,0	0,29,13,1,13,0,3,9,7,1,14,0,4,0	178	89	9.32132e-06	0.00430027	NA,0.0,0.0,0.0,1.0,NA,1.0,0.077,NA,1.0,0.0,NA,NA,NA	NA,0.0,0.0,0.0,0.0,NA,0.0,0.0,0.0,0.0,0.0,NA,0.0,NA	0.385
12525	ENSG00000068400	GRIPAP1	chrX	-	48975154	48975613	48975154	48975309	48976017	48976111	12525	16,10,3,4,8,20,24,13,7,18,4,12,0,0	34,21,33,46,62,12,41,31,17,26,32,33,29,31	0,0,13,1,3,4,6,8,3,3,3,3,4,0	15,43,46,19,53,20,41,41,71,60,35,67,59,33	178	89	0.000420906	0.0434669	0.19,0.192,0.043,0.042,0.061,0.455,0.226,0.173,0.171,0.257,0.059,0.154,0.0,0.0	0.0,0.0,0.124,0.026,0.028,0.091,0.068,0.089,0.021,0.024,0.041,0.022,0.033,0.0	0.104
19248	ENSG00000100983	GSS	chr20	-	34942487	34942681	34942487	34942627	34942930	34943006	19248	46,16,8,11,33,25,6,21,6,9,10,15,12,30	4,45,69,10,98,1,20,121,14,29,77,30,52,47	0,10,1,6,19,6,8,11,10,5,7,4,12,9	5,131,93,43,94,31,41,84,192,79,147,141,96,62	143	89	1.62901e-05	0.00638196	0.877,0.181,0.067,0.406,0.173,0.94,0.157,0.097,0.211,0.162,0.075,0.237,0.126,0.284	0.0,0.045,0.007,0.08,0.112,0.108,0.108,0.075,0.031,0.038,0.029,0.017,0.072,0.083	0.228
7593	ENSG00000168765	GSTM4	chr1	+	109657349	109657671	109657589	109657671	109657214	109657279	7593	3,1,2,1,4,5,6,0,1,2,1,0,0,0	9,19,22,12,13,10,38,9,13,25,16,18,13,4	0,2,1,0,0,3,0,2,0,0,0,0,1,0	9,100,50,37,62,33,65,33,49,112,36,46,50,2	178	89	6.58106e-06	0.00373419	0.143,0.026,0.043,0.04,0.133,0.2,0.073,0.0,0.037,0.038,0.03,0.0,0.0,0.0	0.0,0.01,0.01,0.0,0.0,0.043,0.0,0.029,0.0,0.0,0.0,0.0,0.01,0.0	0.047
2913	ENSG00000100577	GSTZ1	chr14	+	77330230	77330359	77330309	77330359	77329754	77329807	2913	6,5,7,18,17,9,9,6,4,2,15,11,5,5	108,148,200,196,188,73,112,270,74,106,273,204,262,293	0,1,3,0,1,4,8,2,5,1,2,4,0,3	6.31732e+40	168	89	4.61778e-07	0.000978746	0.029,0.018,0.018,0.046,0.046,0.061,0.041,0.012,0.028,0.01,0.028,0.028,0.01,0.009	0.0,0.003,0.008,0.0,0.005,0.013,0.02,0.008,0.004,0.003,0.005,0.004,0.0,0.005	0.022
3603	ENSG00000143774	GUK1	chr1	+	228145470	228145624	228145510	228145624	228140227	228140363	3603	3,5,5,5,1,0,5,1,3,2,2,3,4,2	42,31,60,44,126,14,33,52,16,28,33,68,80,61	0,3,1,0,2,1,1,1,1,0,2,0,1,1	44,83,80,57,144,47,56,54,133,80,59,119,121,78	129	89	2.55733e-06	0.00250246	0.047,0.1,0.054,0.073,0.005,0.0,0.095,0.013,0.115,0.047,0.04,0.03,0.033,0.022	0.0,0.024,0.009,0.0,0.009,0.014,0.012,0.013,0.005,0.0,0.023,0.0,0.006,0.009	0.039
20139	ENSG00000108840	HDAC5	chr17	-	44079143	44079636	44079143	44079277	44080106	44080225	20139	39,40,11,21,12,17,22,12,6,14,15,20,1,13	75,93,132,111,69,68,94,44,23,59,104,102,116,78	0,16,12,8,13,6,20,9,9,15,11,6,7,20	1.42165e+41	178	89	2.84199e-05	0.00835056	0.206,0.177,0.04,0.086,0.08,0.111,0.105,0.12,0.115,0.106,0.067,0.089,0.004,0.077	0.0,0.046,0.055,0.028,0.045,0.022,0.048,0.024,0.031,0.036,0.045,0.014,0.022,0.063	0.065
7860	ENSG00000147099	HDAC8	chrX	-	72329567	72330876	72329567	72330076	72351732	72351838	7860	10,8,5,4,7,13,3,7,3,7,5,6,4,7	14,21,9,23,7,17,18,11,3,20,15,26,21,3	5,2,5,0,11,4,1,11,3,0,0,4,4,1	18,32,13,13,20,15,20,29,23,23,23,20,27,18	178	89	0.000111151	0.0196657	0.263,0.16,0.217,0.08,0.333,0.277,0.077,0.241,0.333,0.149,0.143,0.103,0.087,0.538	0.122,0.03,0.161,0.0,0.216,0.118,0.024,0.159,0.061,0.0,0.0,0.091,0.069,0.027	0.137
46013	ENSG00000167674	HDGFL2	chr19	+	4475237	4475351	4475274	4475351	4472307	4472422	46013	0,0,0,0,0,0,0,0,0,0,0,0,0,0	6,25,29,18,31,3,28,25,8,17,20,16,28,6	0,1,1,0,2,0,1,0,1,2,0,0,0,2	2,84,51,16,79,20,25,67,67,36,73,35,44,24	126	89	2.66772e-05	0.00802969	0.0,0.0,0.0,0.0,0.0,0.0,0.0,0.0,0.0,0.0,0.0,0.0,0.0,0.0	0.0,0.008,0.014,0.0,0.018,0.0,0.027,0.0,0.01,0.038,0.0,0.0,0.0,0.056	-0.012
12733	ENSG00000173064	HECTD4	chr12	-	112252423	112252558	112252423	112252528	112254042	112254162	12733	0,6,0,1,0,0,0,1,1,1,0,0,0,1	0,0,0,0,1,0,0,13,0,0,3,0,0,0	0,0,2,0,0,0,0,0,0,0,0,0,0,0	0,5,4,2,5,0,0,2,6,0,5,2,0,0	119	89	0.000149271	0.0229352	NA,1.0,NA,1.0,0.0,NA,NA,0.054,1.0,1.0,0.0,NA,NA,1.0	NA,0.0,0.272,0.0,0.0,NA,NA,0.0,0.0,NA,0.0,0.0,NA,NA	0.598
2660	ENSG00000179362	HMGN2P46	chr15	+	45555472	45556102	45555489	45556102	45536084	45536209	2660	33,90,1,52,49,4,41,50,1,54,14,0,6,3	26,63,2,28,20,10,24,36,1,22,15,1,1,8	5,24,4,3,12,0,10,16,8,1,20,0,26,8	0,28,5,3,29,2,18,23,17,0,35,4,35,5	106	89	0.000258455	0.0321363	0.516,0.545,0.296,0.609,0.673,0.251,0.589,0.538,0.456,0.673,0.439,0.0,0.834,0.239	1.0,0.418,0.402,0.456,0.258,0.0,0.318,0.369,0.283,1.0,0.324,0.0,0.384,0.573	0.062
11627	ENSG00000122566	HNRNPA2B1	chr7	-	26190992	26191650	26190992	26191128	26192494	26192577	11627	2.33462e+41	23,33,53,70,40,16,38,45,30,46,39,57,47,52	28,69,282,55,170,97,87,313,184,115,116,28,102,228	13,45,58,44,50,45,68,44,79,27,33,61,81,73	178	89	2.84968e-06	0.00270517	0.835,0.875,0.723,0.783,0.64,0.892,0.813,0.811,0.859,0.876,0.788,0.755,0.752,0.818	0.519,0.434,0.709,0.385,0.63,0.519,0.39,0.781,0.538,0.68,0.637,0.187,0.386,0.61	0.273
49483	ENSG00000106211	HSPB1	chr7	+	76303697	76303869	76303801	76303869	76302672	76303076	49483	45,103,124,34,69,56,111,18,35,61,109,73,88,146	2.60018e+52	66,111,157,121,83,111,122,73,93,174,76,118,75,41	4.55027e+55	178	89	0.000121018	0.0204583	0.009,0.027,0.027,0.018,0.019,0.019,0.022,0.016,0.017,0.022,0.034,0.021,0.014,0.028	0.007,0.02,0.028,0.012,0.013,0.01,0.012,0.02,0.014,0.017,0.021,0.012,0.008,0.009	0.006
49474	ENSG00000106211	HSPB1	chr7	+	76303415	76303869	76303801	76303869	76302672	76303076	49474	45,102,123,34,66,56,110,18,36,60,110,72,88,144	2.60018e+52	66,112,157,121,83,105,116,73,91,176,73,120,75,41	4.55027e+55	178	89	0.000136798	0.0217831	0.009,0.027,0.026,0.018,0.018,0.019,0.022,0.016,0.018,0.021,0.034,0.021,0.014,0.027	0.007,0.02,0.028,0.012,0.013,0.01,0.012,0.02,0.013,0.017,0.02,0.012,0.008,0.009	0.006
49479	ENSG00000106211	HSPB1	chr7	+	76303471	76303869	76303801	76303869	76302672	76303076	49479	46,101,122,34,67,56,115,18,36,62,107,74,90,148	2.60018e+52	66,112,159,120,83,105,116,75,91,173,73,118,75,41	4.55027e+55	178	89	0.000151104	0.0229506	0.009,0.027,0.026,0.018,0.018,0.019,0.023,0.016,0.018,0.022,0.034,0.021,0.014,0.028	0.007,0.02,0.028,0.012,0.013,0.01,0.012,0.02,0.013,0.017,0.02,0.012,0.008,0.009	0.007
39257	ENSG00000255154	HTD2	chr3	+	58310289	58310591	58310506	58310591	58306519	58306651	39257	0,0,0,0,0,0,0,0,0,0,0,0,0,0	0,2,1,0,0,1,2,2,0,1,0,0,0,0	0,1,1,0,0,1,0,1,0,0,0,0,0,0	0,8,0,3,4,4,1,6,1,1,2,2,4,0	178	89	0.000427144	0.043745	NA,0.0,0.0,NA,NA,0.0,0.0,0.0,NA,0.0,NA,NA,NA,NA	NA,0.059,1.0,0.0,0.0,0.111,0.0,0.077,0.0,0.0,0.0,0.0,0.0,NA	-0.104
2679	ENSG00000166411	IDH3A	chr15	+	78156907	78157631	78157547	78157631	78155212	78155275	2679	4,6,2,1,4,0,5,4,1,8,3,3,8,2	0,2,7,2,2,0,3,10,3,3,6,2,12,0	0,1,1,0,6,4,0,8,0,1,3,0,0,0	0,19,11,3,14,2,0,12,15,3,21,3,6,0	178	89	0.00040992	0.0427844	1.0,0.6,0.125,0.2,0.5,NA,0.455,0.167,0.143,0.571,0.2,0.429,0.25,1.0	NA,0.026,0.043,0.0,0.176,0.5,NA,0.25,0.0,0.143,0.067,0.0,0.0,NA	0.324
4781	ENSG00000163913	IFT122	chr3	+	129515310	129515599	129515490	129515599	129514388	129514554	4781	5,2,1,7,11,5,3,0,1,3,6,6,3,1	1,0,0,4,0,0,0,2,0,0,5,0,3,0	0,1,2,2,10,1,0,0,1,0,3,1,0,5	0,3,1,4,7,1,0,1,1,3,2,2,0,5	178	89	0.000182859	0.0253788	0.714,1.0,1.0,0.467,1.0,1.0,1.0,0.0,1.0,1.0,0.375,1.0,0.333,1.0	NA,0.143,0.5,0.2,0.417,0.333,NA,0.0,0.333,0.0,0.429,0.2,NA,0.333	0.515
4784	ENSG00000163913	IFT122	chr3	+	129515399	129515599	129515490	129515599	129514388	129514554	4784	7,2,1,8,20,3,1,0,2,7,10,9,3,2	1,0,0,4,0,0,0,2,0,0,5,0,3,0	0,1,3,2,16,5,0,1,1,0,5,1,0,5	0,3,1,4,7,1,0,1,1,3,2,2,0,5	178	89	0.000511856	0.0497377	0.778,1.0,1.0,0.5,1.0,1.0,1.0,0.0,1.0,1.0,0.5,1.0,0.333,1.0	NA,0.143,0.6,0.2,0.533,0.714,NA,0.333,0.333,0.0,0.556,0.2,NA,0.333	0.435
35709	ENSG00000138002	IFT172	chr2	-	27445306	27445795	27445306	27445449	27445928	27446205	35709	8,5,0,11,10,3,3,2,2,5,4,1,2,4	5,4,3,4,0,0,2,1,2,3,5,2,0,4	0,2,3,0,1,1,1,0,1,6,1,1,0,0	24,7,5,5,1,17,7,6,2,16,9,5,9,2	178	89	2.04312e-06	0.00247467	0.444,0.385,0.0,0.579,1.0,1.0,0.429,0.5,0.333,0.455,0.286,0.2,1.0,0.333	0.0,0.125,0.231,0.0,0.333,0.029,0.067,0.0,0.2,0.158,0.053,0.091,0.0,0.0	0.404
48131	ENSG00000165458	INPPL1	chr11	+	72232507	72232764	72232625	72232764	72232239	72232336	48131	6,1,2,2,4,1,4,6,0,2,4,2,0,0	5,19,22,13,32,10,13,60,6,16,20,15,16,1	0,2,0,0,4,0,2,0,1,0,0,1,1,0	1,69,29,10,50,7,13,61,48,11,40,15,21,8	178	89	6.70083e-05	0.0142575	0.375,0.026,0.043,0.071,0.059,0.048,0.133,0.048,0.0,0.059,0.091,0.062,0.0,0.0	0.0,0.014,0.0,0.0,0.038,0.0,0.071,0.0,0.01,0.0,0.0,0.032,0.023,0.0	0.059
32203	ENSG00000127054	INTS11	chr1	-	1314300	1314619	1314300	1314365	1314823	1315433	32203	8,8,2,10,7,6,2,2,4,11,5,7,5,2	79,82,73,42,142,76,79,73,22,73,84,80,62,39	0,5,3,0,1,8,1,4,2,0,6,3,6,0	38,132,120,53,109,58,49,102,165,83,138,127,160,64	178	89	0.000138597	0.0217885	0.048,0.047,0.014,0.106,0.024,0.038,0.013,0.014,0.083,0.07,0.029,0.042,0.039,0.025	0.0,0.019,0.012,0.0,0.005,0.065,0.01,0.019,0.006,0.0,0.021,0.012,0.018,0.0	0.029
54281	ENSG00000119509	INVS	chr9	+	100251967	100252438	100252282	100252438	100246615	100246787	54281	0,2,2,1,0,0,0,0,2,0,0,3,0,0	4,2,8,6,2,0,4,15,0,6,1,4,11,0	0,0,0,0,0,0,0,0,0,0,0,0,0,0	0,17,9,1,13,4,0,12,10,0,4,1,7,0	178	89	4.76254e-05	0.011468	0.0,0.333,0.111,0.077,0.0,NA,0.0,0.0,1.0,0.0,0.0,0.273,0.0,NA	NA,0.0,0.0,0.0,0.0,0.0,NA,0.0,0.0,NA,0.0,0.0,0.0,NA	0.149
30432	ENSG00000068745	IP6K2	chr3	-	48693059	48693338	48693059	48693179	48695089	48695421	30432	31,14,20,11,37,27,34,34,6,27,14,36,28,22	5,29,37,31,43,9,29,35,12,36,49,35,34,25	0,10,27,2,16,3,18,10,10,12,14,1,2,10	1,129,76,25,57,12,22,36,129,15,99,79,26,21	178	89	8.791e-05	0.0169512	0.756,0.194,0.213,0.151,0.301,0.6,0.37,0.327,0.2,0.273,0.125,0.34,0.292,0.306	0.0,0.037,0.151,0.038,0.123,0.111,0.29,0.122,0.037,0.286,0.066,0.006,0.037,0.192	0.211
2814	ENSG00000213928	IRF9	chr14	+	24165053	24165962	24165846	24165962	24164062	24164955	2814	65,28,11,39,10,39,37,10,11,39,15,16,0,34	72,134,68,101,149,61,114,83,44,89,56,56,19,57	0,12,13,1,17,4,6,4,11,5,6,2,17,1	73,245,96,93,154,158,118,88,107,103,105,83,93,25	178	89	0.000197885	0.026498	0.311,0.095,0.075,0.162,0.032,0.242,0.14,0.057,0.111,0.18,0.118,0.125,0.0,0.23	0.0,0.024,0.063,0.005,0.052,0.013,0.025,0.022,0.049,0.024,0.028,0.012,0.084,0.02	0.104
5326	ENSG00000113430	IRX4	chr5	-	1879503	1879870	1879503	1879832	1880724	1880834	5326	2,3,6,7,10,11,13,4,1,9,5,8,5,3	0,5,11,3,9,0,6,7,5,2,4,5,1,11	0,2,9,0,10,1,2,11,4,3,3,3,13,0	4,10,11,1,15,1,9,17,23,3,12,12,22,0	127	89	0.000195811	0.0264817	1.0,0.296,0.277,0.621,0.438,1.0,0.603,0.286,0.123,0.759,0.467,0.529,0.778,0.16	0.0,0.123,0.364,0.0,0.318,0.412,0.135,0.312,0.109,0.412,0.149,0.149,0.293,NA	0.311
23263	ENSG00000128928	IVD	chr15	+	40433460	40433914	40433853	40433914	40416289	40416362	23263	0,0,1,0,0,0,0,1,0,0,0,1,0,0	0,0,0,0,0,0,0,0,0,0,0,0,0,0	0,0,0,0,0,0,0,1,0,0,0,1,0,0	0,5,4,2,0,3,3,4,0,1,0,2,0,2	178	89	0.000423228	0.0435246	NA,NA,1.0,NA,NA,NA,NA,1.0,NA,NA,NA,1.0,NA,NA	NA,0.0,0.0,0.0,NA,0.0,0.0,0.111,NA,0.0,NA,0.2,NA,0.0	0.965
8762	ENSG00000117139	KDM5B	chr1	-	202727444	202729474	202727444	202729173	202729706	202730027	8762	10,25,11,9,9,12,5,12,8,10,9,14,3,20	66,73,53,115,112,58,43,115,46,68,89,51,56,71	0,2,8,1,6,0,1,11,5,2,7,0,3,8	53,161,91,39,99,35,54,122,144,40,90,57,95,106	178	89	6.73183e-06	0.00373419	0.07,0.146,0.094,0.038,0.039,0.094,0.055,0.05,0.08,0.068,0.048,0.121,0.026,0.123	0.0,0.006,0.042,0.013,0.029,0.0,0.009,0.043,0.017,0.024,0.037,0.0,0.016,0.036	0.056
265	ENSG00000012817	KDM5D	chrY	-	19709450	19710260	19709450	19709809	19710375	19710472	265	9,18,10,9,8,16,22,12,3,33,14,14,4,7	5,6,6,1,6,10,6,7,1,6,5,6,0,0	3,10,16,6,23,2,1,39,8,5,7,3,7,0	5,10,8,0,20,3,4,30,9,5,18,4,25,0	178	89	0.000407898	0.0427496	0.474,0.6,0.455,0.818,0.4,0.444,0.647,0.462,0.6,0.733,0.583,0.538,1.0,1.0	0.231,0.333,0.5,1.0,0.365,0.25,0.111,0.394,0.308,0.333,0.163,0.273,0.123,NA	0.288
3623	ENSG00000147050	KDM6A	chrX	+	45106541	45107536	45107409	45107536	45090722	45090864	3623	4,2,4,9,6,3,4,7,0,8,1,9,5,0	0,2,12,2,9,3,3,20,0,4,3,1,4,3	0,0,5,0,3,2,1,0,3,0,0,0,0,1	0,11,16,1,17,5,7,10,13,4,13,1,7,8	178	89	2.5979e-05	0.00795842	1.0,0.333,0.143,0.692,0.25,0.333,0.4,0.149,NA,0.5,0.143,0.818,0.385,0.0	NA,0.0,0.135,0.0,0.081,0.167,0.067,0.0,0.103,0.0,0.0,0.0,0.0,0.059	0.349
30254	ENSG00000137171	KLC4	chr6	+	43073517	43073965	43073901	43073965	43073222	43073338	30254	36,20,4,12,8,21,6,5,8,16,7,12,1,14	92,60,73,69,106,98,69,70,52,62,78,66,91,130	3,2,7,2,9,1,4,6,0,4,4,4,0,5	72,139,89,71,118,77,108,121,120,84,98,131,143,147	178	89	3.0633e-05	0.00878868	0.164,0.143,0.027,0.08,0.036,0.097,0.042,0.034,0.071,0.114,0.043,0.083,0.005,0.051	0.02,0.007,0.038,0.014,0.037,0.006,0.018,0.024,0.0,0.023,0.02,0.015,0.0,0.017	0.054
30256	ENSG00000137171	KLC4	chr6	+	43073618	43073965	43073901	43073965	43073222	43073338	30256	36,21,4,12,8,21,6,5,8,16,7,12,1,14	92,60,73,69,106,98,69,70,52,62,78,66,91,130	3,2,7,2,9,1,4,6,0,2,4,4,0,5	72,139,89,71,118,77,108,121,120,84,98,131,143,147	178	89	3.08674e-05	0.00878868	0.164,0.149,0.027,0.08,0.036,0.097,0.042,0.034,0.071,0.114,0.043,0.083,0.005,0.051	0.02,0.007,0.038,0.014,0.037,0.006,0.018,0.024,0.0,0.012,0.02,0.015,0.0,0.017	0.055
22572	ENSG00000135686	KLHL36	chr16	+	84659630	84659917	84659759	84659917	84656870	84657944	22572	2,1,4,4,4,9,5,8,5,5,1,4,0,8	0,0,1,4,17,1,7,8,9,8,6,17,1,12	0,2,11,1,6,2,0,3,4,1,2,7,0,0	8,35,17,16,34,10,14,20,16,5,19,45,6,13	178	89	4.84884e-06	0.00310848	1.0,1.0,0.667,0.333,0.105,0.818,0.263,0.333,0.217,0.238,0.077,0.105,0.0,0.25	0.0,0.028,0.244,0.03,0.081,0.091,0.0,0.07,0.111,0.091,0.05,0.072,0.0,0.0	0.324
22570	ENSG00000135686	KLHL36	chr16	+	84659458	84659917	84659759	84659917	84656870	84657944	22570	2,1,4,4,4,9,5,8,5,5,1,4,0,8	0,0,1,4,17,1,7,8,9,8,6,17,1,12	0,3,12,0,6,2,0,3,4,3,2,7,0,0	8,35,17,16,34,10,14,20,16,5,19,45,6,13	178	89	1.80286e-05	0.0068322	1.0,1.0,0.667,0.333,0.105,0.818,0.263,0.333,0.217,0.238,0.077,0.105,0.0,0.25	0.0,0.041,0.261,0.0,0.081,0.091,0.0,0.07,0.111,0.231,0.05,0.072,0.0,0.0	0.314
533	ENSG00000167757	KLK11	chr19	-	51023091	51024310	51023091	51023228	51025591	51025666	533	2,69,14,1,0,4,0,0,17,5,1,34,3,0	0,12,2,1,0,0,0,0,0,0,1,0,0,0	0,13,9,6,19,2,14,7,15,10,2,0,11,2	0,7,4,5,4,0,5,1,7,7,2,2,1,0	178	89	0.000154535	0.0233282	1.0,0.742,0.778,0.333,NA,1.0,NA,NA,1.0,1.0,0.333,1.0,1.0,NA	NA,0.481,0.529,0.375,0.704,1.0,0.583,0.778,0.517,0.417,0.333,0.0,0.846,1.0	0.237
18820	ENSG00000167751	KLK2	chr19	+	50877680	50877756	50877706	50877756	50876884	50877045	18820	340,305,199,230,254,169,79,132,131,196,173,208,80,198	29,30,71,20,127,23,15,51,26,16,33,19,47,30	10,93,251,24,166,36,25,141,273,68,158,107,136,122	15,63,80,28,58,27,8,39,113,27,61,100,84,69	115	89	3.36498e-06	0.00287983	0.901,0.887,0.684,0.899,0.608,0.85,0.803,0.667,0.796,0.905,0.802,0.894,0.568,0.836	0.34,0.533,0.708,0.399,0.689,0.508,0.707,0.737,0.652,0.661,0.667,0.453,0.556,0.578	0.208
18813	ENSG00000167751	KLK2	chr19	+	50877647	50877756	50877706	50877756	50876884	50877045	18813	4.745e+41	29,30,71,20,127,23,15,51,26,16,33,19,47,30	28,149,476,48,372,65,32,235,412,107,251,183,333,219	15,63,80,28,58,27,8,39,113,27,61,100,84,69	148	89	4.1955e-06	0.00295883	0.908,0.909,0.752,0.92,0.683,0.901,0.825,0.712,0.815,0.921,0.845,0.918,0.628,0.873	0.529,0.587,0.782,0.508,0.794,0.591,0.706,0.784,0.687,0.704,0.712,0.524,0.704,0.656	0.167
18787	ENSG00000167751	KLK2	chr19	+	50877261	50877756	50877706	50877756	50876884	50877045	18787	1.38515e+48	29,30,71,20,127,23,15,51,26,16,33,19,47,30	6.33751e+42	15,63,80,28,58,27,8,39,113,27,61,100,84,69	178	89	4.29158e-06	0.00295883	0.96,0.961,0.876,0.959,0.869,0.967,0.945,0.876,0.9,0.969,0.935,0.966,0.794,0.94	0.677,0.749,0.883,0.678,0.907,0.72,0.871,0.899,0.808,0.822,0.857,0.621,0.85,0.812	0.126
18808	ENSG00000167751	KLK2	chr19	+	50877645	50877756	50877706	50877756	50876884	50877045	18808	4.74498e+41	29,30,71,20,127,23,15,51,26,16,33,19,47,30	28,150,474,48,371,65,32,235,407,107,251,178,333,219	15,63,80,28,58,27,8,39,113,27,61,100,84,69	150	89	4.31569e-06	0.00295883	0.907,0.908,0.748,0.918,0.68,0.9,0.824,0.71,0.812,0.919,0.844,0.917,0.625,0.872	0.526,0.586,0.779,0.504,0.791,0.588,0.704,0.781,0.681,0.702,0.709,0.514,0.702,0.653	0.169
18795	ENSG00000167751	KLK2	chr19	+	50877638	50877756	50877706	50877756	50876884	50877045	18795	4.74498e+41	29,30,71,20,127,23,15,51,26,16,33,19,47,30	28,147,474,48,371,65,34,235,407,107,252,178,333,219	15,63,80,28,58,27,8,39,113,27,61,100,84,69	157	89	4.70859e-06	0.00307817	0.903,0.904,0.739,0.915,0.67,0.896,0.817,0.7,0.805,0.916,0.837,0.913,0.614,0.866	0.514,0.569,0.771,0.493,0.784,0.577,0.707,0.774,0.671,0.692,0.701,0.502,0.692,0.643	0.172
18802	ENSG00000167751	KLK2	chr19	+	50877643	50877756	50877706	50877756	50876884	50877045	18802	4.745e+41	29,30,71,20,127,23,15,51,26,16,33,19,47,30	28,149,476,48,374,65,34,235,418,107,251,178,342,220	15,63,80,28,58,27,8,39,113,27,61,100,84,69	152	89	4.7392e-06	0.00307817	0.905,0.907,0.746,0.918,0.68,0.899,0.822,0.71,0.812,0.919,0.842,0.916,0.625,0.87	0.522,0.581,0.777,0.501,0.791,0.585,0.713,0.779,0.684,0.699,0.707,0.51,0.704,0.651	0.169
18847	ENSG00000167751	KLK2	chr19	+	50877638	50877756	50877680	50877756	50876943	50877008	18847	135,196,158,150,200,179,40,78,63,113,127,145,52,145	0,0,5,0,0,0,0,0,1,0,0,0,0,0	18,60,224,24,208,30,7,94,141,41,95,73,197,97	0,2,2,0,4,2,0,0,5,0,3,3,2,7	131	89	6.73262e-06	0.00373419	1.0,1.0,0.955,1.0,1.0,1.0,1.0,1.0,0.977,1.0,1.0,1.0,1.0,1.0	1.0,0.953,0.987,1.0,0.972,0.911,1.0,1.0,0.95,1.0,0.956,0.943,0.985,0.904	0.027
18852	ENSG00000167751	KLK2	chr19	+	50877643	50877756	50877680	50877756	50876943	50877008	18852	135,196,160,150,203,180,40,78,63,113,127,145,52,145	0,0,5,0,0,0,0,0,1,0,0,0,0,0	18,58,225,24,208,29,7,94,144,41,95,73,197,97	0,2,2,0,4,2,0,0,5,0,3,3,2,7	126	89	6.8962e-06	0.00374777	1.0,1.0,0.958,1.0,1.0,1.0,1.0,1.0,0.978,1.0,1.0,1.0,1.0,1.0	1.0,0.953,0.988,1.0,0.973,0.911,1.0,1.0,0.953,1.0,0.957,0.945,0.986,0.907	0.026
18856	ENSG00000167751	KLK2	chr19	+	50877647	50877756	50877680	50877756	50876943	50877008	18856	135,196,158,150,200,179,40,78,63,113,128,145,52,145	0,0,5,0,0,0,0,0,1,0,0,0,0,0	18,58,225,24,208,29,7,94,141,41,97,73,197,97	0,2,2,0,4,2,0,0,5,0,3,3,2,7	122	89	6.92078e-06	0.00374777	1.0,1.0,0.958,1.0,1.0,1.0,1.0,1.0,0.979,1.0,1.0,1.0,1.0,1.0	1.0,0.955,0.988,1.0,0.974,0.914,1.0,1.0,0.954,1.0,0.959,0.947,0.986,0.91	0.025
18841	ENSG00000167751	KLK2	chr19	+	50877261	50877756	50877680	50877756	50876943	50877008	18841	135,198,162,150,208,185,40,78,64,115,127,145,52,145	0,0,5,0,0,0,0,0,1,0,0,0,0,0	22,61,236,26,211,29,7,94,149,43,96,79,200,97	0,2,2,0,4,2,0,0,5,0,3,3,2,7	178	89	7.81802e-06	0.00402004	1.0,1.0,0.942,1.0,1.0,1.0,1.0,1.0,0.97,1.0,1.0,1.0,1.0,1.0	1.0,0.938,0.983,1.0,0.963,0.879,1.0,1.0,0.937,1.0,0.941,0.929,0.98,0.874	0.035
18859	ENSG00000167751	KLK2	chr19	+	50877661	50877756	50877680	50877756	50876943	50877008	18859	141,210,169,162,215,206,41,81,84,125,137,157,65,151	0,0,5,0,0,0,0,0,1,0,0,0,0,0	53,69,267,30,245,37,13,98,219,47,126,92,220,107	0,2,2,0,4,2,0,0,5,0,3,3,2,7	108	89	3.88299e-05	0.00995106	1.0,1.0,0.965,1.0,1.0,1.0,1.0,1.0,0.986,1.0,1.0,1.0,1.0,1.0	1.0,0.966,0.991,1.0,0.981,0.938,1.0,1.0,0.973,1.0,0.972,0.962,0.989,0.926	0.018
18817	ENSG00000167751	KLK2	chr19	+	50877661	50877756	50877706	50877756	50876884	50877045	18817	4.81533e+41	29,30,71,20,127,23,15,51,26,16,33,19,47,30	36,237,575,61,475,79,38,274,610,142,320,233,451,257	15,63,80,28,58,27,8,39,113,27,61,100,84,69	134	89	4.00393e-05	0.0101357	0.917,0.922,0.792,0.928,0.728,0.912,0.854,0.751,0.84,0.931,0.864,0.927,0.687,0.888	0.614,0.714,0.827,0.591,0.845,0.66,0.759,0.824,0.782,0.777,0.777,0.607,0.781,0.712	0.119
18842	ENSG00000167751	KLK2	chr19	+	50877261	50877756	50877706	50877756	50876943	50877008	18842	1.38215e+48	24,18,29,21,37,23,9,25,19,25,14,6,32,30	6.73781e+42	7,31,46,21,32,25,5,19,78,11,28,62,65,23	178	89	0.00011369	0.0197918	0.966,0.976,0.946,0.957,0.958,0.967,0.966,0.935,0.925,0.952,0.972,0.989,0.85,0.94	0.827,0.859,0.93,0.741,0.946,0.735,0.915,0.948,0.86,0.92,0.929,0.729,0.88,0.928	0.082
18862	ENSG00000167751	KLK2	chr19	+	50877680	50877756	50877706	50877756	50876943	50877008	18862	339,302,202,229,254,169,78,132,127,195,173,208,80,198	24,18,29,21,37,23,9,25,19,25,14,6,32,30	10,91,252,24,167,38,25,141,271,66,159,108,138,129	7,31,46,21,32,25,5,19,78,11,28,62,65,23	115	89	0.000140346	0.0219933	0.916,0.928,0.844,0.894,0.842,0.85,0.87,0.803,0.838,0.858,0.905,0.964,0.659,0.836	0.525,0.694,0.809,0.469,0.802,0.541,0.795,0.852,0.729,0.823,0.815,0.574,0.622,0.813	0.153
18853	ENSG00000167751	KLK2	chr19	+	50877643	50877756	50877706	50877756	50876943	50877008	18853	4.74498e+41	24,18,29,21,37,23,9,25,19,25,14,6,32,30	28,147,475,48,371,65,32,235,410,107,251,178,333,219	7,31,46,21,32,25,5,19,78,11,28,62,65,23	152	89	0.000209194	0.0273186	0.92,0.942,0.878,0.914,0.879,0.899,0.885,0.831,0.853,0.878,0.926,0.972,0.707,0.87	0.701,0.735,0.858,0.572,0.872,0.604,0.789,0.879,0.755,0.851,0.84,0.627,0.75,0.848	0.119
18848	ENSG00000167751	KLK2	chr19	+	50877638	50877756	50877706	50877756	50876943	50877008	18848	4.74498e+41	24,18,29,21,37,23,9,25,19,25,14,6,32,30	28,149,474,48,371,66,32,235,407,107,251,178,333,219	7,31,46,21,32,25,5,19,78,11,28,62,65,23	157	89	0.000209868	0.0273343	0.918,0.94,0.874,0.911,0.874,0.896,0.881,0.826,0.849,0.875,0.924,0.971,0.7,0.866	0.694,0.732,0.854,0.564,0.868,0.599,0.784,0.875,0.747,0.846,0.836,0.619,0.744,0.844	0.121
18857	ENSG00000167751	KLK2	chr19	+	50877647	50877756	50877706	50877756	50876943	50877008	18857	4.74498e+41	24,18,29,21,37,23,9,25,19,25,14,6,32,30	28,147,475,48,371,65,32,235,407,107,253,178,333,219	7,31,46,21,32,25,5,19,78,11,28,62,65,23	148	89	0.000213811	0.0277017	0.922,0.943,0.88,0.916,0.881,0.901,0.887,0.835,0.857,0.881,0.928,0.973,0.713,0.873	0.706,0.74,0.861,0.579,0.875,0.61,0.794,0.881,0.758,0.854,0.845,0.633,0.755,0.851	0.118
42424	ENSG00000142515	KLK3	chr19	+	50857827	50858313	50858028	50858313	50856333	50856399	42424	131,69,77,42,163,110,117,50,48,84,102,77,34,67	2.14845e+56	7,22,41,5,46,6,9,37,36,12,85,22,42,46	8.1512e+63	178	89	8.69039e-07	0.00153208	0.03,0.008,0.004,0.017,0.004,0.085,0.024,0.001,0.024,0.013,0.009,0.008,0.002,0.003	0.004,0.001,0.002,0.001,0.002,0.002,0.002,0.002,0.001,0.004,0.003,0.0,0.001,0.002	0.015
42417	ENSG00000142515	KLK3	chr19	+	50857827	50858086	50858034	50858086	50856333	50856399	42417	132,75,88,44,174,111,118,55,49,88,105,85,35,73	0,0,1,0,0,0,0,3,0,1,0,0,0,2	7,39,48,7,47,8,14,38,86,12,101,55,46,47	0,1,1,2,3,0,0,1,5,0,3,3,1,3	178	89	3.68418e-06	0.0028867	1.0,1.0,0.978,1.0,1.0,1.0,1.0,0.902,1.0,0.978,1.0,1.0,1.0,0.948	1.0,0.951,0.96,0.636,0.887,1.0,1.0,0.95,0.896,1.0,0.944,0.902,0.958,0.887	0.06
42478	ENSG00000142515	KLK3	chr19	+	50859466	50859812	50859529	50859812	50858458	50858595	42478	13,0,4,1,7,1,6,3,1,3,6,4,3,2	34,169,507,43,783,45,269,344,56,260,304,284,232,594	0,5,2,0,2,0,1,1,2,1,4,1,5,1	37,761,807,53,457,199,187,399,1596,283,1217,1298,600,652	152	89	0.00026822	0.0329441	0.183,0.0,0.005,0.013,0.005,0.013,0.013,0.005,0.01,0.007,0.011,0.008,0.008,0.002	0.0,0.004,0.001,0.0,0.003,0.0,0.003,0.001,0.001,0.002,0.002,0.0,0.005,0.001	0.019
11102	ENSG00000272333	KMT2B	chr19	+	35736591	35736827	35736689	35736827	35733762	35733872	11102	2,2,1,0,6,0,1,1,1,1,4,0,3,1	15,14,14,30,6,17,22,16,8,24,11,13,8,5	0,0,0,0,2,0,0,0,2,0,0,0,0,0	1,35,15,3,32,10,10,19,17,7,18,17,7,19	178	89	4.19843e-05	0.010467	0.062,0.067,0.034,0.0,0.333,0.0,0.022,0.03,0.059,0.02,0.154,0.0,0.158,0.091	0.0,0.0,0.0,0.0,0.03,0.0,0.0,0.0,0.056,0.0,0.0,0.0,0.0,0.0	0.067
3109	ENSG00000290861	KRT42P	chr17	-	41626789	41627762	41626789	41626839	41627886	41628106	3109	4,5,0,3,0,2,0,0,3,3,0,1,0,0	0,0,0,0,0,0,0,0,0,0,0,3,0,0	0,0,2,3,3,0,0,0,4,0,1,0,7,0	0,2,5,3,0,1,1,0,2,1,3,3,7,2	178	89	0.000187668	0.025733	1.0,1.0,NA,1.0,NA,1.0,NA,NA,1.0,1.0,NA,0.143,NA,NA	NA,0.0,0.167,0.333,1.0,0.0,0.0,NA,0.5,0.0,0.143,0.0,0.333,0.0	0.671
7346	ENSG00000163463	KRTCAP2	chr1	-	155169790	155172489	155169790	155169857	155172564	155172892	7346	62,27,10,29,10,73,32,14,39,42,8,33,27,35	1.22715e+53	0,4,15,4,11,9,12,16,2,2,8,7,7,6	1.57315e+54	178	89	2.37049e-05	0.00795842	0.025,0.009,0.003,0.01,0.004,0.037,0.012,0.008,0.011,0.014,0.002,0.008,0.008,0.011	0.0,0.001,0.005,0.001,0.006,0.003,0.004,0.007,0.0,0.001,0.003,0.001,0.003,0.002	0.009
3429	ENSG00000126777	KTN1	chr14	+	55634525	55634658	55634529	55634658	55633234	55633341	3429	159,166,199,277,276,91,152,233,122,234,276,179,133,163	7,4,4,4,9,0,2,1,4,4,3,1,0,1	12,127,325,34,278,23,93,274,263,39,131,77,316,162	0,0,2,0,2,0,0,0,0,0,0,2,2,0	93	89	0.000129092	0.0211707	0.956,0.975,0.979,0.985,0.967,1.0,0.986,0.996,0.967,0.982,0.989,0.994,1.0,0.994	1.0,1.0,0.994,1.0,0.993,1.0,1.0,1.0,1.0,1.0,1.0,0.974,0.993,1.0	-0.013
26001	ENSG00000126777	KTN1	chr14	+	55634512	55634658	55634529	55634658	55633234	55633341	26001	28,19,23,23,18,4,9,24,11,24,27,13,14,26	7,4,4,4,9,0,2,1,4,4,3,1,0,1	2,14,36,1,19,1,7,29,27,0,15,10,35,41	0,0,2,0,2,0,0,0,0,0,0,2,2,0	106	89	0.00023034	0.0292802	0.771,0.8,0.828,0.828,0.627,1.0,0.791,0.953,0.698,0.834,0.883,0.916,1.0,0.956	1.0,1.0,0.938,1.0,0.889,1.0,1.0,1.0,1.0,NA,1.0,0.808,0.936,1.0	-0.118
25999	ENSG00000126777	KTN1	chr14	+	55634409	55634658	55634529	55634658	55633234	55633341	25999	28,22,23,23,18,4,9,24,9,24,27,13,14,26	7,4,4,4,9,0,2,1,4,4,3,1,0,1	2,14,36,1,19,1,7,29,27,0,15,10,35,41	0,0,2,0,2,0,0,0,0,0,0,2,2,0	178	89	0.000240021	0.0302249	0.667,0.733,0.742,0.742,0.5,1.0,0.692,0.923,0.529,0.75,0.818,0.867,1.0,0.929	1.0,1.0,0.9,1.0,0.826,1.0,1.0,1.0,1.0,NA,1.0,0.714,0.897,1.0	-0.171
6365	ENSG00000001497	LAS1L	chrX	-	65517986	65522285	65517986	65518465	65523559	65523707	6365	11,1,3,3,3,4,3,3,5,3,0,6,0,5	18,18,23,34,32,21,27,21,19,31,33,30,38,45	0,1,6,0,0,0,0,0,3,0,3,0,1,0	11,52,35,22,33,28,21,26,48,30,52,48,28,25	178	89	5.70757e-05	0.012865	0.234,0.027,0.061,0.042,0.045,0.087,0.053,0.067,0.116,0.046,0.0,0.091,0.0,0.053	0.0,0.01,0.079,0.0,0.0,0.0,0.0,0.0,0.03,0.0,0.028,0.0,0.018,0.0	0.054
770	ENSG00000130164	LDLR	chr19	+	11129450	11129670	11129512	11129670	11128007	11128085	770	5,9,5,6,2,8,4,5,0,1,5,6,7,13	3,16,20,5,52,10,5,53,3,5,16,13,6,16	0,2,3,0,1,1,3,18,1,5,4,2,15,8	0,112,42,8,109,6,14,88,60,29,34,29,87,23	151	89	0.000200966	0.0265985	0.496,0.249,0.128,0.414,0.022,0.32,0.32,0.053,0.0,0.105,0.156,0.214,0.407,0.324	NA,0.01,0.04,0.0,0.005,0.089,0.112,0.108,0.01,0.092,0.065,0.039,0.092,0.17	0.165
19259	ENSG00000168675	LDLRAD4	chr18	+	13542775	13542985	13542933	13542985	13542406	13542460	19259	0,1,0,0,0,4,8,3,1,13,1,5,0,0	3,3,0,5,5,8,58,88,15,32,16,24,14,0	0,0,0,0,0,2,1,0,7,0,1,0,2,0	14,28,20,25,14,31,19,65,142,7,41,33,9,4	178	89	0.000485946	0.0479755	0.0,0.143,NA,0.0,0.0,0.2,0.065,0.017,0.032,0.169,0.03,0.094,0.0,NA	0.0,0.0,0.0,0.0,0.0,0.031,0.026,0.0,0.024,0.0,0.012,0.0,0.1,0.0	0.049
41292	ENSG00000168924	LETM1	chr4	-	1822180	1822312	1822180	1822309	1822987	1823131	41292	0,7,10,3,5,15,10,14,1,4,12,7,2,10	0,0,0,0,0,0,0,0,0,0,0,0,0,0	0,33,6,2,19,5,3,14,16,14,18,14,18,5	2,3,1,0,0,0,1,2,1,0,0,1,0,0	92	89	0.000105149	0.0190851	NA,1.0,1.0,1.0,1.0,1.0,1.0,1.0,1.0,1.0,1.0,1.0,1.0,1.0	0.0,0.914,0.853,1.0,1.0,1.0,0.744,0.871,0.939,1.0,1.0,0.931,1.0,1.0	0.125
336	ENSG00000232677	LINC00665	chr19	-	36324923	36327275	36324923	36327170	36330252	36330492	336	0,5,1,1,17,0,0,3,0,0,1,0,10,0	0,0,0,2,4,0,1,0,0,0,0,0,0,0	0,4,1,0,0,0,0,0,1,6,2,0,0,0	0,2,2,0,0,0,0,1,3,0,1,1,0,0	178	89	5.87473e-05	0.013035	NA,1.0,1.0,0.2,0.68,NA,0.0,1.0,NA,NA,1.0,NA,1.0,NA	NA,0.5,0.2,NA,NA,NA,NA,0.0,0.143,1.0,0.5,0.0,NA,NA	0.4
8288	ENSG00000178026	LRRC75B	chr22	-	24588213	24589393	24588213	24588329	24589820	24589949	8288	31,17,18,22,12,41,27,19,28,35,11,72,29,8	9,4,2,1,7,1,9,9,4,4,3,16,11,10	1,27,12,13,34,27,8,32,25,15,18,26,23,4	10,27,9,10,11,8,10,24,20,3,9,37,7,11	178	89	8.87949e-05	0.0170055	0.633,0.68,0.818,0.917,0.462,0.953,0.6,0.514,0.778,0.814,0.647,0.692,0.569,0.286	0.048,0.333,0.4,0.394,0.607,0.628,0.286,0.4,0.385,0.714,0.5,0.26,0.622,0.154	0.259
59332	ENSG00000204482	LST1	chr6	+	31587580	31587733	31587640	31587733	31587315	31587318	59332	0,1,0,0,6,0,0,3,0,0,0,1,4,0	2,1,5,3,29,0,20,2,1,3,4,1,15,1	0,0,0,0,0,0,0,0,0,0,0,0,0,0	0,4,11,4,17,6,10,10,5,14,15,7,5,0	149	89	1.01523e-05	0.00447031	0.0,0.374,0.0,0.0,0.11,NA,0.0,0.473,0.0,0.0,0.0,0.374,0.137,0.0	NA,0.0,0.0,0.0,0.0,0.0,0.0,0.0,0.0,0.0,0.0,0.0,0.0,NA	0.113
50763	ENSG00000168056	LTBP3	chr11	-	65540485	65540631	65540485	65540614	65540870	65540954	50763	1,8,10,1,9,4,6,0,3,8,3,1,4,0	47,125,88,33,73,46,115,57,6,31,33,87,31,9	3,6,6,2,3,1,3,3,2,2,3,1,7,1	37,264,118,82,369,68,130,195,114,144,77,151,183,55	106	89	0.000252355	0.0315367	0.018,0.051,0.087,0.025,0.094,0.068,0.042,0.0,0.296,0.178,0.071,0.01,0.098,0.0	0.064,0.019,0.041,0.02,0.007,0.012,0.019,0.013,0.015,0.012,0.032,0.006,0.031,0.015	0.052
21156	ENSG00000108848	LUC7L3	chr17	+	50750746	50750852	50750751	50750852	50750500	50750641	21156	344,145,190,192,92,346,155,104,209,151,152,182,119,298	15,10,12,11,6,13,6,6,8,12,7,6,1,0	39,25,153,26,99,61,96,213,97,79,73,20,81,305	0,0,10,3,1,0,1,2,3,1,1,0,0,0	94	89	0.000409963	0.0427844	0.956,0.932,0.937,0.943,0.936,0.962,0.961,0.943,0.961,0.923,0.954,0.966,0.991,1.0	1.0,1.0,0.935,0.891,0.989,1.0,0.989,0.99,0.968,0.987,0.986,1.0,1.0,1.0	-0.026
14410	ENSG00000177239	MAN1B1	chr9	+	137108211	137108970	137108387	137108970	137107530	137107662	14410	12,13,5,21,18,15,7,7,8,7,10,17,7,15	62,141,114,84,130,44,128,105,48,90,112,165,126,73	0,8,7,10,3,8,8,5,8,1,9,6,4,7	3.32071e+40	178	89	8.25113e-06	0.004073	0.088,0.044,0.021,0.111,0.065,0.146,0.027,0.032,0.077,0.037,0.043,0.049,0.027,0.093	0.0,0.019,0.029,0.044,0.01,0.033,0.037,0.021,0.021,0.004,0.024,0.013,0.01,0.033	0.04
3011	ENSG00000075413	MARK3	chr14	+	103490951	103492034	103491776	103492034	103480386	103480490	3011	58,37,33,60,14,57,30,22,21,53,47,46,31,81	61,87,90,76,130,66,62,199,47,105,75,73,102,99	8,10,38,5,38,13,22,32,20,9,9,4,10,54	75,136,109,37,115,35,72,199,158,66,90,109,121,172	178	89	0.000106646	0.019213	0.322,0.175,0.155,0.283,0.051,0.302,0.195,0.052,0.183,0.202,0.239,0.24,0.132,0.29	0.051,0.035,0.148,0.063,0.142,0.157,0.133,0.074,0.06,0.064,0.048,0.018,0.04,0.136	0.118
10827	ENSG00000152601	MBNL1	chr3	+	152447619	152447773	152447724	152447773	152445281	152445539	10827	10,17,25,12,90,13,32,145,8,34,48,20,15,21	0,0,0,0,0,0,0,0,0,0,0,0,0,0	3,231,111,0,407,2,16,357,82,5,104,17,50,9	0,0,1,0,4,0,1,3,1,0,1,0,3,0	178	89	2.98266e-06	0.00277798	1.0,1.0,1.0,1.0,1.0,1.0,1.0,1.0,1.0,1.0,1.0,1.0,1.0,1.0	1.0,1.0,0.982,NA,0.981,1.0,0.889,0.983,0.976,1.0,0.981,1.0,0.893,1.0	0.024
16241	ENSG00000099917	MED15	chr22	+	20582610	20582747	20582658	20582747	20575112	20575232	16241	7,10,8,6,32,7,8,14,3,9,19,13,8,3	0,0,0,0,0,0,0,0,0,0,0,0,0,0	4,31,11,2,58,6,3,28,16,18,21,22,37,13	0,1,0,0,2,2,0,1,0,4,0,0,1,0	137	89	0.000340114	0.0388636	1.0,1.0,1.0,1.0,1.0,1.0,1.0,1.0,1.0,1.0,1.0,1.0,1.0,1.0	1.0,0.953,1.0,1.0,0.95,0.661,1.0,0.948,1.0,0.745,1.0,1.0,0.96,1.0	0.056
12303	ENSG00000008838	MED24	chr17	-	40019784	40020010	40019784	40019933	40020272	40020353	12303	9,9,2,6,10,2,2,1,1,0,2,1,3,4	92,124,77,93,53,56,82,48,32,44,110,82,71,75	0,1,4,2,0,0,0,0,3,0,4,0,6,0	60,142,134,95,105,94,82,69,119,106,117,152,111,103	166	89	0.000219314	0.0281195	0.05,0.037,0.014,0.033,0.092,0.019,0.013,0.011,0.016,0.0,0.01,0.006,0.022,0.028	0.0,0.004,0.016,0.011,0.0,0.0,0.0,0.0,0.013,0.0,0.018,0.0,0.028,0.0	0.019
29851	ENSG00000163975	MELTF	chr3	-	197003900	197004180	197003900	197004099	197006548	197006736	29851	38,15,12,41,23,42,18,24,3,23,10,17,7,6	10,3,1,0,12,0,0,1,0,1,3,0,0,0	0,13,10,4,27,6,10,19,9,8,9,2,6,0	0,5,5,2,18,2,6,1,3,4,2,2,5,0	170	89	9.51232e-06	0.00430786	0.665,0.724,0.863,1.0,0.501,1.0,1.0,0.926,1.0,0.923,0.636,1.0,1.0,1.0	NA,0.576,0.511,0.511,0.44,0.611,0.466,0.909,0.611,0.511,0.702,0.344,0.386,NA	0.326
2513	ENSG00000140545	MFGE8	chr15	-	88901550	88902231	88901550	88901735	88905756	88905901	2513	6,16,16,17,9,10,21,3,5,9,6,13,6,0	53,125,210,99,267,60,352,222,43,135,139,202,71,28	1,9,9,0,48,4,5,36,2,15,4,4,4,0	1.12539e+41	178	89	2.56456e-05	0.00795842	0.054,0.06,0.037,0.079,0.017,0.077,0.029,0.007,0.055,0.032,0.021,0.031,0.041,0.0	0.004,0.008,0.015,0.0,0.032,0.007,0.009,0.026,0.005,0.019,0.006,0.007,0.007,0.0	0.028
1283	ENSG00000186594	MIR22HG	chr17	-	1711503	1712895	1711503	1712399	1713855	1714014	1283	39,102,53,62,32,42,31,44,13,58,61,49,28,42	0,1,1,1,0,0,1,0,0,1,0,0,0,0	13,71,72,41,102,41,38,144,57,81,81,23,55,93	0,9,16,3,18,4,1,10,4,6,2,3,3,0	178	89	2.4861e-05	0.00795842	1.0,0.981,0.964,0.969,1.0,1.0,0.939,1.0,1.0,0.967,1.0,1.0,1.0,1.0	1.0,0.798,0.692,0.872,0.739,0.837,0.95,0.878,0.877,0.871,0.953,0.793,0.902,1.0	0.118
1284	ENSG00000186594	MIR22HG	chr17	-	1711503	1712904	1711503	1712399	1713855	1714014	1284	39,103,53,62,32,42,31,44,13,59,63,49,28,42	0,1,1,1,0,0,1,0,0,1,0,0,0,0	13,71,69,41,102,41,38,144,59,81,81,23,55,93	0,9,16,3,18,4,1,10,4,6,2,3,3,0	178	89	2.58414e-05	0.00795842	1.0,0.981,0.964,0.969,1.0,1.0,0.939,1.0,1.0,0.967,1.0,1.0,1.0,1.0	1.0,0.798,0.683,0.872,0.739,0.837,0.95,0.878,0.881,0.871,0.953,0.793,0.902,1.0	0.119
1292	ENSG00000186594	MIR22HG	chr17	-	1711518	1713055	1711518	1712399	1713855	1714014	1292	39,102,53,62,32,42,31,44,13,58,61,49,28,42	0,1,1,1,0,0,1,0,0,1,0,0,0,0	13,71,69,41,104,41,38,144,57,81,81,23,55,93	0,9,16,3,18,4,1,10,4,6,2,3,3,0	178	89	2.62699e-05	0.00795842	1.0,0.981,0.964,0.969,1.0,1.0,0.939,1.0,1.0,0.967,1.0,1.0,1.0,1.0	1.0,0.798,0.683,0.872,0.743,0.837,0.95,0.878,0.877,0.871,0.953,0.793,0.902,1.0	0.119
1291	ENSG00000186594	MIR22HG	chr17	-	1711518	1712646	1711518	1712399	1713855	1714014	1291	39,102,53,62,35,42,31,44,13,58,61,49,28,42	0,1,1,1,0,0,1,0,0,1,0,0,0,0	13,71,70,41,105,42,38,144,59,81,81,23,57,95	0,9,16,3,18,4,1,10,4,6,2,3,3,0	178	89	2.74982e-05	0.00817707	1.0,0.981,0.964,0.969,1.0,1.0,0.939,1.0,1.0,0.967,1.0,1.0,1.0,1.0	1.0,0.798,0.686,0.872,0.745,0.84,0.95,0.878,0.881,0.871,0.953,0.793,0.905,1.0	0.118
5833	ENSG00000155363	MOV10	chr1	+	112699662	112699810	112699684	112699810	112698714	112698789	5833	1,2,5,15,8,0,6,0,6,3,6,4,5,0	37,23,48,55,57,26,37,43,12,51,25,36,43,22	0,2,9,0,2,1,0,1,3,0,3,5,0,1	10,96,52,50,49,41,48,11,75,47,66,81,41,20	111	89	0.000483336	0.0478134	0.021,0.065,0.077,0.179,0.101,0.0,0.115,0.0,0.286,0.045,0.161,0.082,0.085,0.0	0.0,0.016,0.122,0.0,0.032,0.019,0.0,0.068,0.031,0.0,0.035,0.047,0.0,0.039	0.058
1232	ENSG00000154889	MPPE1	chr18	-	11885675	11885912	11885675	11885816	11886498	11886621	1232	7,8,4,10,6,2,9,8,0,7,7,6,2,2	9,34,43,47,49,27,44,62,7,50,43,39,41,39	0,2,5,1,8,1,0,13,2,1,3,1,1,0	11,124,65,26,90,47,53,78,86,93,70,74,92,28	178	89	1.69826e-05	0.00649854	0.28,0.105,0.044,0.096,0.058,0.036,0.093,0.061,0.0,0.065,0.075,0.071,0.024,0.025	0.0,0.008,0.037,0.019,0.043,0.011,0.0,0.077,0.011,0.005,0.021,0.007,0.005,0.0	0.056
17805	ENSG00000254858	MPV17L2	chr19	+	18194957	18195086	18194961	18195086	18194776	18194853	17805	33,29,29,26,33,9,19,35,3,26,28,25,45,32	0,0,0,0,0,0,0,0,0,0,0,0,0,0	63,63,40,43,40,50,63,46,65,66,40,63,67,40	0,1,1,0,1,0,1,5,2,1,0,0,0,3	93	89	2.62792e-05	0.00795842	1.0,1.0,1.0,1.0,1.0,1.0,1.0,1.0,1.0,1.0,1.0,1.0,1.0,1.0	1.0,0.984,0.975,1.0,0.975,1.0,0.984,0.898,0.969,0.984,1.0,1.0,1.0,0.927	0.022
36092	ENSG00000175581	MRPL48	chr11	+	73817822	73817947	73817824	73817947	73808312	73808350	36092	0,1,1,2,0,0,3,8,0,0,0,4,0,4	0,0,5,0,0,0,0,4,0,0,0,0,7,0	0,3,1,0,7,0,4,6,7,0,5,6,5,4	0,0,0,0,0,0,0,0,1,0,3,0,0,0	91	89	0.000279551	0.0342015	NA,1.0,0.164,1.0,NA,NA,1.0,0.662,NA,NA,NA,1.0,0.0,1.0	NA,1.0,1.0,NA,1.0,NA,1.0,1.0,0.873,NA,0.62,1.0,1.0,1.0	-0.221
56984	ENSG00000053372	MRTO4	chr1	+	19257616	19257984	19257832	19257984	19257453	19257521	56984	8,6,2,9,6,14,2,3,11,2,6,6,0,1	9,44,73,32,34,22,54,65,21,36,61,66,83,63	1,1,1,0,3,1,0,1,1,3,1,0,0,0	33,122,78,64,65,60,90,47,103,89,99,105,80,48	178	89	1.14405e-06	0.00166099	0.308,0.064,0.014,0.123,0.081,0.241,0.018,0.023,0.208,0.027,0.047,0.043,0.0,0.008	0.015,0.004,0.006,0.0,0.023,0.008,0.0,0.011,0.005,0.017,0.005,0.0,0.0,0.0	0.079
21213	ENSG00000188895	MSL1	chr17	+	40131251	40131584	40131536	40131584	40129244	40129627	21213	5,6,4,3,2,4,6,8,4,5,0,3,3,0	0,5,5,4,1,1,3,15,0,2,4,2,6,0	0,2,1,0,5,0,4,13,3,0,2,3,0,0	1,36,9,1,26,3,7,23,8,0,23,3,17,0	178	89	0.0001287	0.0211707	1.0,0.375,0.286,0.273,0.5,0.667,0.5,0.211,1.0,0.556,0.0,0.429,0.2,NA	0.0,0.027,0.053,0.0,0.088,0.0,0.222,0.22,0.158,NA,0.042,0.333,0.0,NA	0.366
38454	ENSG00000263639	MSMB	chr10	-	46033312	46033575	46033312	46033551	46038965	46039071	38454	30,11,48,2,9,20,22,8,26,32,19,55,31,36	5.49131e+51	33,23,130,37,30,31,24,78,404,77,22,94,102,676	8.89411e+66	113	89	2.97043e-07	0.00082838	0.041,0.007,0.004,0.004,0.011,0.022,0.009,0.012,0.007,0.016,0.007,0.004,0.006,0.013	0.003,0.002,0.004,0.003,0.003,0.001,0.002,0.006,0.003,0.004,0.002,0.002,0.003,0.006	0.009
7595	ENSG00000263639	MSMB	chr10	-	46033312	46033568	46033312	46033551	46038965	46039071	7595	41,35,190,11,17,47,51,17,57,64,67,250,83,93	5.49131e+51	2.442e+43	8.89411e+66	106	89	2.20881e-06	0.00250246	0.059,0.022,0.018,0.021,0.022,0.052,0.022,0.028,0.017,0.034,0.027,0.018,0.018,0.035	0.023,0.015,0.019,0.014,0.015,0.011,0.016,0.015,0.014,0.018,0.013,0.016,0.015,0.016	0.012
38461	ENSG00000263639	MSMB	chr10	-	46033306	46033575	46033306	46033551	46039985	46040091	38461	30,11,47,2,9,20,22,8,23,32,16,53,31,36	32,121,842,26,65,76,186,37,217,233,137,538,314,152	33,19,126,35,30,25,23,78,386,72,20,88,99,631	5.62836e+48	113	89	1.23933e-05	0.00527388	0.425,0.067,0.042,0.057,0.098,0.172,0.085,0.146,0.077,0.098,0.084,0.072,0.072,0.157	0.044,0.018,0.037,0.033,0.032,0.013,0.018,0.073,0.055,0.016,0.017,0.028,0.045,0.098	0.08
7654	ENSG00000117640	MTFR1L	chr1	+	25823620	25823748	25823643	25823748	25823018	25823128	7654	2,3,1,9,6,9,2,5,2,5,0,1,1,2	13,28,40,25,78,17,20,152,4,15,20,24,40,11	0,6,4,0,2,0,2,3,1,1,1,1,2,0	28,97,61,21,145,21,35,169,102,43,102,42,121,45	112	89	2.46533e-05	0.00795842	0.109,0.078,0.019,0.222,0.058,0.296,0.074,0.025,0.284,0.209,0.0,0.032,0.019,0.126	0.0,0.047,0.05,0.0,0.011,0.0,0.043,0.014,0.008,0.018,0.008,0.019,0.013,0.0	0.094
25985	ENSG00000197879	MYO1C	chr17	-	1470620	1470787	1470620	1470689	1471070	1471522	25985	0,1,4,0,8,10,1,0,0,1,0,1,0,0	21,32,59,12,142,6,27,90,9,20,24,27,38,9	0,1,2,0,1,0,0,0,2,0,1,0,0,0	0,138,74,10,201,29,26,128,120,51,77,78,138,35	178	89	0.000357159	0.0398027	0.0,0.015,0.033,0.0,0.027,0.455,0.018,0.0,0.0,0.024,0.0,0.018,0.0,0.0	NA,0.004,0.013,0.0,0.002,0.0,0.0,0.0,0.008,0.0,0.006,0.0,0.0,0.0	0.04
14964	ENSG00000196531	NACA	chr12	-	56724451	56724572	56724451	56724523	56725262	56727197	14964	9,10,29,32,31,15,34,16,30,33,30,16,8,11	4.99166e+53	2,30,19,13,15,6,16,16,28,14,30,20,17,8	5.45498e+54	138	89	0.000352029	0.0394936	0.011,0.004,0.005,0.006,0.008,0.011,0.007,0.004,0.008,0.006,0.004,0.004,0.003,0.005	0.002,0.004,0.004,0.004,0.004,0.003,0.004,0.005,0.003,0.004,0.003,0.005,0.007,0.003	0.002
6514	ENSG00000147813	NAPRT	chr8	-	143574784	143575093	143574784	143574900	143575422	143575525	6514	15,54,2,9,2,35,29,5,7,27,24,21,0,4	0,0,0,0,0,0,0,0,0,0,0,0,0,0	2,12,2,9,1,17,10,5,4,22,12,7,0,10	0,0,0,2,0,2,2,0,1,0,1,1,0,0	178	89	1.93057e-05	0.00700937	1.0,1.0,1.0,1.0,1.0,1.0,1.0,1.0,1.0,1.0,1.0,1.0,NA,1.0	1.0,1.0,1.0,0.692,1.0,0.81,0.714,1.0,0.667,1.0,0.857,0.778,NA,1.0	0.114
6515	ENSG00000147813	NAPRT	chr8	-	143574784	143575345	143574784	143574900	143575422	143575525	6515	47,86,9,11,17,40,66,41,14,53,55,66,0,13	0,0,0,0,0,0,0,0,0,0,0,0,0,0	41,64,22,40,19,46,61,59,15,103,49,87,49,32	0,0,0,2,0,2,2,0,1,0,1,1,0,0	178	89	0.000134284	0.0217333	1.0,1.0,1.0,1.0,1.0,1.0,1.0,1.0,1.0,1.0,1.0,1.0,NA,1.0	1.0,1.0,1.0,0.909,1.0,0.92,0.938,1.0,0.882,1.0,0.961,0.978,1.0,1.0	0.029
8192	ENSG00000104419	NDRG1	chr8	-	133250439	133250676	133250439	133250543	133254538	133254595	8192	3,7,10,13,3,3,3,27,3,24,11,17,1,6	25,110,189,159,315,69,141,604,40,236,144,178,210,91	0,29,32,2,29,2,4,22,54,3,12,15,12,0	73,1675,836,99,1157,179,154,1374,2594,201,800,811,1086,204	178	89	6.45227e-06	0.00373419	0.057,0.031,0.026,0.039,0.005,0.021,0.011,0.022,0.036,0.048,0.037,0.046,0.002,0.032	0.0,0.009,0.019,0.01,0.012,0.006,0.013,0.008,0.01,0.007,0.007,0.009,0.005,0.0	0.021
44716	ENSG00000130414	NDUFA10	chr2	-	240011616	240011752	240011616	240011696	240014738	240014860	44716	3,3,1,1,0,1,3,4,2,0,1,1,0,0	11,34,29,26,94,13,22,87,9,40,39,33,135,65	0,0,0,0,0,1,3,2,1,0,0,0,0,0	20,93,56,47,94,38,34,56,92,60,66,84,115,64	145	89	0.000150073	0.0229352	0.143,0.051,0.021,0.023,0.0,0.045,0.077,0.027,0.12,0.0,0.015,0.018,0.0,0.0	0.0,0.0,0.0,0.0,0.0,0.016,0.051,0.021,0.007,0.0,0.0,0.0,0.0,0.0	0.032
33337	ENSG00000158864	NDUFS2	chr1	+	161210467	161210696	161210590	161210696	161210303	161210389	33337	19,21,21,26,20,5,21,9,3,17,17,24,5,3	43,76,123,88,155,34,131,164,22,89,172,101,144,76	0,5,20,3,19,1,3,26,5,4,12,7,9,6	44,241,183,84,164,42,136,171,322,145,269,122,169,109	178	89	8.46084e-05	0.0165807	0.181,0.121,0.079,0.129,0.061,0.068,0.074,0.027,0.064,0.087,0.047,0.106,0.017,0.019	0.0,0.01,0.052,0.018,0.055,0.012,0.011,0.071,0.008,0.014,0.022,0.028,0.026,0.027	0.052
55857	ENSG00000110717	NDUFS8	chr11	+	68032669	68033012	68032922	68033012	68032285	68032523	55857	4,13,14,5,3,4,2,2,5,6,2,5,0,16	2,1,2,0,9,0,1,1,0,0,0,2,0,0	0,4,7,5,0,2,4,3,4,12,1,1,4,1	14,1,6,0,5,2,5,4,3,1,1,1,5,0	178	89	0.000371901	0.0407396	0.5,0.867,0.778,1.0,0.143,1.0,0.5,0.5,1.0,1.0,1.0,0.556,NA,1.0	0.0,0.667,0.368,1.0,0.0,0.333,0.286,0.273,0.4,0.857,0.333,0.333,0.286,1.0	0.319
47373	ENSG00000153406	NMRAL1	chr16	-	4469226	4469696	4469226	4469465	4474092	4474792	47373	12,12,3,14,8,25,10,8,3,9,16,9,0,11	18,36,51,41,128,13,29,112,15,32,53,54,98,95	0,4,6,0,3,3,0,0,3,9,2,4,2,2	22,79,55,34,67,45,43,64,107,49,92,115,49,58	178	89	6.14874e-05	0.0133909	0.25,0.143,0.029,0.146,0.03,0.49,0.147,0.034,0.091,0.123,0.131,0.077,0.0,0.055	0.0,0.025,0.052,0.0,0.022,0.032,0.0,0.0,0.014,0.084,0.011,0.017,0.02,0.017	0.104
47372	ENSG00000153406	NMRAL1	chr16	-	4469354	4469698	4469354	4469465	4474092	4474166	47372	12,13,6,15,11,26,11,13,4,10,19,12,0,13	18,36,51,41,128,13,29,112,15,32,53,54,98,95	0,10,6,0,5,6,2,1,2,10,4,14,2,2	22,79,55,34,67,45,43,64,107,49,92,115,49,58	178	89	0.000403257	0.0426999	0.25,0.153,0.056,0.155,0.041,0.5,0.159,0.055,0.118,0.135,0.152,0.1,0.0,0.064	0.0,0.06,0.052,0.0,0.036,0.062,0.023,0.008,0.009,0.093,0.021,0.057,0.02,0.017	0.106
12206	ENSG00000147140	NONO	chrX	+	71297587	71298508	71297835	71298508	71297376	71297461	12206	11,22,32,27,37,36,21,30,10,31,32,35,2,3	103,137,253,191,593,77,190,503,103,197,281,203,263,173	1,17,34,0,32,7,3,24,13,3,15,7,10,0	1.05576e+41	178	89	0.000189631	0.0258793	0.051,0.074,0.059,0.066,0.03,0.189,0.052,0.029,0.046,0.073,0.054,0.079,0.004,0.009	0.005,0.015,0.06,0.0,0.03,0.019,0.009,0.026,0.016,0.008,0.016,0.015,0.011,0.0	0.042
38416	ENSG00000101361	NOP56	chr20	+	2656137	2656549	2656400	2656549	2655933	2656034	38416	3,26,20,12,5,10,19,7,13,18,11,5,1,0	14,49,85,46,62,19,98,82,31,75,122,77,44,77	0,8,10,2,3,0,2,7,2,2,13,0,2,5	35,179,90,55,112,54,80,78,103,92,125,84,86,55	178	89	0.000391315	0.0420839	0.097,0.21,0.105,0.115,0.039,0.208,0.088,0.041,0.173,0.107,0.043,0.031,0.011,0.0	0.0,0.022,0.053,0.018,0.013,0.0,0.012,0.043,0.01,0.011,0.049,0.0,0.011,0.043	0.07
672	ENSG00000142546	NOSIP	chr19	-	49557089	49557945	49557089	49557249	49558896	49558973	672	16,8,4,9,14,20,9,4,6,5,11,5,0,9	44,96,94,85,92,41,81,59,44,46,115,53,98,112	9,3,11,3,10,9,9,3,5,2,3,5,2,6	62,179,121,112,99,81,141,96,210,203,133,181,121,88	178	89	0.000103905	0.0190851	0.154,0.04,0.021,0.05,0.071,0.196,0.053,0.033,0.064,0.052,0.046,0.045,0.0,0.039	0.068,0.008,0.043,0.013,0.048,0.053,0.031,0.015,0.012,0.005,0.011,0.014,0.008,0.033	0.036
4953	ENSG00000113971	NPHP3	chr3	-	132683398	132683544	132683398	132683524	132684553	132684794	4953	0,9,4,8,10,8,2,5,1,3,5,1,4,0	35,38,21,37,59,33,15,30,10,23,15,12,15,3	0,1,4,0,0,0,1,1,3,0,0,0,0,0	0,32,45,7,56,5,12,40,18,1,12,7,24,13	109	89	3.58754e-05	0.00957253	0.0,0.162,0.135,0.15,0.122,0.165,0.098,0.12,0.075,0.096,0.214,0.064,0.179,0.0	NA,0.025,0.068,0.0,0.0,0.0,0.064,0.02,0.12,0.0,0.0,0.0,0.0,0.0	0.09
8954	ENSG00000181163	NPM1	chr5	+	171406396	171407774	171407699	171407774	171405301	171405403	8954	9.22433e+40	7.01772e+40	47,131,122,166,156,107,171,157,251,138,280,60,158,195	42,181,181,182,355,178,223,283,217,162,350,97,256,305	178	89	2.22734e-05	0.00765547	0.397,0.407,0.375,0.27,0.246,0.384,0.363,0.31,0.401,0.382,0.357,0.347,0.265,0.357	0.359,0.266,0.252,0.313,0.18,0.231,0.277,0.217,0.366,0.299,0.286,0.236,0.236,0.242	0.079
48338	ENSG00000156642	NPTN	chr15	-	73563235	73563583	73563235	73563257	73570149	73570423	48338	8,33,12,29,29,21,10,20,4,39,10,19,29,8	45,92,188,135,189,54,127,219,36,154,134,113,136,70	0,18,22,6,43,8,8,55,8,6,18,7,6,7	61,485,331,157,488,106,247,472,334,234,297,191,267,77	178	89	3.38951e-06	0.00287983	0.082,0.152,0.031,0.097,0.071,0.163,0.038,0.044,0.053,0.112,0.036,0.078,0.096,0.054	0.0,0.018,0.032,0.019,0.042,0.036,0.016,0.055,0.012,0.013,0.029,0.018,0.011,0.043	0.055
48337	ENSG00000156642	NPTN	chr15	-	73563235	73563402	73563235	73563257	73570149	73570423	48337	8,25,10,21,9,21,4,16,4,32,6,12,23,6	45,92,188,135,189,54,127,219,36,154,134,113,136,70	0,14,19,5,35,8,7,33,5,6,15,7,6,6	61,485,331,157,488,106,247,472,334,234,297,191,267,77	178	89	2.69708e-05	0.00806884	0.082,0.12,0.026,0.072,0.023,0.163,0.016,0.035,0.053,0.094,0.022,0.05,0.078,0.041	0.0,0.014,0.028,0.016,0.035,0.036,0.014,0.034,0.007,0.013,0.025,0.018,0.011,0.037	0.042
56394	ENSG00000123358	NR4A1	chr12	+	52056002	52056140	52056029	52056140	52054326	52055204	56394	5,39,20,31,8,2,4,7,1,6,39,4,0,15	20,461,416,278,73,12,129,245,13,152,358,174,41,181	0,14,22,6,11,0,5,21,6,3,16,5,8,6	32,453,435,416,577,85,214,663,446,262,719,333,658,427	116	89	1.62921e-06	0.00211639	0.161,0.061,0.036,0.079,0.078,0.113,0.023,0.021,0.056,0.029,0.077,0.017,0.0,0.06	0.0,0.023,0.037,0.011,0.014,0.0,0.018,0.024,0.01,0.009,0.017,0.011,0.009,0.011	0.044
56399	ENSG00000123358	NR4A1	chr12	+	52056889	52057259	52057056	52057259	52056456	52056645	56399	87,185,267,849,101,37,143,59,36,97,298,52,60,305	34,998,491,521,142,61,215,245,28,244,560,297,32,256	3,31,303,105,199,42,54,78,51,88,78,14,119,104	4.36145e+42	178	89	3.5479e-06	0.0028867	0.561,0.085,0.214,0.449,0.262,0.233,0.25,0.107,0.391,0.166,0.21,0.08,0.484,0.373	0.034,0.025,0.228,0.049,0.13,0.127,0.081,0.055,0.087,0.077,0.034,0.012,0.063,0.096	0.198
8003	ENSG00000088833	NSFL1C	chr20	-	1445665	1446149	1445665	1445830	1452492	1452630	8003	19,19,14,22,17,18,16,5,11,23,15,20,3,1	81,112,147,98,172,46,128,138,51,102,141,115,182,89	3,5,8,4,6,2,6,5,2,2,5,2,8,1	6.43022e+40	178	89	2.52644e-07	0.00082838	0.105,0.078,0.045,0.101,0.047,0.164,0.059,0.018,0.097,0.101,0.051,0.08,0.008,0.006	0.023,0.008,0.019,0.013,0.016,0.007,0.019,0.016,0.003,0.004,0.012,0.004,0.022,0.003	0.057
40760	ENSG00000178425	NT5DC1	chr6	+	116110540	116110956	116110849	116110956	116108363	116108435	40760	0,0,0,0,1,1,0,0,0,0,0,2,2,1	0,15,23,23,45,0,13,40,4,21,35,11,23,10	0,0,0,0,0,0,0,0,0,0,0,0,0,0	5,72,42,4,55,9,16,47,59,16,91,26,38,22	178	89	5.86033e-05	0.013035	NA,0.0,0.0,0.0,0.011,1.0,0.0,0.0,0.0,0.0,0.0,0.083,0.042,0.048	0.0,0.0,0.0,0.0,0.0,0.0,0.0,0.0,0.0,0.0,0.0,0.0,0.0,0.0	0.091
26974	ENSG00000104805	NUCB1	chr19	+	48918666	48919110	48918725	48919110	48913473	48913564	26974	6,8,2,3,3,2,9,2,0,4,1,3,0,3	53,180,264,116,450,23,185,345,25,98,210,165,223,162	1,1,3,0,3,0,1,1,6,0,9,1,0,0	6.37294e+40	148	89	0.000167859	0.0246608	0.064,0.026,0.005,0.015,0.004,0.05,0.028,0.003,0.0,0.024,0.003,0.011,0.0,0.011	0.009,0.001,0.005,0.0,0.003,0.0,0.003,0.001,0.008,0.0,0.009,0.001,0.0,0.0	0.015
55123	ENSG00000095319	NUP188	chr9	+	128995103	128995514	128995318	128995514	128994855	128994923	55123	5,2,2,11,11,6,3,5,0,7,4,2,0,5	4,15,7,4,11,13,8,48,3,24,10,16,41,2	0,1,2,0,2,0,1,5,4,0,2,0,0,0	13,45,26,3,31,1,7,67,30,14,33,15,8,18	178	89	7.89951e-06	0.00402004	0.385,0.062,0.125,0.579,0.333,0.188,0.158,0.05,0.0,0.127,0.167,0.059,0.0,0.556	0.0,0.011,0.037,0.0,0.031,0.0,0.067,0.036,0.062,0.0,0.029,0.0,0.0,0.0	0.18
53441	ENSG00000178814	OPLAH	chr8	-	144055028	144055189	144055028	144055184	144055787	144055939	53441	6,12,10,8,17,0,3,14,3,8,13,13,2,12	4,3,5,1,7,8,0,5,1,3,1,2,0,12	3,12,21,9,11,10,9,19,31,14,22,18,19,5	0,1,3,0,2,2,0,0,0,1,2,1,0,0	94	89	1.96375e-06	0.00247467	0.587,0.791,0.654,0.883,0.697,0.0,1.0,0.726,0.74,0.716,0.925,0.86,1.0,0.486	1.0,0.919,0.869,1.0,0.839,0.826,1.0,1.0,1.0,0.93,0.912,0.945,1.0,1.0	-0.227
36793	ENSG00000115942	ORC2	chr2	-	200942683	200943147	200942683	200942777	200949553	200949643	36793	0,2,3,7,0,7,2,4,6,6,3,8,0,1	1,5,5,3,6,0,8,28,1,3,10,6,0,0	0,0,5,0,0,0,0,1,0,0,0,1,1,0	0,20,16,0,15,3,2,7,11,3,20,2,0,2	178	89	0.000114105	0.0197918	0.0,0.167,0.231,0.538,0.0,1.0,0.111,0.067,0.75,0.5,0.13,0.4,NA,1.0	NA,0.0,0.135,NA,0.0,0.0,0.0,0.067,0.0,0.0,0.0,0.2,1.0,0.0	0.26
25904	ENSG00000135506	OS9	chr12	+	57720100	57720518	57720405	57720518	57719092	57719182	25904	8,3,7,9,5,6,12,7,4,12,7,6,7,9	47,52,74,88,110,21,74,101,22,57,67,49,111,66	0,6,2,2,14,0,4,3,3,1,1,5,0,2	74,180,100,107,169,113,102,84,104,146,137,147,147,113	178	89	2.27021e-06	0.00250246	0.078,0.028,0.045,0.049,0.022,0.125,0.075,0.033,0.083,0.095,0.05,0.058,0.031,0.064	0.0,0.016,0.01,0.009,0.04,0.0,0.019,0.018,0.014,0.003,0.004,0.017,0.0,0.009	0.048
25905	ENSG00000135506	OS9	chr12	+	57720103	57720518	57720405	57720518	57719092	57719182	25905	8,3,7,7,5,6,12,7,4,12,7,6,7,9	47,52,74,88,110,21,74,101,22,57,67,49,111,66	0,7,2,2,13,0,4,3,3,1,1,5,0,2	74,180,100,107,169,113,102,84,104,146,137,147,147,113	178	89	2.40276e-06	0.00250246	0.078,0.028,0.045,0.038,0.022,0.125,0.075,0.033,0.083,0.095,0.05,0.058,0.031,0.064	0.0,0.019,0.01,0.009,0.037,0.0,0.019,0.018,0.014,0.003,0.004,0.017,0.0,0.009	0.048
3402	ENSG00000135506	OS9	chr12	+	57716381	57716512	57716411	57716512	57716091	57716193	3402	0,9,5,6,3,0,2,2,1,5,4,4,4,0	16,92,113,49,146,2,72,104,6,50,71,66,85,74	0,2,10,2,0,2,2,0,3,4,4,3,4,2	19,326,193,58,175,82,89,146,240,145,252,223,201,110	119	89	0.000106448	0.019213	0.0,0.068,0.032,0.084,0.015,0.0,0.02,0.014,0.111,0.07,0.04,0.043,0.034,0.0	0.0,0.005,0.037,0.025,0.0,0.018,0.017,0.0,0.009,0.02,0.012,0.01,0.015,0.013	0.025
33375	ENSG00000155463	OXA1L	chr14	+	22769776	22769932	22769790	22769932	22767957	22768171	33375	6,4,3,8,1,1,3,0,4,2,1,2,0,2	50,49,72,56,190,41,58,180,30,70,104,35,78,75	0,0,1,0,1,0,0,1,2,0,0,0,0,0	28,216,106,46,184,46,61,174,158,72,159,84,143,41	103	89	7.99614e-06	0.00402769	0.094,0.066,0.035,0.11,0.005,0.021,0.043,0.0,0.103,0.024,0.008,0.047,0.0,0.023	0.0,0.0,0.008,0.0,0.005,0.0,0.0,0.005,0.011,0.0,0.0,0.0,0.0,0.0	0.039
1571	ENSG00000185624	P4HB	chr17	-	81855452	81855688	81855452	81855586	81859180	81859387	1571	18,24,13,10,17,15,14,16,7,8,9,7,4,11	34,246,341,81,1017,29,168,905,36,177,365,223,487,302	0,17,14,2,11,2,2,7,12,1,13,10,6,1	14,843,414,92,780,108,99,684,888,175,709,545,789,233	178	89	0.00017668	0.0249184	0.209,0.047,0.019,0.058,0.008,0.205,0.04,0.009,0.089,0.022,0.012,0.015,0.004,0.018	0.0,0.01,0.017,0.011,0.007,0.009,0.01,0.005,0.007,0.003,0.009,0.009,0.004,0.002	0.047
43655	ENSG00000101104	PABPC1L	chr20	+	44932943	44933181	44933056	44933181	44931832	44932026	43655	20,20,4,15,14,13,9,4,2,12,10,12,10,1	0,3,0,2,0,0,3,0,0,0,1,1,0,0	0,2,8,0,9,1,1,8,2,4,2,2,5,4	0,1,3,0,5,1,0,2,2,3,0,0,2,0	178	89	0.000297382	0.0351189	1.0,0.769,1.0,0.789,1.0,1.0,0.6,1.0,1.0,1.0,0.833,0.857,1.0,1.0	NA,0.5,0.571,NA,0.474,0.333,1.0,0.667,0.333,0.4,1.0,1.0,0.556,1.0	0.265
54723	ENSG00000148362	PAXX	chr9	+	136992924	136993243	136993052	136993243	136992421	136992704	54723	43,16,29,29,15,19,21,7,31,20,15,40,12,2	5,2,0,4,0,0,1,0,2,3,0,1,0,0	17,14,13,18,26,25,33,19,30,22,15,21,29,8	8,2,3,3,8,6,3,2,7,5,1,12,5,1	178	89	4.30464e-05	0.0106779	0.811,0.8,1.0,0.784,1.0,1.0,0.913,1.0,0.886,0.769,1.0,0.952,1.0,1.0	0.515,0.778,0.684,0.75,0.619,0.676,0.846,0.826,0.682,0.688,0.882,0.467,0.744,0.8	0.211
15207	ENSG00000197111	PCBP2	chr12	+	53459799	53461143	53461014	53461143	53459271	53459403	15207	5,11,11,10,22,6,6,10,1,9,2,8,5,9	1.08565e+43	0,7,16,1,18,3,4,11,6,3,8,2,8,7	1.44233e+48	178	89	0.000444901	0.0450957	0.023,0.01,0.007,0.013,0.008,0.022,0.005,0.005,0.002,0.009,0.001,0.012,0.004,0.012	0.0,0.002,0.007,0.001,0.005,0.004,0.002,0.004,0.002,0.002,0.002,0.001,0.004,0.01	0.006
25042	ENSG00000126773	PCNX4	chr14	+	60133626	60134085	60133969	60134085	60125636	60125823	25042	20,1,3,11,8,5,4,8,10,5,2,1,5,1	36,32,17,51,59,11,20,42,19,27,22,30,38,31	0,0,4,1,3,1,2,1,6,0,0,1,0,0	11,38,36,3,47,10,14,40,79,10,37,31,43,29	178	89	1.90018e-05	0.00700937	0.217,0.015,0.081,0.097,0.063,0.185,0.091,0.087,0.208,0.085,0.043,0.016,0.062,0.016	0.0,0.0,0.053,0.143,0.031,0.048,0.067,0.012,0.037,0.0,0.0,0.016,0.0,0.0	0.061
11001	ENSG00000196923	PDLIM7	chr5	-	177489770	177490031	177489770	177489832	177490869	177490906	11001	34,18,13,10,11,28,24,10,8,20,11,12,3,6	150,111,120,58,78,94,149,63,36,119,52,73,63,30	1,10,14,3,40,11,16,33,9,11,4,8,22,7	55,172,138,78,411,180,171,281,133,236,84,201,119,99	178	89	5.98998e-06	0.00356245	0.102,0.075,0.051,0.079,0.066,0.13,0.075,0.074,0.1,0.078,0.096,0.076,0.023,0.091	0.009,0.028,0.048,0.019,0.046,0.03,0.045,0.055,0.033,0.023,0.023,0.02,0.085,0.034	0.044
48624	ENSG00000196923	PDLIM7	chr5	-	177489770	177490143	177489770	177489832	177490869	177490906	48624	34,18,8,8,11,26,19,11,7,18,7,12,3,6	150,111,120,58,78,94,149,63,36,119,52,73,63,30	1,8,11,3,38,11,14,29,9,5,4,7,22,7	55,172,138,78,411,180,171,281,133,236,84,201,119,99	178	89	3.17368e-05	0.00878868	0.102,0.075,0.032,0.065,0.066,0.121,0.06,0.08,0.089,0.07,0.063,0.076,0.023,0.091	0.009,0.023,0.038,0.019,0.044,0.03,0.039,0.049,0.033,0.01,0.023,0.017,0.085,0.034	0.04
59922	ENSG00000123349	PFDN5	chr12	+	53296088	53296467	53296429	53296467	53295838	53295941	59922	1,0,9,4,5,2,5,3,1,2,5,0,12,0	1,6,14,5,11,8,13,6,2,0,14,6,5,6	0,1,11,2,0,0,7,0,5,2,3,1,0,0	12,15,19,18,3,9,18,10,27,5,10,21,8,29	178	89	0.000315544	0.0369104	0.333,0.0,0.243,0.286,0.185,0.111,0.161,0.2,0.2,1.0,0.152,0.0,0.545,0.0	0.0,0.032,0.224,0.053,0.0,0.0,0.163,0.0,0.085,0.167,0.13,0.023,0.0,0.0	0.181
59929	ENSG00000123349	PFDN5	chr12	+	53297702	53297924	53297849	53297924	53296088	53296275	59929	28,18,14,14,7,8,11,10,14,18,13,22,2,12	7.02766e+48	8,11,9,4,2,12,4,17,5,9,12,13,10,1	1.09411e+55	178	89	0.000411668	0.0428716	0.02,0.012,0.006,0.006,0.003,0.007,0.005,0.005,0.011,0.012,0.006,0.011,0.001,0.005	0.004,0.005,0.003,0.001,0.001,0.005,0.001,0.008,0.001,0.002,0.005,0.004,0.004,0.0	0.005
12387	ENSG00000215021	PHB2	chr12	-	6968410	6968708	6968410	6968595	6969497	6969577	12387	4,3,2,6,3,3,6,4,3,0,2,1,7,0	20,129,227,104,133,38,160,183,64,188,156,142,45,53	0,3,5,0,3,1,0,7,3,0,7,0,0,0	6.45013e+40	178	89	0.000453922	0.0459159	0.091,0.011,0.004,0.028,0.011,0.038,0.018,0.011,0.023,0.0,0.006,0.004,0.072,0.0	0.0,0.003,0.009,0.0,0.006,0.004,0.0,0.016,0.003,0.0,0.008,0.0,0.0,0.0	0.019
9835	ENSG00000165282	PIGO	chr9	-	35091239	35091533	35091239	35091291	35092542	35092767	9835	11,24,42,30,104,17,20,86,14,22,40,32,41,13	0,8,7,4,12,0,4,7,0,4,10,6,6,5	5,97,54,20,64,21,20,56,88,24,69,69,78,42	7,37,19,10,21,3,8,15,48,13,12,7,18,21	178	89	0.000222357	0.0284357	1.0,0.6,0.75,0.789,0.812,1.0,0.714,0.86,1.0,0.733,0.667,0.727,0.774,0.565	0.263,0.567,0.587,0.5,0.604,0.778,0.556,0.651,0.478,0.48,0.742,0.831,0.684,0.5	0.198
4263	ENSG00000118762	PKD2	chr4	+	88036135	88036353	88036219	88036353	88019457	88019571	4263	1,4,3,3,11,4,1,2,0,9,4,3,0,1	0,7,3,0,7,2,3,7,1,1,3,2,0,0	0,2,2,0,7,0,0,1,0,1,2,0,1,0	0,30,13,0,35,1,2,26,8,3,18,5,1,0	173	89	1.1429e-06	0.00166099	1.0,0.227,0.34,1.0,0.447,0.507,0.146,0.128,0.0,0.822,0.407,0.436,NA,1.0	NA,0.033,0.073,NA,0.093,0.0,0.0,0.019,0.0,0.146,0.054,0.0,0.34,NA	0.428
15437	ENSG00000160199	PKNOX1	chr21	+	43016907	43017007	43016910	43017007	43013067	43013238	15437	0,3,19,13,5,4,10,24,6,13,4,10,6,0	0,0,0,0,0,0,0,0,0,0,0,0,0,0	0,19,11,3,22,6,2,11,10,18,18,8,26,9	0,2,0,0,0,2,0,0,1,0,2,0,2,0	92	89	0.000497066	0.0487807	NA,1.0,1.0,1.0,1.0,1.0,1.0,1.0,1.0,1.0,1.0,1.0,1.0,NA	NA,0.902,1.0,1.0,1.0,0.744,1.0,1.0,0.906,1.0,0.897,1.0,0.926,1.0	0.048
39055	ENSG00000105499	PLA2G4C	chr19	-	48077770	48078051	48077770	48077824	48085058	48085112	39055	0,1,1,1,5,1,5,0,1,1,4,0,0,0	0,6,6,2,6,0,6,5,1,13,4,0,0,4	0,1,0,0,0,0,0,1,1,0,0,0,0,0	0,35,6,5,31,3,14,23,7,8,12,6,1,0	178	89	8.14867e-06	0.00406306	NA,0.077,0.077,0.2,0.294,1.0,0.294,0.0,0.333,0.037,0.333,NA,NA,0.0	NA,0.014,0.0,0.0,0.0,0.0,0.0,0.021,0.067,0.0,0.0,0.0,0.0,NA	0.232
32459	ENSG00000100142	POLR2F	chr22	+	37967288	37967694	37967624	37967694	37967098	37967170	32459	17,22,8,16,8,23,21,13,17,16,14,13,8,5	1.78162e+41	4,3,7,2,6,6,17,13,5,6,6,4,3,0	3.69274e+41	178	89	7.62308e-05	0.015614	0.046,0.064,0.01,0.023,0.012,0.06,0.034,0.028,0.031,0.023,0.02,0.019,0.013,0.006	0.005,0.005,0.015,0.003,0.012,0.006,0.023,0.027,0.005,0.007,0.009,0.005,0.005,0.0	0.019
32460	ENSG00000100142	POLR2F	chr22	+	37967296	37967694	37967624	37967694	37967098	37967170	32460	17,24,8,18,8,22,22,14,16,16,14,11,6,5	1.78162e+41	4,3,7,3,6,6,17,15,5,6,8,3,4,0	3.69274e+41	178	89	0.00017251	0.0246955	0.046,0.069,0.01,0.025,0.012,0.057,0.036,0.03,0.029,0.023,0.02,0.016,0.01,0.006	0.005,0.005,0.015,0.005,0.012,0.006,0.023,0.031,0.005,0.007,0.013,0.004,0.007,0.0	0.018
5804	ENSG00000085998	POMGNT1	chr1	-	46193304	46193442	46193304	46193388	46193563	46193616	5804	4,1,5,7,3,2,3,2,6,11,2,6,0,0	2,28,51,37,63,6,13,54,5,29,27,17,15,14	0,1,8,0,8,3,0,1,2,2,3,0,0,0	0,124,83,11,75,40,34,49,113,41,99,92,97,23	143	89	0.000358503	0.0398576	0.555,0.022,0.058,0.105,0.029,0.172,0.126,0.023,0.428,0.191,0.044,0.18,0.0,0.0	NA,0.005,0.057,0.0,0.062,0.045,0.0,0.013,0.011,0.029,0.019,0.0,0.0,0.0	0.12
53273	ENSG00000100023	PPIL2	chr22	+	21670315	21670611	21670565	21670611	21669912	21669962	53273	4,2,1,2,3,3,5,6,2,4,2,2,0,3	7,18,21,1,32,7,14,75,2,4,8,6,1,4	0,1,7,0,2,0,0,3,0,0,3,3,3,0	0,104,31,0,42,6,4,83,51,25,101,18,23,15	178	89	0.000342522	0.0389584	0.222,0.053,0.023,0.5,0.045,0.176,0.152,0.038,0.333,0.333,0.111,0.143,0.0,0.273	NA,0.005,0.101,NA,0.023,0.0,0.0,0.018,0.0,0.0,0.015,0.077,0.061,0.0	0.147
53599	ENSG00000104695	PPP2CB	chr8	-	30786108	30786494	30786108	30786307	30791196	30791563	53599	9,27,19,20,10,9,12,14,5,16,4,9,6,20	55,154,312,172,411,84,240,426,87,247,279,147,155,107	12,7,17,5,5,0,6,10,8,6,7,3,2,7	6.87004e+40	178	89	3.09505e-05	0.00878868	0.076,0.081,0.03,0.055,0.012,0.051,0.024,0.016,0.028,0.031,0.007,0.03,0.019,0.085	0.081,0.005,0.022,0.011,0.004,0.0,0.009,0.01,0.006,0.008,0.005,0.005,0.003,0.016	0.026
22391	ENSG00000149923	PPP4C	chr16	+	30081070	30081310	30081258	30081310	30076314	30076475	22391	5,6,6,8,5,0,1,5,1,4,4,3,0,6	10,32,57,32,61,12,34,62,8,22,36,28,18,37	0,3,5,2,9,0,3,7,1,0,4,1,2,0	2,77,39,21,80,25,46,96,119,56,60,82,76,33	178	89	0.000444157	0.0450957	0.2,0.086,0.05,0.111,0.039,0.0,0.014,0.039,0.059,0.083,0.053,0.051,0.0,0.075	0.0,0.019,0.06,0.045,0.053,0.0,0.032,0.035,0.004,0.0,0.032,0.006,0.013,0.0	0.04
32623	ENSG00000152784	PRDM8	chr4	+	80201289	80201456	80201426	80201456	80200078	80200299	32623	0,4,2,4,0,0,6,5,0,3,12,9,0,0	0,0,0,0,0,0,0,0,0,0,0,0,0,0	0,88,53,4,40,10,9,41,122,5,38,12,44,9	0,2,4,0,0,0,0,2,4,0,5,0,3,1	178	89	0.000170898	0.0246667	NA,1.0,1.0,1.0,NA,NA,1.0,1.0,NA,1.0,1.0,1.0,NA,NA	NA,0.957,0.869,1.0,1.0,1.0,1.0,0.911,0.938,1.0,0.792,1.0,0.88,0.818	0.064
17397	ENSG00000167815	PRDX2	chr19	-	12800176	12800673	12800176	12800299	12800915	12801069	17397	16,22,7,13,5,8,6,7,5,10,8,5,7,10	3.38571e+42	0,4,11,8,6,9,9,2,5,0,5,7,3,0	4.54127e+47	178	89	0.000347946	0.0393239	0.023,0.019,0.004,0.01,0.003,0.024,0.005,0.005,0.01,0.008,0.006,0.004,0.003,0.007	0.0,0.002,0.007,0.006,0.004,0.006,0.005,0.001,0.002,0.0,0.002,0.002,0.001,0.0	0.007
2678	ENSG00000072062	PRKACA	chr19	-	14097763	14098047	14097763	14097890	14100825	14100908	2678	6,3,2,2,5,0,0,2,0,2,2,0,0,0	2,34,38,12,26,5,19,52,7,35,28,26,9,5	0,1,1,0,0,0,0,0,0,0,2,3,0,0	0,165,81,26,88,24,23,71,89,60,87,75,65,6	178	89	2.39895e-05	0.00795842	0.6,0.042,0.026,0.077,0.088,0.0,0.0,0.019,0.0,0.028,0.034,0.0,0.0,0.0	NA,0.003,0.006,0.0,0.0,0.0,0.0,0.0,0.0,0.0,0.011,0.02,0.0,0.0	0.062
27062	ENSG00000181929	PRKAG1	chr12	-	49005742	49005895	49005742	49005852	49013061	49013110	27062	5,3,6,7,0,0,2,4,0,0,1,1,6,7	2,30,40,19,38,6,31,106,2,25,51,26,32,14	0,0,0,0,3,0,1,1,0,0,2,0,0,1	3,184,65,23,94,23,60,99,98,44,207,77,50,26	132	89	9.2059e-06	0.00430027	0.628,0.063,0.092,0.199,0.0,0.0,0.042,0.025,0.0,0.0,0.013,0.025,0.112,0.252	0.0,0.0,0.0,0.0,0.021,0.0,0.011,0.007,0.0,0.0,0.006,0.0,0.0,0.025	0.099
3826	ENSG00000181929	PRKAG1	chr12	-	49005742	49005881	49005742	49005852	49013061	49013110	3826	5,3,4,7,0,0,2,4,0,0,1,1,6,7	2,30,40,19,38,6,31,106,2,25,51,26,32,14	0,0,0,0,5,0,1,1,0,0,2,0,0,1	3,184,65,23,94,23,60,99,98,44,207,77,50,26	118	89	2.56213e-05	0.00795842	0.653,0.07,0.07,0.217,0.0,0.0,0.046,0.028,0.0,0.0,0.015,0.028,0.124,0.274	0.0,0.0,0.0,0.0,0.039,0.0,0.012,0.008,0.0,0.0,0.007,0.0,0.0,0.028	0.102
2849	ENSG00000257621	PSMA3-AS1	chr14	-	58273978	58274135	58273978	58274010	58291634	58291707	2849	34,21,37,36,22,40,42,9,24,48,30,21,15,10	15,8,8,13,4,2,11,5,21,9,15,15,0,5	0,10,29,18,22,18,46,8,14,21,10,23,16,2	0,14,11,21,3,4,21,17,23,27,13,18,7,15	178	89	0.00014195	0.0221744	0.531,0.568,0.698,0.581,0.733,0.909,0.656,0.474,0.364,0.727,0.5,0.412,1.0,0.5	NA,0.263,0.569,0.3,0.786,0.692,0.523,0.19,0.233,0.28,0.278,0.39,0.533,0.062	0.226
28291	ENSG00000101182	PSMA7	chr20	-	62139074	62139389	62139074	62139197	62139780	62139905	28291	17,9,13,9,9,4,24,5,7,10,7,16,21,20	130,196,236,186,212,76,186,156,94,101,142,170,207,192	9,8,12,3,9,6,11,9,12,10,6,8,21,8	2.02238e+41	178	89	6.91782e-05	0.0144697	0.061,0.022,0.027,0.024,0.021,0.026,0.061,0.016,0.036,0.047,0.024,0.045,0.048,0.05	0.022,0.017,0.029,0.006,0.018,0.012,0.023,0.026,0.018,0.015,0.015,0.009,0.029,0.021	0.018
8217	ENSG00000087191	PSMC5	chr17	+	63831019	63831226	63831035	63831226	63830808	63830935	8217	11,10,7,15,3,12,11,5,7,10,3,9,15,10	1.72218e+41	0,7,3,2,6,3,5,8,8,10,4,10,1,3	1.54286e+41	105	89	4.98148e-06	0.00312007	0.051,0.037,0.025,0.058,0.008,0.052,0.044,0.019,0.048,0.042,0.012,0.032,0.036,0.025	0.0,0.02,0.009,0.006,0.014,0.01,0.014,0.02,0.016,0.021,0.013,0.019,0.002,0.009	0.023
50460	ENSG00000108825	PTGES3L-AARSD1	chr17	-	42955157	42955367	42955157	42955224	42956203	42956320	50460	2,1,2,0,0,0,0,0,0,0,1,1,0,7	1,0,0,0,0,0,0,0,0,0,0,0,0,0	0,1,3,0,0,0,6,0,0,0,2,0,0,0	0,1,1,2,0,0,0,6,0,0,1,0,1,0	178	89	0.000288812	0.0345857	0.5,1.0,1.0,NA,NA,NA,NA,NA,NA,NA,1.0,1.0,NA,1.0	NA,0.333,0.6,0.0,NA,NA,1.0,0.0,NA,NA,0.5,NA,0.0,NA	0.569
7548	ENSG00000073756	PTGS2	chr1	-	186677648	186677830	186677648	186677720	186678260	186678404	7548	0,19,12,10,12,0,0,33,0,5,9,5,0,0	0,3,0,0,4,0,0,4,0,0,0,0,0,0	0,132,68,14,159,6,12,56,18,7,51,8,26,3	0,0,1,0,0,0,0,0,0,0,0,0,0,0	178	89	0.000134921	0.0217354	NA,0.76,1.0,1.0,0.6,NA,NA,0.805,NA,1.0,1.0,1.0,NA,NA	NA,1.0,0.971,1.0,1.0,1.0,1.0,1.0,1.0,1.0,1.0,1.0,1.0,1.0	-0.102
10347	ENSG00000111679	PTPN6	chr12	+	6960662	6960945	6960805	6960945	6960343	6960435	10347	1,4,2,3,1,1,5,7,1,1,4,9,4,0	99,87,63,83,89,81,98,48,49,52,49,76,58,25	0,6,2,2,0,0,1,3,0,0,0,0,0,0	51,108,73,139,106,80,122,73,71,112,69,150,115,68	178	89	5.12922e-05	0.0118315	0.005,0.022,0.016,0.018,0.006,0.006,0.025,0.068,0.01,0.01,0.039,0.056,0.033,0.0	0.0,0.027,0.014,0.007,0.0,0.0,0.004,0.02,0.0,0.0,0.0,0.0,0.0,0.0	0.017
58916	ENSG00000119943	PYROXD2	chr10	-	98384946	98385184	98384946	98385067	98387200	98387307	58916	42,23,3,20,11,33,14,9,12,14,10,15,2,28	162,72,30,76,55,147,86,38,28,70,37,45,47,37	0,8,2,5,7,1,7,12,3,4,3,8,15,16	13,41,27,46,47,38,70,54,28,43,50,28,152,30	178	89	0.000209152	0.0273186	0.115,0.138,0.048,0.116,0.091,0.101,0.075,0.106,0.176,0.091,0.119,0.143,0.021,0.275	0.0,0.089,0.036,0.052,0.069,0.013,0.048,0.1,0.051,0.044,0.029,0.125,0.047,0.211	0.05
20654	ENSG00000109113	RAB34	chr17	-	28715992	28716234	28715992	28716058	28716902	28716994	20654	0,0,0,0,0,0,0,0,0,0,0,0,0,0	16,29,24,7,24,5,42,9,7,18,13,24,7,24	0,0,1,0,2,0,1,0,0,1,1,0,0,0	30,52,36,17,97,18,58,43,21,41,25,43,38,17	178	89	0.000336233	0.0386887	0.0,0.0,0.0,0.0,0.0,0.0,0.0,0.0,0.0,0.0,0.0,0.0,0.0,0.0	0.0,0.0,0.014,0.0,0.01,0.0,0.009,0.0,0.0,0.012,0.02,0.0,0.0,0.0	-0.005
24434	ENSG00000100949	RABGGTA	chr14	-	24266429	24266632	24266429	24266517	24266775	24266889	24434	20,6,7,7,11,46,10,5,12,13,7,15,4,9	40,22,30,30,51,55,41,23,34,24,38,30,46,67	12,2,14,4,12,6,5,4,3,8,5,3,1,0	65,38,28,47,55,42,37,37,45,76,26,70,64,51	178	89	0.000231566	0.0292802	0.2,0.12,0.104,0.104,0.097,0.295,0.109,0.098,0.15,0.213,0.084,0.2,0.042,0.063	0.085,0.026,0.2,0.041,0.098,0.067,0.063,0.051,0.032,0.05,0.088,0.021,0.008,0.0	0.075
24435	ENSG00000100949	RABGGTA	chr14	-	24266429	24266664	24266429	24266517	24266775	24266889	24435	20,6,7,7,13,46,11,7,13,14,7,16,2,12	40,22,30,30,51,55,41,23,34,24,38,30,46,67	12,2,16,4,14,6,7,4,3,11,5,4,1,0	65,38,28,47,55,42,37,37,45,76,26,70,64,51	178	89	0.000388035	0.0419603	0.2,0.12,0.104,0.104,0.113,0.295,0.118,0.132,0.16,0.226,0.084,0.211,0.021,0.082	0.085,0.026,0.222,0.041,0.113,0.067,0.086,0.051,0.032,0.067,0.088,0.028,0.008,0.0	0.075
7085	ENSG00000132155	RAF1	chr3	-	12591707	12591851	12591707	12591792	12599690	12599808	7085	10,11,17,14,16,20,19,11,37,9,9,21,12,10	4,28,46,22,61,2,23,67,4,23,29,26,20,17	9,6,10,13,5,7,9,19,3,13,5,2,11,5	19,110,54,21,94,19,42,73,119,31,60,61,41,39	148	89	0.000231589	0.0292802	0.601,0.191,0.182,0.277,0.136,0.857,0.332,0.09,0.848,0.19,0.157,0.327,0.265,0.261	0.222,0.032,0.1,0.271,0.031,0.181,0.114,0.135,0.015,0.201,0.048,0.019,0.139,0.072	0.224
32468	ENSG00000160271	RALGDS	chr9	-	133100204	133100588	133100204	133100382	133101519	133101914	32468	11,18,3,17,0,5,4,4,3,7,5,2,0,4	21,68,80,98,52,14,47,55,22,52,51,48,54,55	0,7,5,3,7,2,3,2,1,3,3,3,3,0	34,165,75,72,120,38,90,67,66,107,73,96,55,91	178	89	0.000286427	0.0345857	0.208,0.117,0.018,0.08,0.0,0.152,0.041,0.035,0.064,0.063,0.047,0.02,0.0,0.035	0.0,0.021,0.032,0.02,0.028,0.026,0.016,0.015,0.008,0.014,0.02,0.015,0.027,0.0	0.046
32469	ENSG00000160271	RALGDS	chr9	-	133100267	133100713	133100267	133100382	133101519	133101914	32469	11,19,3,17,0,5,4,4,3,6,5,2,0,4	21,68,80,98,52,14,47,55,22,52,51,48,54,55	0,7,5,3,7,2,3,2,1,3,3,3,3,0	34,165,75,72,120,38,90,67,66,107,73,96,55,91	178	89	0.000360878	0.0399103	0.208,0.123,0.018,0.08,0.0,0.152,0.041,0.035,0.064,0.055,0.047,0.02,0.0,0.035	0.0,0.021,0.032,0.02,0.028,0.026,0.016,0.015,0.008,0.014,0.02,0.015,0.027,0.0	0.045
13120	ENSG00000136828	RALGPS1	chr9	+	127212943	127213049	127212967	127213049	127212626	127212719	13120	11,8,9,15,22,3,2,14,7,7,6,2,4,0	0,0,0,0,0,0,0,0,0,0,0,0,0,0	0,32,11,10,14,6,3,13,7,6,11,4,7,0	0,1,3,2,0,1,0,1,2,0,0,0,0,0	113	89	8.17858e-05	0.0163449	1.0,1.0,1.0,1.0,1.0,1.0,1.0,1.0,1.0,1.0,1.0,1.0,1.0,NA	NA,0.962,0.743,0.797,1.0,0.825,1.0,0.911,0.734,1.0,1.0,1.0,1.0,NA	0.086
852	ENSG00000031823	RANBP3	chr19	-	5933413	5933656	5933413	5933479	5941620	5941707	852	1,2,9,3,10,7,2,5,4,5,4,6,0,4	3,16,23,12,33,1,15,26,4,17,20,13,21,8	0,6,3,1,2,1,2,5,2,1,1,1,0,0	0,83,35,16,87,23,19,64,56,16,66,61,39,20	178	89	3.33967e-07	0.00082838	0.143,0.059,0.164,0.111,0.132,0.778,0.062,0.088,0.333,0.128,0.091,0.188,0.0,0.2	NA,0.035,0.041,0.03,0.011,0.021,0.05,0.038,0.018,0.03,0.008,0.008,0.0,0.0	0.155
14099	ENSG00000076864	RAP1GAP	chr1	-	21602803	21603912	21602803	21602913	21606065	21606197	14099	1,6,12,5,12,5,8,6,8,1,3,5,6,6	20,16,42,20,62,6,27,47,23,30,39,49,60,18	0,1,5,0,6,2,0,0,4,0,1,2,2,0	4,74,23,12,20,6,16,41,46,23,41,72,56,4	178	89	0.000215358	0.027762	0.024,0.158,0.125,0.111,0.088,0.294,0.129,0.06,0.148,0.016,0.037,0.049,0.048,0.143	0.0,0.007,0.098,0.0,0.13,0.143,0.0,0.0,0.042,0.0,0.012,0.014,0.018,0.0	0.069
3128	ENSG00000100461	RBM23	chr14	-	22902186	22904190	22902186	22902382	22904260	22904326	3128	6,8,11,24,19,10,9,8,5,5,8,9,1,11	19,15,22,12,56,17,23,40,5,19,12,11,24,5	0,4,5,3,10,1,8,11,2,0,8,2,3,10	8,75,34,16,125,14,24,57,48,21,40,25,90,16	178	89	4.62445e-06	0.00307817	0.136,0.211,0.2,0.5,0.145,0.227,0.164,0.091,0.333,0.116,0.25,0.29,0.02,0.524	0.0,0.026,0.068,0.086,0.038,0.034,0.143,0.088,0.02,0.0,0.091,0.038,0.016,0.238	0.166
45383	ENSG00000119707	RBM25	chr14	+	73111334	73111802	73111527	73111802	73110830	73111155	45383	101,82,36,106,20,98,63,42,46,71,36,70,39,28	162,188,176,344,95,206,194,77,145,171,180,171,75,137	0,13,65,4,27,7,31,40,23,19,13,2,15,16	44,111,159,61,107,71,117,120,90,81,114,52,103,185	178	89	0.000440684	0.0448526	0.238,0.179,0.093,0.134,0.095,0.192,0.14,0.214,0.137,0.172,0.091,0.17,0.206,0.093	0.0,0.055,0.17,0.032,0.112,0.047,0.117,0.143,0.113,0.105,0.054,0.019,0.068,0.041	0.077
52839	ENSG00000100918	REC8	chr14	+	24177867	24178220	24178090	24178220	24177708	24177758	52839	22,11,5,10,23,10,8,7,5,10,1,8,0,4	8,5,1,7,2,4,9,2,0,1,2,1,0,10	0,2,7,0,2,1,4,11,5,5,2,0,8,0	0,7,7,8,17,6,7,14,7,6,7,6,18,13	178	89	1.01063e-05	0.00447031	0.579,0.524,0.714,0.417,0.852,0.556,0.308,0.636,1.0,0.833,0.2,0.8,NA,0.167	NA,0.125,0.333,0.0,0.056,0.077,0.222,0.282,0.263,0.294,0.125,0.0,0.182,0.0	0.433
7274	ENSG00000173039	RELA	chr11	-	65662178	65662347	65662178	65662205	65662825	65662918	7274	1,3,1,1,3,0,1,3,0,1,1,1,4,0	3,11,23,2,36,0,4,32,2,8,16,3,11,2	0,4,0,1,3,0,0,8,1,0,3,2,1,0	6,98,41,7,79,2,10,81,54,10,51,14,49,16	178	89	0.000502699	0.0490892	0.143,0.12,0.021,0.2,0.04,NA,0.111,0.045,0.0,0.059,0.03,0.143,0.154,0.0	0.0,0.02,0.0,0.067,0.019,0.0,0.0,0.047,0.009,0.0,0.029,0.067,0.01,0.0	0.063
2280	ENSG00000007384	RHBDF1	chr16	-	59731	60098	59731	59826	60215	60279	2280	51,21,17,40,47,24,24,24,10,15,21,18,4,34	28,24,26,78,44,23,32,68,5,28,18,24,39,31	4,5,15,3,27,0,4,13,6,0,4,6,6,5	2,73,33,24,66,19,19,67,52,49,48,36,56,40	178	89	3.15099e-05	0.00878868	0.477,0.304,0.246,0.204,0.348,0.343,0.273,0.15,0.5,0.211,0.368,0.273,0.049,0.354	0.5,0.033,0.185,0.059,0.17,0.0,0.095,0.088,0.055,0.0,0.04,0.077,0.051,0.059	0.192
22315	ENSG00000007384	RHBDF1	chr16	-	60438	60727	60438	60539	61119	61281	22315	42,14,8,42,16,35,19,19,4,26,6,20,16,9	14,23,18,26,28,12,13,38,9,8,14,11,17,16	1,12,17,5,18,2,6,18,4,9,8,3,11,3	2,59,31,12,47,14,13,37,53,18,17,51,30,15	178	89	3.26258e-05	0.00894726	0.6,0.233,0.182,0.447,0.222,0.593,0.422,0.2,0.182,0.619,0.176,0.476,0.32,0.22	0.2,0.092,0.215,0.172,0.161,0.067,0.188,0.196,0.036,0.2,0.19,0.029,0.155,0.091	0.207
7017	ENSG00000137275	RIPK1	chr6	+	3082546	3083313	3083084	3083313	3080978	3081116	7017	2,6,6,3,3,2,1,3,0,6,1,1,0,0	3,4,4,4,28,0,3,22,2,11,18,3,1,0	0,5,2,0,1,0,0,1,1,4,1,0,3,0	0,88,25,10,28,4,3,43,28,8,21,6,17,0	178	89	0.000405693	0.0426999	0.25,0.429,0.429,0.273,0.051,1.0,0.143,0.064,0.0,0.214,0.027,0.143,0.0,NA	NA,0.028,0.038,0.0,0.018,0.0,0.0,0.011,0.018,0.2,0.023,0.0,0.081,NA	0.198
38145	ENSG00000168894	RNF181	chr2	+	85596533	85596931	85596906	85596931	85595816	85595849	38145	111,154,338,219,231,86,296,148,89,177,237,250,310,226	0,0,0,2,2,0,0,0,0,0,0,2,3,0	9.82713e+40	0,0,0,0,0,0,0,0,0,0,0,0,0,0	178	89	0.000170153	0.0246667	1.0,1.0,1.0,0.982,0.983,1.0,1.0,1.0,1.0,1.0,1.0,0.984,0.981,1.0	1.0,1.0,1.0,1.0,1.0,1.0,1.0,1.0,1.0,1.0,1.0,1.0,1.0,1.0	-0.005
30855	ENSG00000105982	RNF32	chr7	+	156654381	156654718	156654575	156654718	156644595	156644757	30855	13,5,0,3,0,3,4,5,1,1,1,4,6,1	0,2,1,9,7,1,6,1,0,3,4,3,18,0	0,0,1,0,0,0,0,0,0,0,0,0,2,1	0,11,6,4,13,1,4,0,7,5,4,14,8,0	178	89	0.000198079	0.026498	1.0,0.556,0.0,0.143,0.0,0.6,0.25,0.714,1.0,0.143,0.111,0.4,0.143,1.0	NA,0.0,0.077,0.0,0.0,0.0,0.0,NA,0.0,0.0,0.0,0.0,0.111,1.0	0.334
21939	ENSG00000103549	RNF40	chr16	+	30767556	30768015	30767893	30768015	30766740	30766876	21939	2,11,3,16,5,21,7,6,5,10,6,7,4,3	19,22,20,24,42,5,29,73,3,34,36,21,33,12	0,5,8,2,2,1,5,0,5,3,5,0,2,7	0,136,58,6,151,11,18,83,112,36,77,57,72,39	178	89	0.000129015	0.0211707	0.05,0.2,0.07,0.25,0.056,0.677,0.108,0.039,0.455,0.128,0.077,0.143,0.057,0.111	NA,0.018,0.065,0.143,0.007,0.043,0.122,0.0,0.022,0.04,0.031,0.0,0.014,0.082	0.128
42810	ENSG00000198755	RPL10A	chr6	+	35469161	35469529	35469380	35469529	35468946	35469027	42810	71,186,173,110,159,159,127,127,79,240,288,162,100,111	5.5117e+52	42,259,172,75,169,100,161,143,131,200,231,77,120,82	1.29946e+55	178	89	0.000287997	0.0345857	0.061,0.052,0.02,0.01,0.013,0.081,0.02,0.024,0.04,0.034,0.034,0.033,0.021,0.031	0.016,0.027,0.025,0.012,0.011,0.015,0.013,0.019,0.008,0.014,0.02,0.017,0.012,0.016	0.018
29874	ENSG00000182899	RPL35A	chr3	+	197953606	197954042	197954002	197954042	197951158	197951311	29874	16,22,27,31,35,16,16,28,42,44,32,48,11,16	3.12612e+66	0,11,17,8,11,27,28,8,14,28,24,2,8,17	4.08311e+64	178	89	0.000199248	0.0265824	0.003,0.001,0.001,0.001,0.002,0.002,0.001,0.001,0.002,0.002,0.001,0.002,0.0,0.001	0.0,0.001,0.001,0.0,0.001,0.002,0.001,0.0,0.0,0.001,0.001,0.0,0.0,0.001	0.001
5979	ENSG00000134419	RPS15A	chr16	-	18788062	18788142	18788062	18788105	18788980	18789118	5979	2.99491e+65	8.62103e+40	7.0602e+67	1.48325e+41	126	89	1.81353e-07	0.000731871	0.961,0.968,0.973,0.967,0.972,0.965,0.968,0.966,0.96,0.967,0.969,0.964,0.974,0.961	0.971,0.977,0.977,0.973,0.982,0.976,0.972,0.973,0.978,0.978,0.978,0.974,0.975,0.976	-0.009
33885	ENSG00000231500	RPS18	chr6	+	33275499	33275820	33275796	33275820	33272627	33272726	33885	55,65,134,110,88,59,96,47,111,118,166,141,61,24	3.61497e+66	40,89,103,83,76,61,130,27,100,68,155,117,49,24	5.46618e+67	178	89	8.7876e-05	0.0169512	0.008,0.003,0.004,0.003,0.002,0.007,0.003,0.002,0.005,0.004,0.003,0.004,0.003,0.001	0.004,0.002,0.003,0.002,0.002,0.003,0.003,0.001,0.002,0.002,0.002,0.003,0.002,0.001	0.001
53559	ENSG00000008988	RPS20	chr8	-	56073126	56073473	56073126	56073272	56073694	56074159	53559	202,168,150,199,70,202,159,84,204,158,158,206,150,154	7.46982e+65	70,52,161,108,57,127,153,47,98,134,121,63,55,219	9.49497e+64	178	89	0.000413332	0.0429203	0.013,0.01,0.005,0.006,0.004,0.013,0.007,0.004,0.005,0.007,0.005,0.008,0.005,0.006	0.004,0.003,0.007,0.004,0.003,0.005,0.004,0.003,0.003,0.005,0.004,0.002,0.003,0.006	0.003
12309	ENSG00000117676	RPS6KA1	chr1	+	26555150	26555221	26555183	26555221	26554595	26554738	12309	7,1,16,17,41,3,9,40,5,8,21,12,24,14	0,0,0,0,0,0,0,0,0,0,0,0,0,0	0,67,48,12,55,10,3,38,42,18,52,35,47,12	0,2,1,1,0,0,0,0,1,2,0,2,1,0	122	89	1.53529e-05	0.00614485	1.0,1.0,1.0,1.0,1.0,1.0,1.0,1.0,1.0,1.0,1.0,1.0,1.0,1.0	NA,0.961,0.972,0.897,1.0,1.0,1.0,1.0,0.968,0.868,1.0,0.927,0.972,1.0	0.033
588	ENSG00000170889	RPS9	chr19	+	54206552	54207647	54207397	54207647	54206275	54206462	588	129,159,121,80,146,130,149,79,214,183,189,127,31,78	1.19725e+55	59,148,97,108,70,71,135,59,156,127,155,136,83,121	2.04839e+55	178	89	0.000421893	0.0434779	0.051,0.031,0.016,0.015,0.022,0.052,0.021,0.037,0.036,0.026,0.024,0.016,0.01,0.021	0.014,0.019,0.018,0.014,0.011,0.009,0.014,0.021,0.016,0.008,0.016,0.017,0.013,0.025	0.012
57537	ENSG00000136444	RSAD1	chr17	+	50484614	50484819	50484743	50484819	50484441	50484545	57537	1,9,1,5,6,5,7,3,3,5,7,4,3,1	5,5,16,3,14,15,10,7,6,5,13,14,3,3	0,4,3,0,1,0,1,1,0,6,3,2,1,1	0,24,12,9,15,11,6,13,18,22,25,10,15,8	178	89	3.94402e-06	0.00295883	0.091,0.474,0.03,0.455,0.176,0.143,0.259,0.176,0.2,0.333,0.212,0.125,0.333,0.143	NA,0.077,0.111,0.0,0.032,0.0,0.077,0.037,0.0,0.12,0.057,0.091,0.032,0.059	0.172
6876	ENSG00000117616	RSRP1	chr1	-	25243549	25244224	25243549	25243633	25244453	25244498	6876	2.50311e+41	5,4,3,11,8,3,8,17,3,3,5,12,12,6	4,94,221,85,158,107,155,337,220,82,247,74,126,351	0,7,18,15,18,5,23,13,21,12,8,7,17,27	178	89	4.32427e-08	0.000275589	0.962,0.975,0.976,0.947,0.935,0.98,0.96,0.947,0.984,0.99,0.966,0.967,0.899,0.978	1.0,0.87,0.86,0.739,0.814,0.915,0.771,0.928,0.84,0.774,0.939,0.841,0.787,0.867	0.109
2630	ENSG00000198838	RYR3	chr15	+	33844857	33845062	33844861	33845062	33841863	33842035	2630	0,0,0,0,0,0,0,0,0,0,0,0,0,0	0,1,7,0,0,0,1,1,0,1,1,0,0,0	0,0,1,0,0,0,0,2,0,0,2,0,0,0	0,0,0,0,0,0,0,1,0,0,1,0,0,0	93	89	0.000405191	0.0426999	NA,0.0,0.0,NA,NA,NA,0.0,0.0,NA,0.0,0.0,NA,NA,NA	NA,NA,1.0,NA,NA,NA,NA,0.657,NA,NA,0.657,NA,NA,NA	-0.771
37795	ENSG00000162929	SANBR	chr2	+	61117360	61117540	61117466	61117540	61115978	61116070	37795	6,2,7,8,2,7,8,5,5,6,12,3,7,1	3,0,1,2,0,0,0,0,1,2,0,2,0,9	0,4,10,1,14,2,6,6,10,0,9,3,2,1	3,2,2,6,0,0,8,8,7,0,7,2,4,10	178	89	0.000381854	0.0416437	0.5,1.0,0.778,0.667,1.0,1.0,1.0,1.0,0.714,0.6,1.0,0.429,1.0,0.053	0.0,0.5,0.714,0.077,1.0,1.0,0.273,0.273,0.417,NA,0.391,0.429,0.2,0.048	0.358
41931	ENSG00000141504	SAT2	chr17	-	7627343	7627434	7627343	7627414	7627552	7627876	41931	8,4,4,6,7,3,5,3,0,8,3,6,7,5	18,45,61,33,36,22,46,38,8,36,52,45,55,42	0,0,5,0,3,0,2,1,2,0,2,4,0,0	10,70,63,51,73,51,71,33,87,69,90,83,86,77	109	89	3.26463e-06	0.00287983	0.266,0.068,0.051,0.129,0.137,0.1,0.082,0.061,0.0,0.154,0.045,0.098,0.094,0.089	0.0,0.0,0.061,0.0,0.032,0.0,0.022,0.024,0.018,0.0,0.018,0.038,0.0,0.0	0.083
137	ENSG00000100241	SBF1	chr22	-	50454813	50454944	50454813	50454927	50455015	50455142	137	14,24,19,13,19,42,16,28,9,28,21,18,11,14	0,0,0,0,0,0,0,0,0,0,0,0,0,0	2,67,28,10,38,30,8,28,24,61,20,43,28,27	0,1,0,0,1,1,0,0,1,0,0,1,0,0	106	89	0.000135178	0.0217354	1.0,1.0,1.0,1.0,1.0,1.0,1.0,1.0,1.0,1.0,1.0,1.0,1.0,1.0	1.0,0.983,1.0,1.0,0.97,0.962,1.0,1.0,0.953,1.0,1.0,0.973,1.0,1.0	0.011
1642	ENSG00000141295	SCRN2	chr17	-	47838530	47838719	47838530	47838696	47838790	47839006	1642	1,4,1,2,1,4,5,1,1,3,3,1,7,0	69,53,37,48,61,48,50,46,42,53,56,32,60,90	0,0,2,1,1,1,1,0,1,0,0,4,1,0	78,92,61,79,84,92,70,52,92,110,56,172,82,52	112	89	5.04912e-05	0.0118123	0.011,0.057,0.021,0.032,0.013,0.062,0.074,0.017,0.019,0.043,0.041,0.024,0.085,0.0	0.0,0.0,0.025,0.01,0.009,0.009,0.011,0.0,0.009,0.0,0.0,0.018,0.01,0.0	0.028
1643	ENSG00000141295	SCRN2	chr17	-	47839443	47839858	47839443	47839643	47840190	47840372	1643	3,4,8,6,3,9,8,2,4,11,3,1,3,0	25,11,22,22,40,5,21,27,2,17,20,14,17,14	0,2,3,0,8,6,3,2,3,2,3,3,6,0	23,64,13,50,70,35,45,40,39,48,42,52,87,20	178	89	0.000104865	0.0190851	0.057,0.154,0.154,0.12,0.036,0.474,0.16,0.036,0.5,0.244,0.07,0.034,0.081,0.0	0.0,0.015,0.103,0.0,0.054,0.079,0.032,0.024,0.037,0.02,0.034,0.028,0.033,0.0	0.119
57367	ENSG00000142186	SCYL1	chr11	+	65536962	65537128	65536985	65537128	65536590	65536750	57367	0,0,0,0,0,0,0,0,0,0,0,0,0,0	80,90,110,54,108,31,61,107,42,75,75,81,104,129	0,0,0,0,1,0,0,0,0,0,1,2,1,1	109,134,108,64,118,100,94,132,178,103,88,192,144,96	112	89	0.0004833	0.0478134	0.0,0.0,0.0,0.0,0.0,0.0,0.0,0.0,0.0,0.0,0.0,0.0,0.0,0.0	0.0,0.0,0.0,0.0,0.007,0.0,0.0,0.0,0.0,0.0,0.009,0.008,0.005,0.008	-0.003
43539	ENSG00000091490	SEL1L3	chr4	-	25757687	25757911	25757687	25757790	25758940	25759977	43539	0,2,1,1,8,2,0,0,2,8,0,4,4,0	7,22,27,40,47,22,33,45,9,57,23,18,68,58	0,0,0,1,0,0,0,2,0,0,0,3,1,0	6,67,34,31,31,63,10,49,38,17,66,53,34,62	178	89	0.000172652	0.0246955	0.0,0.043,0.018,0.012,0.078,0.043,0.0,0.0,0.1,0.066,0.0,0.1,0.029,0.0	0.0,0.0,0.0,0.016,0.0,0.0,0.0,0.02,0.0,0.0,0.0,0.028,0.014,0.0	0.029
27292	ENSG00000196189	SEMA4A	chr1	+	156158701	156158824	156158718	156158824	156158387	156158486	27292	0,0,0,0,0,0,0,0,0,0,0,0,0,0	2,10,14,10,13,2,9,51,2,4,9,8,4,5	0,1,2,0,1,0,1,10,3,0,2,1,0,0	0,68,38,1,39,7,3,28,48,21,52,21,11,2	106	89	5.24882e-06	0.00323872	0.0,0.0,0.0,0.0,0.0,0.0,0.0,0.0,0.0,0.0,0.0,0.0,0.0,0.0	NA,0.012,0.042,0.0,0.021,0.0,0.219,0.231,0.05,0.0,0.031,0.038,0.0,0.0	-0.05
9367	ENSG00000168385	SEPTIN2	chr2	+	241325966	241326113	241325992	241326113	241324215	241324241	9367	12,14,3,14,11,17,7,3,0,9,3,5,1,2	19,45,95,44,101,2,34,232,7,50,82,34,53,11	0,3,4,0,9,2,3,0,1,1,2,5,0,0	2,346,167,27,215,27,27,230,280,37,261,83,103,17	115	89	1.67058e-05	0.00646824	0.328,0.194,0.024,0.198,0.078,0.868,0.137,0.01,0.0,0.122,0.028,0.102,0.014,0.123	0.0,0.007,0.018,0.0,0.031,0.054,0.079,0.0,0.003,0.02,0.006,0.045,0.0,0.0	0.14
57635	ENSG00000119335	SET	chr9	+	128693743	128694001	128693895	128694001	128692867	128692981	57635	2,3,0,0,2,0,1,2,0,4,1,2,0,0	0,0,0,0,0,0,0,0,0,0,0,1,0,0	0,5,2,1,1,0,1,0,1,4,1,0,0,0	0,2,0,0,0,0,0,0,0,1,1,0,0,0	178	89	0.000506687	0.0493326	1.0,1.0,NA,NA,1.0,NA,1.0,1.0,NA,1.0,1.0,0.5,NA,NA	NA,0.556,1.0,1.0,1.0,NA,1.0,NA,1.0,0.667,0.333,NA,NA,NA	0.118
15435	ENSG00000185917	SETD4	chr21	-	36045581	36046011	36045581	36045764	36048307	36048396	15435	5,7,3,8,11,1,13,12,2,10,7,8,1,0	0,0,0,0,0,0,0,0,0,0,0,0,0,0	0,33,16,9,18,8,17,12,9,24,11,18,11,6	0,1,0,0,1,3,0,0,1,0,1,3,2,0	178	89	5.97105e-05	0.0131584	1.0,1.0,1.0,1.0,1.0,1.0,1.0,1.0,1.0,1.0,1.0,1.0,1.0,NA	NA,0.943,1.0,1.0,0.9,0.571,1.0,1.0,0.818,1.0,0.846,0.75,0.733,1.0	0.111
7246	ENSG00000168066	SF1	chr11	-	64764605	64766155	64764605	64765518	64766899	64767079	7246	109,217,140,122,227,119,109,142,57,183,136,108,101,97	16,51,36,19,19,10,20,49,13,40,32,28,37,12	41,387,247,83,291,95,122,200,233,170,252,121,192,118	18,135,77,26,69,30,35,69,68,65,90,47,50,27	178	89	0.000108698	0.0193705	0.773,0.68,0.66,0.763,0.857,0.856,0.732,0.592,0.687,0.696,0.68,0.659,0.577,0.802	0.532,0.589,0.616,0.615,0.678,0.613,0.635,0.592,0.631,0.567,0.583,0.563,0.658,0.686	0.104
7797	ENSG00000181523	SGSH	chr17	-	80214614	80214783	80214614	80214679	80215032	80215138	7797	2,8,11,2,18,0,4,24,1,5,2,8,4,11	0,0,0,0,0,0,0,0,0,0,0,0,0,0	0,29,18,3,63,6,6,21,15,8,17,19,17,26	0,1,0,0,2,0,1,1,1,0,0,1,0,0	178	89	1.82698e-05	0.0068322	1.0,1.0,1.0,1.0,1.0,NA,1.0,1.0,1.0,1.0,1.0,1.0,1.0,1.0	NA,0.935,1.0,1.0,0.94,1.0,0.75,0.913,0.882,1.0,1.0,0.905,1.0,1.0	0.052
7796	ENSG00000181523	SGSH	chr17	-	80214614	80214765	80214614	80214679	80215032	80215138	7796	10,12,16,5,31,1,10,45,1,9,10,22,4,20	0,0,0,0,0,0,0,0,0,0,0,0,0,0	0,56,39,4,117,10,8,29,42,19,31,48,38,28	0,1,0,0,2,0,1,1,1,0,0,1,0,0	175	89	3.36476e-05	0.00907621	1.0,1.0,1.0,1.0,1.0,1.0,1.0,1.0,1.0,1.0,1.0,1.0,1.0,1.0	NA,0.966,1.0,1.0,0.967,1.0,0.803,0.937,0.955,1.0,1.0,0.961,1.0,1.0	0.032
16108	ENSG00000100359	SGSM3	chr22	+	40409094	40409372	40409249	40409372	40408932	40409018	16108	42,102,42,42,25,40,49,26,16,45,46,70,22,67	55,119,153,98,83,36,75,79,50,87,149,125,159,131	2,32,24,18,19,21,25,8,12,29,33,15,24,24	32,162,133,106,42,157,72,51,182,156,186,275,141,116	178	89	1.43364e-05	0.00595605	0.276,0.3,0.121,0.176,0.131,0.357,0.246,0.141,0.138,0.205,0.134,0.219,0.065,0.204	0.03,0.09,0.083,0.078,0.184,0.063,0.148,0.073,0.032,0.085,0.081,0.027,0.078,0.094	0.112
44401	ENSG00000148341	SH3GLB2	chr9	-	129010284	129010758	129010284	129010693	129012235	129012298	44401	59,60,44,68,32,44,43,17,11,55,38,55,13,35	31,65,79,73,93,8,52,76,12,46,73,47,36,44	1,19,26,8,19,21,19,36,23,24,16,12,28,5	37,159,89,65,130,88,72,86,118,94,122,104,83,50	154	89	8.17734e-08	0.000403658	0.524,0.348,0.244,0.35,0.166,0.761,0.323,0.114,0.346,0.409,0.231,0.403,0.173,0.315	0.015,0.065,0.144,0.066,0.078,0.121,0.132,0.195,0.101,0.129,0.07,0.063,0.163,0.055	0.236
44402	ENSG00000148341	SH3GLB2	chr9	-	129010284	129010765	129010284	129010693	129012235	129012298	44402	59,61,44,67,32,44,43,17,11,57,37,57,13,35	31,65,79,73,93,8,52,76,12,46,73,47,36,44	1,19,26,10,19,21,22,36,25,24,17,12,30,5	37,159,89,65,130,88,72,86,118,94,122,104,83,50	161	89	1.29239e-07	0.000579967	0.513,0.342,0.235,0.337,0.16,0.752,0.314,0.11,0.336,0.407,0.219,0.401,0.166,0.305	0.015,0.062,0.139,0.078,0.075,0.117,0.145,0.188,0.105,0.124,0.072,0.06,0.167,0.052	0.228
1062	ENSG00000160410	SHKBP1	chr19	+	40578096	40578212	40578153	40578212	40577556	40577630	1062	3,1,1,2,0,0,1,2,0,4,4,1,0,7	10,9,12,6,27,2,4,34,0,8,13,12,4,0	0,1,1,0,2,0,0,1,1,2,0,0,0,0	0,73,31,7,31,12,10,22,54,36,36,39,29,16	146	89	0.000296933	0.0351189	0.155,0.063,0.048,0.169,0.0,0.0,0.132,0.035,NA,0.234,0.158,0.048,0.0,1.0	NA,0.008,0.019,0.0,0.038,0.0,0.0,0.027,0.011,0.033,0.0,0.0,0.0,0.0	0.147
40719	ENSG00000158714	SLAMF8	chr1	+	159829865	159830192	159829883	159830192	159826872	159826938	40719	0,1,4,1,9,0,4,3,1,0,3,1,9,0	0,0,0,0,0,0,0,0,0,0,0,0,0,0	0,10,5,0,35,0,1,6,4,5,9,0,3,0	0,1,0,0,3,0,0,2,0,0,1,0,0,0	107	89	0.000165033	0.024318	NA,1.0,1.0,1.0,1.0,NA,1.0,1.0,1.0,NA,1.0,1.0,1.0,NA	NA,0.893,1.0,NA,0.907,NA,1.0,0.714,1.0,1.0,0.882,NA,1.0,NA	0.067
19395	ENSG00000141469	SLC14A1	chr18	+	45730299	45730471	45730302	45730471	45724949	45725013	19395	1,1,3,5,14,0,4,6,1,0,8,9,7,0	0,0,0,0,0,0,0,0,0,0,0,0,0,0	0,173,150,43,98,3,31,110,47,16,65,11,31,4	0,1,7,2,1,0,0,3,1,0,0,0,0,0	92	89	0.000286954	0.0345857	1.0,1.0,1.0,1.0,1.0,NA,1.0,1.0,1.0,NA,1.0,1.0,1.0,NA	NA,0.994,0.954,0.954,0.99,1.0,1.0,0.973,0.978,1.0,1.0,1.0,1.0,1.0	0.012
19145	ENSG00000197496	SLC2A10	chr20	+	46709962	46710437	46709982	46710437	46709698	46709740	19145	0,2,0,0,0,1,0,0,0,0,0,0,0,0	0,0,0,0,4,0,1,2,1,0,2,1,0,0	0,0,0,0,2,0,0,1,2,1,1,1,2,0	0,0,0,0,0,0,1,0,6,0,4,2,0,0	109	89	0.000197943	0.026498	NA,1.0,NA,NA,0.0,1.0,0.0,0.0,0.0,NA,0.0,0.0,NA,NA	NA,NA,NA,NA,1.0,NA,0.0,1.0,0.214,1.0,0.17,0.29,1.0,NA	-0.334
14847	ENSG00000070214	SLC44A1	chr9	+	105389032	105397346	105389903	105397346	105385421	105385502	14847	12,47,43,116,88,11,60,126,39,64,79,63,34,25	0,0,0,0,0,0,0,0,0,0,0,0,0,0	11,149,106,35,179,33,61,202,119,44,149,37,91,10	0,0,1,0,5,1,0,0,0,4,2,4,2,0	178	89	0.000279914	0.0342015	1.0,1.0,1.0,1.0,1.0,1.0,1.0,1.0,1.0,1.0,1.0,1.0,1.0,1.0	1.0,1.0,0.981,1.0,0.947,0.943,1.0,1.0,1.0,0.846,0.974,0.822,0.958,1.0	0.038
47073	ENSG00000204385	SLC44A4	chr6	-	31877033	31877225	31877033	31877082	31878940	31879046	47073	1,2,8,1,11,0,0,17,1,2,8,0,5,2	4,81,178,50,248,2,32,383,9,60,243,64,38,28	0,23,4,0,2,0,0,1,8,3,12,3,0,0	0,938,312,41,207,18,23,202,603,94,877,214,203,16	178	89	1.17161e-05	0.00502904	0.111,0.012,0.022,0.01,0.022,0.0,0.0,0.022,0.053,0.016,0.016,0.0,0.062,0.034	NA,0.012,0.006,0.0,0.005,0.0,0.0,0.002,0.007,0.016,0.007,0.007,0.0,0.0	0.022
47074	ENSG00000204385	SLC44A4	chr6	-	31877033	31877295	31877033	31877082	31878940	31879046	47074	1,2,6,0,11,0,0,15,0,2,8,0,5,2	4,81,178,50,248,2,32,383,9,60,243,64,38,28	0,20,2,0,2,0,0,1,6,3,11,3,0,0	0,938,312,41,207,18,23,202,603,94,877,214,203,16	178	89	2.51072e-05	0.00795842	0.111,0.012,0.017,0.0,0.022,0.0,0.0,0.019,0.0,0.016,0.016,0.0,0.062,0.034	NA,0.011,0.003,0.0,0.005,0.0,0.0,0.002,0.005,0.016,0.006,0.007,0.0,0.0	0.018
26415	ENSG00000164889	SLC4A2	chr7	+	151075905	151076184	151076012	151076184	151075605	151075775	26415	3,2,0,9,2,7,2,1,2,2,3,5,0,1	150,136,130,113,109,101,152,88,64,128,120,121,126,87	1,3,2,1,0,1,0,1,0,2,0,1,0,0	65,191,107,133,169,134,180,114,171,238,152,236,262,84	178	89	0.000459854	0.0463386	0.01,0.007,0.0,0.038,0.009,0.033,0.007,0.006,0.015,0.008,0.012,0.02,0.0,0.006	0.008,0.008,0.009,0.004,0.0,0.004,0.0,0.004,0.0,0.004,0.0,0.002,0.0,0.0	0.009
2869	ENSG00000092068	SLC7A8	chr14	-	23128018	23128364	23128018	23128196	23129649	23129799	2869	3,4,3,2,5,7,4,9,2,8,2,0,0,0	17,31,63,34,113,6,32,195,1,48,63,40,46,22	0,1,4,0,18,1,0,1,1,1,1,1,1,0	19,206,136,25,123,33,22,139,195,69,263,218,132,88	178	89	8.48713e-05	0.0165807	0.081,0.061,0.023,0.029,0.022,0.368,0.059,0.023,0.5,0.077,0.016,0.0,0.0,0.0	0.0,0.002,0.014,0.0,0.068,0.015,0.0,0.004,0.003,0.007,0.002,0.002,0.004,0.0	0.081
60090	ENSG00000139613	SMARCC2	chr12	-	56178403	56178666	56178403	56178534	56178809	56178847	60090	4,7,12,4,6,8,5,17,5,4,9,6,8,4	13,40,31,18,66,9,37,149,10,27,37,20,29,11	0,9,8,0,17,0,6,7,0,0,13,1,1,0	29,191,75,9,147,19,27,143,80,44,123,32,75,22	178	89	6.51416e-05	0.0139522	0.133,0.08,0.162,0.1,0.043,0.308,0.063,0.054,0.2,0.069,0.108,0.13,0.121,0.154	0.0,0.023,0.051,0.0,0.055,0.0,0.1,0.024,0.0,0.0,0.05,0.015,0.007,0.0	0.1
41732	ENSG00000183963	SMTN	chr22	+	31099653	31099896	31099744	31099896	31099064	31099179	41732	24,40,17,15,21,32,44,10,9,14,11,12,1,3	184,157,148,107,108,140,215,38,48,162,119,129,73,55	12,4,12,3,38,11,11,11,1,9,2,2,4,6	2.25183e+41	178	89	1.00326e-06	0.00159755	0.061,0.113,0.054,0.066,0.089,0.103,0.093,0.116,0.086,0.041,0.044,0.044,0.007,0.027	0.026,0.011,0.033,0.007,0.074,0.015,0.013,0.018,0.003,0.009,0.006,0.005,0.008,0.017	0.05
3362	ENSG00000175061	SNHG29	chr17	+	16439580	16440253	16440184	16440253	16439326	16439414	3362	24,111,214,648,153,68,131,195,72,162,255,147,125,61	6.23275e+41	31,182,150,157,93,101,78,114,119,130,337,157,82,73	1.7869e+43	178	89	0.00043708	0.0445777	0.162,0.145,0.189,0.085,0.143,0.197,0.159,0.135,0.076,0.186,0.122,0.2,0.23,0.115	0.08,0.117,0.11,0.126,0.091,0.122,0.095,0.089,0.055,0.125,0.108,0.151,0.079,0.088	0.051
4484	ENSG00000203875	SNHG5	chr6	-	85677423	85677875	85677423	85677492	85678135	85678188	4484	8,17,16,18,17,16,17,7,20,12,14,17,8,10	6,48,48,49,633,3,42,11,22,28,49,25,17,7	4,6,9,10,11,12,7,6,12,6,13,5,3,2	33,73,107,54,804,32,84,30,80,71,41,42,19,51	178	89	3.44205e-06	0.00287983	0.4,0.15,0.143,0.155,0.013,0.727,0.168,0.241,0.312,0.176,0.125,0.254,0.19,0.417	0.057,0.039,0.04,0.085,0.007,0.158,0.04,0.091,0.07,0.041,0.137,0.056,0.073,0.019	0.183
21634	ENSG00000161981	SNRNP25	chr16	+	56324	56613	56538	56613	55793	55882	21634	20,3,1,10,9,5,3,1,3,1,5,7,0,0	46,42,92,79,78,11,41,55,26,51,56,100,58,61	0,4,1,2,3,0,0,0,4,0,0,4,4,0	34,62,61,67,49,70,58,57,168,85,62,141,133,79	178	89	0.000284591	0.0345322	0.179,0.034,0.005,0.06,0.055,0.185,0.035,0.009,0.055,0.01,0.043,0.034,0.0,0.0	0.0,0.031,0.008,0.015,0.03,0.0,0.0,0.0,0.012,0.0,0.0,0.014,0.015,0.0	0.041
10616	ENSG00000135317	SNX14	chr6	-	85507967	85508313	85507967	85508059	85513799	85513895	10616	19,13,13,19,6,19,9,11,13,13,10,22,4,24	56,53,61,59,87,33,75,31,52,43,39,38,93,56	5,4,8,9,14,6,8,14,8,6,5,1,5,9	46,55,67,70,38,60,71,56,96,107,72,61,63,83	178	89	0.000341388	0.038919	0.145,0.109,0.096,0.139,0.033,0.224,0.057,0.151,0.111,0.131,0.114,0.224,0.021,0.176	0.052,0.035,0.056,0.06,0.156,0.048,0.053,0.111,0.04,0.027,0.034,0.008,0.038,0.051	0.069
14557	ENSG00000095637	SORBS1	chr10	-	95321962	95322153	95321962	95322021	95322745	95322805	14557	3,17,11,0,13,2,5,8,1,12,13,6,0,0	1,0,1,0,0,2,7,0,0,2,1,1,0,0	0,2,9,0,19,0,2,13,2,0,1,0,19,0	0,5,8,0,10,0,6,7,5,1,4,3,0,0	178	89	2.10555e-06	0.00247467	0.6,1.0,0.846,NA,1.0,0.333,0.263,1.0,1.0,0.75,0.867,0.75,NA,NA	NA,0.167,0.36,NA,0.487,NA,0.143,0.481,0.167,0.0,0.111,0.0,1.0,NA	0.473
14559	ENSG00000095637	SORBS1	chr10	-	95321962	95322153	95321962	95322021	95339132	95339327	14559	3,17,11,0,13,2,5,8,1,12,13,6,0,0	7,28,54,7,57,20,64,57,5,48,35,37,19,7	0,2,9,0,19,0,2,11,4,0,2,0,19,0	6,239,104,5,332,31,43,286,128,54,103,48,76,2	178	89	9.80375e-05	0.0184711	0.176,0.233,0.092,0.0,0.102,0.048,0.038,0.066,0.091,0.111,0.157,0.075,0.0,0.0	0.0,0.004,0.041,0.0,0.028,0.0,0.023,0.019,0.015,0.0,0.01,0.0,0.111,0.0	0.067
51438	ENSG00000137642	SORL1	chr11	+	121627554	121627767	121627560	121627767	121625084	121625277	51438	11,33,9,51,9,32,28,17,30,31,42,28,3,0	0,0,0,0,0,0,0,0,0,0,0,0,0,0	51,92,38,62,75,48,85,72,60,113,52,53,66,33	2,0,1,1,1,0,1,2,0,0,0,1,6,0	95	89	2.22386e-05	0.00765547	1.0,1.0,1.0,1.0,1.0,1.0,1.0,1.0,1.0,1.0,1.0,1.0,1.0,NA	0.96,1.0,0.973,0.983,0.986,1.0,0.988,0.971,1.0,1.0,1.0,0.98,0.912,1.0	0.018
34912	ENSG00000124664	SPDEF	chr6	-	34539269	34539562	34539269	34539396	34540983	34541181	34912	312,162,411,188,987,68,213,538,99,239,431,297,453,771	4,1,2,2,25,2,1,9,3,4,7,1,9,11	139,328,313,96,374,334,259,277,763,218,668,954,641,566	0,4,1,1,2,9,1,1,3,1,3,4,4,2	178	89	0.000170028	0.0246667	0.975,0.988,0.99,0.979,0.952,0.944,0.991,0.968,0.943,0.968,0.969,0.993,0.962,0.972	1.0,0.976,0.994,0.98,0.989,0.949,0.992,0.993,0.992,0.991,0.991,0.992,0.988,0.993	-0.016
6158	ENSG00000161011	SQSTM1	chr5	+	179822888	179823053	179822957	179823053	179820904	179821141	6158	4,27,15,4,31,6,12,10,7,16,12,12,2,5	18,48,78,54,135,9,94,83,10,66,39,37,50,18	0,11,6,0,5,1,10,5,6,12,1,2,2,6	10,314,132,59,278,45,94,184,198,147,165,177,177,55	158	89	9.1563e-07	0.00155856	0.111,0.241,0.098,0.04,0.115,0.273,0.067,0.064,0.283,0.12,0.148,0.154,0.022,0.135	0.0,0.019,0.025,0.0,0.01,0.012,0.057,0.015,0.017,0.044,0.003,0.006,0.006,0.058	0.114
4471	ENSG00000100650	SRSF5	chr14	+	69769510	69770540	69770466	69770540	69769181	69769251	4471	6.61864e+42	1.5024e+41	71,227,751,71,865,153,360,851,480,80,451,107,555,700	2.38586e+42	178	89	7.49965e-06	0.00393835	0.688,0.643,0.338,0.487,0.489,0.694,0.548,0.583,0.422,0.513,0.379,0.489,0.359,0.625	0.13,0.162,0.404,0.049,0.376,0.179,0.213,0.321,0.215,0.071,0.188,0.045,0.264,0.404	0.303
6974	ENSG00000163479	SSR2	chr1	-	156011809	156012565	156011809	156011887	156014960	156015069	6974	48,17,8,21,14,6,15,6,13,18,14,28,19,17	1.88511e+41	0,12,8,5,12,10,4,15,10,8,17,17,15,15	2.02104e+44	178	89	3.63631e-06	0.0028867	0.113,0.016,0.007,0.022,0.011,0.026,0.015,0.004,0.024,0.018,0.009,0.023,0.014,0.015	0.0,0.006,0.006,0.005,0.009,0.011,0.004,0.012,0.005,0.006,0.009,0.007,0.009,0.009	0.016
31854	ENSG00000010327	STAB1	chr3	+	52518229	52518359	52518311	52518359	52517880	52518003	31854	0,9,3,3,3,3,2,2,1,3,2,4,0,0	2,5,7,2,6,5,2,4,0,12,4,6,0,0	0,2,3,0,9,1,0,3,1,1,1,0,0,0	0,22,16,2,38,2,3,21,5,3,6,1,4,0	171	89	6.15793e-05	0.0133909	0.0,0.484,0.182,0.438,0.206,0.238,0.342,0.206,1.0,0.115,0.206,0.258,NA,NA	NA,0.045,0.089,0.0,0.11,0.206,0.0,0.069,0.094,0.148,0.08,0.0,0.0,NA	0.236
6495	ENSG00000115415	STAT1	chr2	-	190974829	190975388	190974829	190974932	190975811	190975887	6495	1,14,8,5,6,0,6,13,3,9,4,4,3,0	1,37,61,37,150,3,37,103,6,35,46,19,42,10	0,5,6,0,9,3,1,4,3,0,1,2,0,0	11,188,90,15,209,35,30,109,121,41,114,27,58,3	178	89	2.47443e-06	0.00250246	0.333,0.159,0.062,0.063,0.02,0.0,0.075,0.059,0.2,0.114,0.042,0.095,0.034,0.0	0.0,0.013,0.032,0.0,0.021,0.041,0.016,0.018,0.012,0.0,0.004,0.036,0.0,0.0	0.076
26566	ENSG00000166888	STAT6	chr12	-	57098793	57099113	57098793	57099078	57099293	57099440	26566	34,9,1,4,9,16,14,9,4,12,6,8,5,11	75,103,45,31,145,91,114,158,28,107,84,66,35,31	0,5,5,1,14,1,2,13,4,3,3,1,5,0	19,330,123,53,152,68,65,228,144,100,221,181,118,125	124	89	4.06888e-06	0.00295883	0.245,0.059,0.016,0.085,0.043,0.112,0.081,0.039,0.093,0.074,0.049,0.08,0.093,0.203	0.0,0.011,0.028,0.013,0.062,0.01,0.022,0.039,0.02,0.021,0.01,0.004,0.03,0.0	0.072
56180	ENSG00000134910	STT3A	chr11	+	125611297	125611519	125611427	125611519	125609433	125609589	56180	3,2,6,8,7,0,2,11,2,9,5,10,13,11	1,30,16,26,57,4,36,110,2,22,44,38,10,16	0,4,8,1,4,3,2,7,10,2,9,1,22,0	12,214,78,22,115,16,26,79,117,58,167,101,54,2	178	89	0.000159642	0.0238078	0.6,0.032,0.158,0.133,0.058,0.0,0.027,0.048,0.333,0.17,0.054,0.116,0.394,0.256	0.0,0.009,0.049,0.022,0.017,0.086,0.037,0.042,0.041,0.017,0.026,0.005,0.169,0.0	0.133
817	ENSG00000064607	SUGP2	chr19	-	18990892	18993740	18990892	18991149	18994365	18994486	817	120,194,119,85,80,124,147,48,100,162,107,151,91,95	12,23,40,51,2,11,34,6,29,18,13,21,2,23	54,83,95,92,62,70,87,79,62,124,87,97,69,85	21,30,34,43,10,50,76,15,48,43,27,50,45,18	178	89	3.89068e-05	0.00995106	0.833,0.808,0.598,0.455,0.952,0.849,0.684,0.8,0.633,0.818,0.805,0.782,0.958,0.674	0.562,0.58,0.583,0.517,0.756,0.412,0.364,0.725,0.392,0.59,0.617,0.492,0.434,0.702	0.209
12460	ENSG00000119760	SUPT7L	chr2	-	27660983	27661601	27660983	27661388	27662178	27662281	12460	52,38,29,36,50,44,36,61,11,68,24,21,18,38	2,10,14,5,38,1,13,51,2,16,14,6,28,10	6,35,26,8,42,13,6,50,33,7,19,3,34,14	2,52,18,11,76,16,24,52,26,15,42,26,40,32	178	89	1.40788e-06	0.0018783	0.929,0.655,0.509,0.783,0.397,0.957,0.581,0.374,0.733,0.68,0.462,0.636,0.243,0.655	0.6,0.252,0.419,0.267,0.216,0.289,0.111,0.325,0.388,0.189,0.184,0.055,0.298,0.179	0.344
1072	ENSG00000204070	SYS1	chr20	+	45365546	45365686	45365618	45365686	45363528	45363693	1072	1,0,0,1,0,4,0,1,0,1,0,2,0,2	2,29,36,22,28,4,25,38,4,34,25,16,5,18	0,0,0,0,0,0,0,0,1,0,1,2,0,0	8,102,46,37,81,20,31,44,79,55,49,41,80,19	161	89	0.000268289	0.0329441	0.217,0.0,0.0,0.025,0.0,0.356,0.0,0.014,0.0,0.016,0.0,0.065,0.0,0.058	0.0,0.0,0.0,0.0,0.0,0.0,0.0,0.0,0.007,0.0,0.011,0.026,0.0,0.0	0.051
37213	ENSG00000162298	SYVN1	chr11	-	65128558	65128790	65128558	65128714	65129728	65129915	37213	8,19,4,9,4,13,10,2,2,12,5,12,3,2	15,50,26,19,62,6,30,19,7,21,17,29,15,20	0,9,5,3,8,3,2,4,3,1,8,10,6,0	21,89,34,14,41,29,22,39,49,50,45,74,66,22	165	89	1.90362e-05	0.00700937	0.223,0.17,0.077,0.204,0.034,0.539,0.152,0.054,0.134,0.236,0.137,0.182,0.097,0.051	0.0,0.052,0.073,0.104,0.095,0.053,0.047,0.052,0.032,0.011,0.088,0.068,0.047,0.0	0.112
19971	ENSG00000270647	TAF15	chr17	+	35834539	35834598	35834565	35834598	35833906	35833941	19971	15,20,13,24,27,21,9,7,7,14,11,13,1,17	79,163,236,126,210,64,150,234,83,187,207,189,167,133	0,12,17,1,7,2,9,11,1,4,6,3,2,0	93,440,261,145,389,95,172,242,475,180,424,353,246,157	115	89	0.000103265	0.0190851	0.128,0.087,0.041,0.128,0.09,0.203,0.044,0.023,0.061,0.055,0.04,0.051,0.005,0.09	0.0,0.021,0.048,0.005,0.014,0.016,0.039,0.034,0.002,0.017,0.011,0.007,0.006,0.0	0.059
43196	ENSG00000162227	TAF6L	chr11	+	62782455	62782825	62782692	62782825	62782112	62782333	43196	8,7,8,11,11,9,7,4,3,14,11,12,10,12	9,24,27,11,26,5,10,18,7,16,15,13,12,14	0,4,13,6,5,3,2,4,2,1,4,2,1,0	29,34,27,13,22,11,38,33,43,23,29,18,12,5	178	89	5.34949e-06	0.00326009	0.308,0.127,0.129,0.333,0.175,0.474,0.259,0.1,0.176,0.304,0.268,0.316,0.294,0.3	0.0,0.056,0.194,0.188,0.102,0.12,0.026,0.057,0.023,0.021,0.065,0.053,0.04,0.0	0.187
11162	ENSG00000106638	TBL2	chr7	-	73574382	73574571	73574382	73574513	73578419	73578576	11162	1,2,3,1,2,4,3,6,0,1,1,1,0,0	0,7,3,4,13,3,3,32,0,2,2,3,5,2	0,2,1,0,0,0,0,4,0,0,2,0,0,0	2,40,22,7,17,3,1,11,20,6,25,8,18,1	147	89	7.04083e-05	0.0146648	1.0,0.147,0.377,0.131,0.085,0.447,0.377,0.102,NA,0.232,0.232,0.168,0.0,0.0	0.0,0.029,0.027,0.0,0.0,0.0,0.0,0.18,0.0,0.0,0.046,0.0,0.0,0.0	0.234
4508	ENSG00000154144	TBRG1	chr11	+	124626812	124627050	124626903	124627050	124626472	124626609	4508	76,102,60,103,42,104,81,103,60,82,52,103,76,119	19,37,42,12,3,15,29,35,22,23,20,55,24,35	8,39,64,21,78,26,37,62,43,40,32,21,59,62	12,26,45,22,20,7,45,22,43,69,40,62,22,36	178	89	6.3454e-05	0.0137292	0.667,0.58,0.417,0.811,0.875,0.776,0.583,0.595,0.577,0.641,0.565,0.484,0.613,0.63	0.25,0.429,0.416,0.323,0.661,0.65,0.291,0.585,0.333,0.225,0.286,0.145,0.573,0.463	0.227
41520	ENSG00000204219	TCEA3	chr1	-	23419076	23419207	23419076	23419139	23424564	23424748	41520	7,7,7,6,8,5,5,11,3,4,7,9,0,20	37,90,137,53,253,25,98,135,43,98,135,85,102,87	0,11,5,3,3,4,1,2,2,6,6,2,1,0	32,249,92,91,89,84,130,105,146,92,272,250,119,54	157	89	0.000151022	0.0229506	0.097,0.042,0.028,0.06,0.018,0.102,0.028,0.044,0.038,0.023,0.029,0.057,0.0,0.115	0.0,0.024,0.03,0.018,0.019,0.026,0.004,0.011,0.008,0.036,0.012,0.005,0.005,0.0	0.035
22151	ENSG00000141002	TCF25	chr16	+	89910211	89910663	89910590	89910663	89907242	89907322	22151	33,36,13,15,8,66,13,7,19,13,8,18,0,14	90,148,87,87,109,74,130,72,95,75,132,98,131,97	3,4,9,8,10,3,8,3,5,10,4,3,1,0	131,151,143,157,126,166,130,73,257,188,155,220,168,125	178	89	3.15774e-05	0.00878868	0.155,0.108,0.07,0.079,0.035,0.308,0.048,0.046,0.091,0.08,0.029,0.084,0.0,0.067	0.011,0.013,0.031,0.025,0.038,0.009,0.03,0.02,0.01,0.026,0.013,0.007,0.003,0.0	0.069
60372	ENSG00000110719	TCIRG1	chr11	+	68043813	68043907	68043844	68043907	68043621	68043653	60372	8,5,7,2,11,11,14,3,2,5,7,6,3,17	0,0,0,0,0,0,0,0,0,0,0,0,0,0	4,21,22,5,21,7,5,9,6,23,21,6,13,0	0,1,2,1,0,1,0,0,2,1,0,0,0,0	120	89	0.000178085	0.0250451	1.0,1.0,1.0,1.0,1.0,1.0,1.0,1.0,1.0,1.0,1.0,1.0,1.0,1.0	1.0,0.94,0.891,0.788,1.0,0.838,1.0,1.0,0.69,0.945,1.0,1.0,1.0,NA	0.07
3055	ENSG00000099797	TECR	chr19	+	14563770	14563903	14563799	14563903	14563657	14563702	3055	2,2,0,3,0,2,1,2,2,1,1,4,0,4	54,73,68,86,118,12,66,72,17,60,64,51,84,100	0,3,1,0,0,1,0,0,3,4,1,1,0,3	6.52512e+40	118	89	1.02333e-05	0.00447031	0.027,0.02,0.0,0.026,0.0,0.112,0.011,0.021,0.082,0.012,0.012,0.056,0.0,0.029	0.0,0.009,0.005,0.0,0.0,0.004,0.0,0.0,0.008,0.013,0.004,0.002,0.0,0.011	0.025
24705	ENSG00000099797	TECR	chr19	+	14563778	14564092	14563799	14564092	14563657	14563702	24705	2,2,0,1,0,2,1,0,1,1,1,3,0,0	54,73,68,86,118,12,66,72,17,60,64,51,84,100	0,1,1,0,0,1,0,0,1,4,0,0,0,0	6.52512e+40	110	89	4.42262e-05	0.0109157	0.029,0.022,0.0,0.009,0.0,0.119,0.012,0.0,0.045,0.013,0.012,0.045,0.0,0.0	0.0,0.003,0.005,0.0,0.0,0.004,0.0,0.0,0.003,0.014,0.0,0.0,0.0,0.0	0.02
12132	ENSG00000041988	THAP3	chr1	+	6632369	6632495	6632390	6632495	6630287	6630353	12132	12,10,0,5,1,3,0,1,5,2,5,4,0,0	15,16,19,24,27,11,19,24,8,21,22,20,17,30	1,2,0,0,0,2,7,0,0,1,1,0,0,0	15,52,40,17,33,22,28,44,46,13,39,39,23,42	110	89	0.000224439	0.0286278	0.393,0.336,0.0,0.144,0.029,0.181,0.0,0.033,0.336,0.072,0.155,0.139,0.0,0.0	0.051,0.03,0.0,0.0,0.0,0.069,0.168,0.0,0.0,0.059,0.02,0.0,0.0,0.0	0.102
17462	ENSG00000104980	TIMM44	chr19	-	7931137	7931461	7931137	7931188	7932626	7932751	17462	10,5,6,2,5,9,3,4,3,7,1,4,5,1	37,23,41,18,43,15,65,25,26,46,20,56,32,33	0,2,3,3,5,6,5,3,4,4,3,2,0,0	22,87,48,33,51,78,70,37,52,61,66,88,58,30	178	89	0.000183543	0.0253788	0.119,0.098,0.068,0.053,0.055,0.231,0.023,0.074,0.055,0.071,0.024,0.034,0.072,0.015	0.0,0.011,0.03,0.043,0.047,0.037,0.034,0.039,0.037,0.032,0.022,0.011,0.0,0.0	0.046
17392	ENSG00000104964	TLE5	chr19	-	3056311	3056741	3056311	3056356	3057678	3057748	17392	6,13,7,7,10,3,7,5,6,8,3,13,0,9	2.72403e+41	2,10,9,7,2,3,8,2,11,3,3,14,6,24	3.44141e+46	178	89	0.000394358	0.0423189	0.011,0.016,0.006,0.007,0.006,0.011,0.006,0.004,0.01,0.008,0.005,0.013,0.0,0.009	0.003,0.004,0.005,0.006,0.001,0.002,0.007,0.001,0.003,0.002,0.002,0.004,0.003,0.013	0.004
60287	ENSG00000155957	TMBIM4	chr12	-	66138723	66138883	66138723	66138769	66145840	66145958	60287	4,3,1,1,1,2,7,2,2,3,2,2,2,12	67,210,348,379,306,65,237,407,132,241,309,299,460,271	0,0,2,0,0,1,1,3,1,4,1,0,1,0	6.72383e+40	178	89	0.000463648	0.0464588	0.029,0.007,0.001,0.001,0.002,0.015,0.015,0.002,0.008,0.006,0.003,0.003,0.002,0.022	0.0,0.0,0.004,0.0,0.0,0.002,0.002,0.006,0.001,0.007,0.001,0.0,0.002,0.0	0.007
14135	ENSG00000149483	TMEM138	chr11	+	61367427	61367998	61367922	61367998	61366044	61366216	14135	12,5,7,9,12,8,14,7,8,13,5,10,0,7	11,35,23,20,16,7,24,23,4,21,34,23,10,19	5,5,11,2,2,0,2,6,0,9,3,3,4,0	6,58,25,34,31,34,27,35,39,48,50,53,49,27	178	89	0.000119221	0.0204222	0.353,0.067,0.132,0.184,0.273,0.364,0.226,0.132,0.5,0.236,0.068,0.179,0.0,0.156	0.294,0.041,0.18,0.029,0.031,0.0,0.036,0.079,0.0,0.086,0.029,0.028,0.039,0.0	0.143
44914	ENSG00000106565	TMEM176B	chr7	-	150796365	150796574	150796365	150796570	150800297	150800367	44914	0,8,3,9,31,5,25,10,5,8,11,3,8,0	0,0,0,0,0,0,0,0,0,0,0,0,0,0	2,48,25,15,64,4,15,30,21,13,31,41,14,2	0,1,2,7,7,0,1,1,0,0,1,1,0,0	93	89	6.62736e-06	0.00373419	NA,1.0,1.0,1.0,1.0,1.0,1.0,1.0,1.0,1.0,1.0,1.0,1.0,NA	1.0,0.979,0.923,0.672,0.897,1.0,0.935,0.966,1.0,1.0,0.967,0.975,1.0,1.0	0.049
60508	ENSG00000182796	TMEM198B	chr12	+	55834568	55834971	55834850	55834971	55832958	55833541	60508	10,7,7,6,5,13,17,20,4,10,14,10,9,2	30,14,10,18,58,31,24,35,5,7,15,23,8,11	0,5,2,1,8,7,4,35,4,2,3,0,4,5	23,34,17,17,70,43,25,117,27,34,28,33,57,31	178	89	9.56519e-07	0.00157389	0.143,0.2,0.259,0.143,0.041,0.173,0.262,0.222,0.286,0.417,0.318,0.179,0.36,0.083	0.0,0.068,0.056,0.029,0.054,0.075,0.074,0.13,0.069,0.029,0.051,0.0,0.034,0.075	0.167
60510	ENSG00000182796	TMEM198B	chr12	+	55834527	55834971	55834850	55834971	55833446	55833541	60510	10,7,7,6,5,13,16,20,4,10,14,10,9,2	30,14,10,18,58,31,24,35,5,7,15,23,8,11	0,5,3,1,8,7,4,35,4,2,3,0,4,5	23,34,17,17,70,43,25,117,27,34,28,33,57,31	178	89	1.22251e-06	0.00172419	0.143,0.2,0.259,0.143,0.041,0.173,0.25,0.222,0.286,0.417,0.318,0.179,0.36,0.083	0.0,0.068,0.081,0.029,0.054,0.075,0.074,0.13,0.069,0.029,0.051,0.0,0.034,0.075	0.165
60511	ENSG00000182796	TMEM198B	chr12	+	55834609	55834971	55834850	55834971	55833446	55833541	60511	10,7,7,8,8,13,16,21,4,10,16,10,9,2	30,14,10,18,58,31,24,35,5,7,15,23,8,11	8,6,2,1,9,7,4,35,4,2,3,0,4,9	23,34,17,17,70,43,25,117,27,34,28,33,57,31	178	89	3.34543e-06	0.00287983	0.143,0.2,0.259,0.182,0.065,0.173,0.25,0.231,0.286,0.417,0.348,0.179,0.36,0.083	0.148,0.081,0.056,0.029,0.06,0.075,0.074,0.13,0.069,0.029,0.051,0.0,0.034,0.127	0.158
15199	ENSG00000182796	TMEM198B	chr12	+	55832870	55833014	55832958	55833014	55831256	55831349	15199	5,9,1,3,12,1,11,8,3,4,6,6,2,3	0,1,0,3,0,2,2,1,0,0,1,1,0,0	0,4,10,0,4,0,3,14,2,5,7,8,0,0	0,3,6,5,12,0,5,8,4,7,3,5,0,10	177	89	4.05032e-05	0.0102008	1.0,0.819,1.0,0.335,1.0,0.201,0.734,0.801,1.0,1.0,0.751,0.751,1.0,1.0	NA,0.401,0.456,0.0,0.144,NA,0.232,0.468,0.201,0.264,0.54,0.446,NA,0.0	0.527
12897	ENSG00000142046	TMEM91	chr19	+	41383873	41384083	41383885	41384083	41382771	41382921	12897	17,34,13,30,13,44,14,7,12,15,28,18,8,22	7,4,1,4,0,3,5,0,2,2,2,4,0,2	1,6,25,19,4,5,12,5,20,3,3,10,4,6	8,5,3,7,2,1,14,4,4,3,3,5,5,0	101	89	0.000143456	0.0223388	0.682,0.882,0.92,0.869,1.0,0.928,0.712,1.0,0.841,0.869,0.925,0.799,1.0,0.906	0.099,0.514,0.88,0.705,0.638,0.815,0.43,0.524,0.815,0.468,0.468,0.638,0.413,1.0	0.28
12891	ENSG00000142046	TMEM91	chr19	+	41383560	41384083	41383885	41384083	41382771	41382921	12891	111,97,47,102,30,118,78,27,86,70,74,74,25,62	7,4,1,4,0,3,5,0,2,2,2,4,0,2	20,23,90,45,29,35,50,24,45,30,20,26,11,28	8,5,3,7,2,1,14,4,4,3,3,5,5,0	178	89	0.000424251	0.0435391	0.888,0.924,0.959,0.927,1.0,0.952,0.886,1.0,0.956,0.946,0.949,0.902,1.0,0.939	0.556,0.697,0.938,0.763,0.879,0.946,0.641,0.75,0.849,0.833,0.769,0.722,0.524,1.0	0.169
35539	ENSG00000164897	TMUB1	chr7	-	151082174	151082593	151082174	151082437	151083433	151083493	35539	10,17,40,19,35,3,28,18,10,20,18,30,24,15	0,0,0,0,0,0,0,0,0,0,0,0,0,0	17,53,56,18,36,41,35,28,115,50,53,89,59,26	0,1,2,1,2,0,0,0,2,0,1,2,8,0	178	89	2.41593e-06	0.00250246	1.0,1.0,1.0,1.0,1.0,1.0,1.0,1.0,1.0,1.0,1.0,1.0,1.0,1.0	1.0,0.964,0.933,0.9,0.9,1.0,1.0,1.0,0.966,1.0,0.964,0.957,0.787,1.0	0.045
1406	ENSG00000078687	TNRC6C	chr17	+	78077160	78077334	78077184	78077334	78075135	78075278	1406	1,0,0,1,10,0,2,0,2,1,1,0,0,2	2,2,2,4,6,1,3,10,0,0,3,1,6,0	0,2,0,0,0,0,0,0,0,0,0,0,1,0	0,41,8,0,18,0,2,10,4,4,17,1,5,9	113	89	7.32875e-05	0.0151672	0.283,0.0,0.0,0.165,0.568,0.0,0.344,0.0,1.0,1.0,0.208,0.0,0.0,1.0	NA,0.037,0.0,NA,0.0,NA,0.0,0.0,0.0,0.0,0.0,0.0,0.136,0.0	0.311
57132	ENSG00000166340	TPP1	chr11	-	6616314	6616552	6616314	6616503	6616660	6616859	57132	8,24,7,17,4,15,10,3,25,18,9,9,2,1	1,9,11,4,42,4,23,27,1,11,20,5,4,0	0,3,3,6,0,5,13,9,2,15,8,6,2,3	13,80,19,6,77,29,7,60,26,31,58,27,14,25	138	89	0.000357203	0.0398027	0.838,0.632,0.291,0.733,0.058,0.707,0.219,0.067,0.942,0.513,0.225,0.537,0.244,1.0	0.0,0.024,0.092,0.392,0.0,0.1,0.545,0.088,0.047,0.238,0.082,0.125,0.084,0.072	0.365
3314	ENSG00000133112	TPT1	chr13	-	45333470	45337553	45333470	45337388	45338659	45338776	3314	68,160,135,205,63,187,230,82,177,204,146,171,115,249	6.19913e+68	33,75,131,134,75,60,123,49,144,118,108,71,45,175	1.03803e+69	178	89	1.92742e-07	0.000731871	0.005,0.006,0.003,0.005,0.001,0.006,0.003,0.003,0.004,0.003,0.003,0.003,0.002,0.005	0.002,0.001,0.002,0.002,0.002,0.002,0.002,0.001,0.002,0.001,0.001,0.001,0.001,0.003	0.002
25574	ENSG00000133112	TPT1	chr13	-	45339911	45340283	45339911	45340184	45340711	45341158	25574	10,52,77,71,65,29,102,42,26,91,72,102,23,27	2.47368e+61	10,134,97,47,50,42,94,60,123,107,113,86,26,37	5.05919e+67	178	89	0.000482175	0.0478134	0.002,0.004,0.004,0.004,0.002,0.003,0.004,0.003,0.002,0.003,0.003,0.004,0.001,0.002	0.001,0.003,0.003,0.002,0.002,0.003,0.003,0.003,0.002,0.003,0.003,0.003,0.001,0.002	0.001
6960	ENSG00000234127	TRIM26	chr6	-	30198665	30199264	30198665	30199153	30201034	30201138	6960	14,10,3,6,17,6,6,13,2,13,11,6,3,6	6,10,31,8,38,0,25,98,3,17,21,20,28,5	0,5,9,0,7,0,3,25,11,3,2,7,18,4	0,114,72,13,75,12,7,71,89,24,58,37,74,43	178	89	0.000108454	0.0193705	0.538,0.333,0.046,0.273,0.183,1.0,0.107,0.062,0.25,0.277,0.208,0.13,0.051,0.375	NA,0.021,0.059,0.0,0.045,0.0,0.176,0.15,0.058,0.059,0.017,0.086,0.108,0.044	0.21
4134	ENSG00000125733	TRIP10	chr19	+	6746432	6746561	6746451	6746561	6744799	6744994	4134	1,8,4,7,5,11,10,0,3,10,3,3,0,7	24,28,28,22,31,9,20,8,10,16,26,42,1,37	2,4,4,0,8,4,4,3,3,6,2,2,4,0	24,95,46,43,62,52,67,45,60,91,33,73,33,44	108	89	4.4389e-06	0.00300161	0.033,0.191,0.105,0.208,0.117,0.502,0.292,0.0,0.198,0.34,0.087,0.056,0.0,0.135	0.064,0.034,0.067,0.0,0.096,0.06,0.047,0.052,0.04,0.052,0.048,0.022,0.091,0.0	0.114
27868	ENSG00000125733	TRIP10	chr19	+	6746164	6746561	6746451	6746561	6744799	6744994	27868	13,31,9,13,7,34,23,3,7,25,3,15,20,7	24,28,28,22,31,9,20,8,10,16,26,42,1,37	2,9,17,3,27,8,12,5,3,10,4,5,15,13	24,95,46,43,62,52,67,45,60,91,33,73,33,44	178	89	4.14221e-05	0.0103793	0.213,0.356,0.138,0.228,0.101,0.654,0.365,0.158,0.259,0.439,0.055,0.152,0.909,0.086	0.04,0.045,0.156,0.034,0.179,0.071,0.082,0.053,0.024,0.052,0.057,0.033,0.185,0.129	0.212
10630	ENSG00000144481	TRPM8	chr2	+	233937306	233937509	233937352	233937509	233930667	233930741	10630	92,40,19,4,58,21,34,119,5,4,10,39,7,71	42,45,82,6,325,4,14,704,6,3,29,19,22,126	4,13,14,8,1,3,11,26,0,0,16,3,9,8	24,172,27,32,31,33,17,182,45,14,140,54,57,42	135	89	2.37798e-05	0.00795842	0.591,0.369,0.133,0.305,0.105,0.776,0.616,0.1,0.355,0.468,0.185,0.575,0.173,0.271	0.099,0.047,0.255,0.141,0.021,0.057,0.299,0.086,0.0,0.0,0.07,0.035,0.094,0.112	0.265
6157	ENSG00000154743	TSEN2	chr3	+	12531538	12531659	12531569	12531659	12529761	12529873	6157	12,4,0,8,0,2,5,5,5,10,4,11,5,0	11,18,10,29,9,18,10,21,18,19,12,16,5,10	0,2,1,0,1,0,0,1,5,0,0,1,2,10	0,15,16,22,15,15,18,32,20,20,29,27,28,31	120	89	0.000123684	0.0206963	0.447,0.141,0.0,0.17,0.0,0.076,0.271,0.15,0.171,0.281,0.198,0.338,0.426,0.0	NA,0.09,0.044,0.0,0.047,0.0,0.0,0.023,0.156,0.0,0.0,0.027,0.05,0.193	0.142
14532	ENSG00000130640	TUBGCP2	chr10	-	133299984	133300547	133299984	133300100	133302791	133302980	14532	6,24,15,3,8,0,6,21,2,12,24,5,1,20	0,0,0,0,0,0,0,0,0,0,0,0,0,0	0,58,22,5,47,4,6,15,28,6,53,11,25,7	0,2,1,0,2,0,0,0,1,1,1,3,6,0	178	89	1.11376e-06	0.00166099	1.0,1.0,1.0,1.0,1.0,NA,1.0,1.0,1.0,1.0,1.0,1.0,1.0,1.0	NA,0.935,0.917,1.0,0.922,1.0,1.0,1.0,0.933,0.75,0.964,0.647,0.676,1.0	0.097
14531	ENSG00000130640	TUBGCP2	chr10	-	133299984	133300113	133299984	133300100	133302791	133302980	14531	6,32,19,9,42,0,15,37,5,17,32,7,2,27	0,0,0,0,0,0,0,0,0,0,0,0,0,0	0,124,40,11,86,12,10,42,52,13,94,19,33,7	0,2,1,0,2,0,0,0,1,1,1,3,6,0	102	89	4.16105e-06	0.00295883	1.0,1.0,1.0,1.0,1.0,NA,1.0,1.0,1.0,1.0,1.0,1.0,1.0,1.0	NA,0.982,0.972,1.0,0.974,1.0,1.0,1.0,0.978,0.919,0.988,0.847,0.828,1.0	0.039
42628	ENSG00000265972	TXNIP	chr1	-	145995403	145995868	145995403	145995476	145996016	145996579	42628	0,4,8,1,50,8,7,9,1,8,6,3,0,3	32,67,200,60,549,56,95,199,46,91,146,68,85,44	0,6,43,0,75,1,0,7,6,0,13,0,1,4	37,733,793,29,1623,139,137,384,482,154,665,101,227,149	178	89	5.4214e-05	0.0123897	0.0,0.029,0.02,0.008,0.044,0.067,0.036,0.022,0.011,0.042,0.02,0.022,0.0,0.033	0.0,0.004,0.026,0.0,0.023,0.004,0.0,0.009,0.006,0.0,0.01,0.0,0.002,0.013	0.018
7164	ENSG00000025708	TYMP	chr22	-	50529495	50529754	50529495	50529719	50529903	50530012	7164	0,12,3,7,2,0,4,2,0,4,6,2,6,0	0,14,3,2,2,5,10,3,2,4,6,4,2,1	0,14,5,4,14,4,5,2,3,15,1,2,1,0	0,39,20,7,46,6,3,6,10,40,13,8,12,2	124	89	0.000331549	0.0384184	NA,0.381,0.418,0.715,0.418,0.0,0.223,0.324,0.0,0.418,0.418,0.264,0.683,0.0	NA,0.205,0.152,0.291,0.179,0.324,0.545,0.193,0.177,0.212,0.052,0.152,0.056,0.0	0.133
22686	ENSG00000153443	UBALD1	chr16	-	4610492	4610659	4610492	4610555	4614677	4614888	22686	8,18,4,11,2,12,8,2,2,3,6,4,4,17	21,40,43,27,54,2,32,21,15,16,54,22,32,26	4,3,4,0,13,1,0,5,6,3,2,0,1,0	17,70,56,29,77,47,30,46,104,66,60,95,61,31	178	89	4.91333e-05	0.0117167	0.16,0.184,0.044,0.169,0.018,0.75,0.111,0.045,0.062,0.086,0.053,0.083,0.059,0.246	0.105,0.021,0.034,0.0,0.078,0.011,0.0,0.052,0.028,0.022,0.016,0.0,0.008,0.0	0.121
2179	ENSG00000103275	UBE2I	chr16	+	1319701	1320283	1320173	1320283	1315653	1315726	2179	32,48,6,58,21,33,12,24,8,33,20,21,0,16	55,177,187,302,344,76,240,325,74,259,197,159,172,161	0,9,13,1,30,2,7,12,7,10,13,2,7,8	8.15472e+40	178	89	1.48994e-05	0.00602854	0.225,0.119,0.016,0.088,0.03,0.178,0.024,0.036,0.051,0.06,0.048,0.062,0.0,0.047	0.0,0.008,0.028,0.002,0.041,0.005,0.014,0.015,0.01,0.014,0.016,0.003,0.012,0.02	0.057
30100	ENSG00000147854	UHRF2	chr9	+	6496918	6497360	6497197	6497360	6493825	6493932	30100	8,10,7,6,12,5,12,51,1,10,3,5,0,5	1,9,13,2,18,0,10,83,2,7,3,7,6,10	0,5,12,0,27,1,8,28,16,0,5,1,16,0	0,40,33,3,58,3,13,50,72,8,41,8,41,8	178	89	7.84465e-05	0.0159356	0.8,0.357,0.212,0.6,0.25,1.0,0.375,0.235,0.2,0.417,0.333,0.263,0.0,0.2	NA,0.059,0.154,0.0,0.189,0.143,0.235,0.219,0.1,0.0,0.057,0.059,0.163,0.0	0.268
30106	ENSG00000147854	UHRF2	chr9	+	6496962	6497360	6497197	6497360	6493825	6493932	30106	8,10,7,6,4,5,10,52,1,10,3,5,0,5	1,9,13,2,18,0,10,83,2,7,3,7,6,10	0,5,9,0,27,1,8,28,15,0,5,1,16,0	0,40,33,3,58,3,13,50,72,8,41,8,41,8	178	89	0.000163795	0.0242805	0.8,0.357,0.212,0.6,0.1,1.0,0.333,0.239,0.2,0.417,0.333,0.263,0.0,0.2	NA,0.059,0.12,0.0,0.189,0.143,0.235,0.219,0.094,0.0,0.057,0.059,0.163,0.0	0.258
30103	ENSG00000147854	UHRF2	chr9	+	6496943	6497360	6497197	6497360	6493825	6493932	30103	8,10,7,6,4,5,10,51,1,10,3,5,0,5	1,9,13,2,18,0,10,83,2,7,3,7,6,10	0,5,9,0,27,1,8,29,15,0,5,1,16,0	0,40,33,3,58,3,13,50,72,8,41,8,41,8	178	89	0.000189784	0.0258793	0.8,0.357,0.212,0.6,0.1,1.0,0.333,0.235,0.2,0.417,0.333,0.263,0.0,0.2	NA,0.059,0.12,0.0,0.189,0.143,0.235,0.225,0.094,0.0,0.057,0.059,0.163,0.0	0.257
30105	ENSG00000147854	UHRF2	chr9	+	6496959	6497360	6497197	6497360	6493825	6493932	30105	8,10,7,6,5,5,11,55,1,10,4,5,0,5	1,9,13,2,18,0,10,83,2,7,3,7,6,10	0,5,10,0,32,1,8,30,15,0,5,1,26,0	0,40,33,3,58,3,13,50,72,8,41,8,41,8	178	89	0.000340044	0.0388636	0.8,0.357,0.212,0.6,0.122,1.0,0.355,0.249,0.2,0.417,0.4,0.263,0.0,0.2	NA,0.059,0.132,0.0,0.216,0.143,0.235,0.231,0.094,0.0,0.057,0.059,0.241,0.0	0.257
25137	ENSG00000169062	UPF3A	chr13	+	114286232	114286629	114286518	114286629	114282836	114282943	25137	45,21,14,10,6,13,12,12,34,38,14,16,1,25	18,85,81,65,36,31,74,37,102,86,78,85,63,80	7,5,4,7,3,4,6,3,3,25,8,7,8,13	13,46,55,84,55,67,99,31,65,151,71,113,77,85	178	89	0.000309945	0.0363416	0.556,0.11,0.08,0.071,0.077,0.173,0.075,0.14,0.143,0.181,0.082,0.086,0.008,0.135	0.212,0.052,0.035,0.04,0.027,0.029,0.029,0.046,0.023,0.076,0.053,0.03,0.049,0.071	0.082
26753	ENSG00000105698	USF2	chr19	+	35270292	35270517	35270446	35270517	35269802	35270003	26753	0,0,0,0,0,0,0,0,0,0,0,0,0,0	20,35,45,36,96,3,34,43,10,34,28,23,17,17	0,0,1,1,0,2,1,0,2,0,1,0,0,0	19,84,40,35,82,48,45,48,75,57,64,98,85,16	178	89	0.000479663	0.0477371	0.0,0.0,0.0,0.0,0.0,0.0,0.0,0.0,0.0,0.0,0.0,0.0,0.0,0.0	0.0,0.0,0.012,0.014,0.0,0.02,0.011,0.0,0.013,0.0,0.008,0.0,0.0,0.0	-0.006
19987	ENSG00000055483	USP36	chr17	-	78835279	78835501	78835279	78835497	78836110	78836372	19987	1,7,3,4,7,0,3,16,0,7,4,2,1,0	0,0,0,0,0,0,0,0,0,0,0,0,0,0	0,32,15,3,10,0,1,26,11,2,10,3,2,2	0,2,1,0,1,0,0,2,0,0,2,0,0,0	93	89	9.62986e-06	0.00432144	1.0,1.0,1.0,1.0,1.0,NA,1.0,1.0,NA,1.0,1.0,1.0,1.0,NA	NA,0.939,0.935,1.0,0.905,NA,1.0,0.926,1.0,1.0,0.827,1.0,1.0,1.0	0.039
51406	ENSG00000126756	UXT	chrX	-	47654028	47654093	47654028	47654053	47657182	47657499	51406	2,1,0,0,0,0,1,6,1,0,1,0,0,3	5,0,0,3,0,2,1,0,1,0,4,5,0,0	0,0,1,0,0,0,0,0,2,0,0,0,0,10	4,3,1,1,0,5,5,4,6,4,3,10,10,20	129	89	0.000104335	0.0190851	0.216,1.0,NA,0.0,NA,0.0,0.408,1.0,0.408,NA,0.147,0.0,NA,1.0	0.0,0.0,0.408,0.0,NA,0.0,0.0,0.0,0.187,0.0,0.0,0.0,0.0,0.256	0.352
14884	ENSG00000139190	VAMP1	chr12	-	6462236	6464486	6462236	6462842	6464889	6464941	14884	85,22,12,28,14,57,38,15,11,33,21,19,8,3	7,0,0,0,0,6,0,5,0,0,0,0,0,0	0,14,25,4,41,6,19,36,20,17,22,10,25,5	2,2,4,2,3,6,7,8,2,2,3,4,3,1	178	89	5.72464e-07	0.00105353	0.859,1.0,1.0,1.0,1.0,0.826,1.0,0.6,1.0,1.0,1.0,1.0,1.0,1.0	0.0,0.778,0.758,0.5,0.872,0.333,0.576,0.692,0.833,0.81,0.786,0.556,0.806,0.714	0.305
14155	ENSG00000149823	VPS51	chr11	+	65107186	65107727	65107580	65107727	65096997	65097127	14155	11,3,1,9,8,2,8,6,3,7,8,4,0,5	14,57,97,48,145,14,54,172,13,56,127,48,71,38	0,9,7,3,2,4,4,2,4,2,5,1,3,0	43,313,131,69,279,42,48,205,208,134,256,136,181,92	178	89	0.000255701	0.0318741	0.282,0.026,0.005,0.086,0.027,0.067,0.069,0.017,0.103,0.059,0.031,0.04,0.0,0.062	0.0,0.014,0.026,0.021,0.004,0.045,0.04,0.005,0.01,0.007,0.01,0.004,0.008,0.0	0.049
40283	ENSG00000279457	WASH9P	chr1	-	187375	187811	187375	187577	188438	188584	40283	2,0,2,2,1,1,1,2,0,0,1,1,0,0	0,0,0,0,0,0,0,0,0,0,0,0,0,0	0,1,3,2,0,0,3,4,1,0,1,0,0,1	0,1,2,0,0,1,1,2,0,0,0,0,0,0	178	89	0.000158022	0.023673	1.0,NA,1.0,1.0,1.0,1.0,1.0,1.0,NA,NA,1.0,1.0,NA,NA	NA,0.333,0.429,1.0,NA,0.0,0.6,0.5,1.0,NA,1.0,NA,NA,1.0	0.349
38185	ENSG00000101940	WDR13	chrX	+	48597794	48598152	48597957	48598152	48597520	48597614	38185	11,23,23,17,40,7,19,57,5,19,18,21,11,7	0,8,10,7,18,0,6,40,1,3,8,5,16,2	6,49,25,0,80,11,10,41,47,27,32,13,49,20	5,23,18,2,54,10,5,51,21,20,33,19,30,21	178	89	0.000335956	0.0386887	1.0,0.59,0.535,0.548,0.526,1.0,0.613,0.416,0.714,0.76,0.529,0.677,0.256,0.636	0.375,0.516,0.41,0.0,0.426,0.355,0.5,0.287,0.528,0.403,0.327,0.255,0.45,0.323	0.26
11905	ENSG00000196998	WDR45	chrX	-	49076644	49076825	49076644	49076750	49077642	49077747	11905	68,29,35,34,41,60,37,23,23,38,28,36,17,11	13,57,72,28,63,10,42,101,6,17,50,39,40,31	0,24,30,8,31,7,12,24,11,13,22,7,23,6	36,111,63,21,78,54,37,58,125,76,97,86,117,30	164	89	2.50143e-06	0.00250246	0.739,0.216,0.209,0.397,0.261,0.765,0.323,0.11,0.675,0.548,0.233,0.334,0.187,0.161	0.0,0.105,0.205,0.171,0.177,0.066,0.15,0.183,0.046,0.085,0.11,0.042,0.096,0.098	0.259
50972	ENSG00000196998	WDR45	chrX	-	49076644	49076917	49076644	49076750	49077836	49077911	50972	68,29,35,35,43,60,37,23,23,38,28,36,17,11	0,7,15,16,7,0,7,4,0,2,2,4,10,0	0,25,30,8,33,7,12,26,12,13,22,7,23,6	8,20,8,20,22,4,4,17,7,4,12,10,9,6	178	89	3.83888e-06	0.00295883	1.0,0.674,0.538,0.522,0.754,1.0,0.725,0.742,1.0,0.905,0.875,0.818,0.459,1.0	0.0,0.385,0.652,0.167,0.429,0.467,0.6,0.433,0.462,0.619,0.478,0.259,0.561,0.333	0.369
11904	ENSG00000196998	WDR45	chrX	-	49076644	49076804	49076644	49076750	49077642	49077747	11904	58,29,33,32,31,50,37,16,21,33,25,32,17,7	13,57,72,28,63,10,42,101,6,17,50,39,40,31	0,24,28,8,31,4,12,21,10,13,22,7,22,6	36,111,63,21,78,54,37,58,125,76,97,86,117,30	143	89	8.33675e-06	0.00407452	0.735,0.24,0.222,0.416,0.234,0.757,0.354,0.09,0.685,0.547,0.237,0.338,0.209,0.123	0.0,0.119,0.217,0.192,0.198,0.044,0.168,0.184,0.047,0.096,0.124,0.048,0.105,0.111	0.252
2400	ENSG00000140395	WDR61	chr15	-	78285260	78285724	78285260	78285339	78286040	78286133	2400	25,9,10,9,24,17,19,5,8,13,8,10,10,8	32,54,106,83,110,63,56,95,28,57,68,94,180,125	0,4,4,1,10,8,5,6,8,6,9,8,4,6	39,95,122,95,117,82,117,104,257,91,124,149,216,186	178	89	1.25754e-06	0.00172433	0.281,0.077,0.045,0.051,0.098,0.119,0.145,0.026,0.125,0.102,0.056,0.051,0.027,0.031	0.0,0.021,0.016,0.005,0.041,0.047,0.021,0.028,0.015,0.032,0.035,0.026,0.009,0.016	0.066
37906	ENSG00000116455	WDR77	chr1	-	111443322	111443725	111443322	111443394	111443866	111443921	37906	0,1,1,3,0,0,0,2,0,1,1,0,0,2	25,27,59,31,33,13,43,65,16,46,31,41,65,41	0,0,0,0,0,0,0,0,0,0,0,0,0,0	27,82,60,25,54,30,38,47,126,45,72,59,36,24	178	89	0.000215401	0.027762	0.0,0.018,0.008,0.046,0.0,0.0,0.0,0.015,0.0,0.011,0.016,0.0,0.0,0.024	0.0,0.0,0.0,0.0,0.0,0.0,0.0,0.0,0.0,0.0,0.0,0.0,0.0,0.0	0.01
1820	ENSG00000109046	WSB1	chr17	+	27307743	27309272	27309099	27309272	27306781	27306882	1820	121,228,128,142,193,121,79,210,47,203,93,115,72,67	0,19,33,20,55,0,15,69,4,28,34,12,16,12	9,99,205,19,286,42,47,340,86,24,71,35,106,69	0,158,63,10,89,7,41,137,76,19,102,32,63,18	178	89	0.000126871	0.0210226	1.0,0.857,0.66,0.78,0.637,1.0,0.725,0.603,0.855,0.784,0.578,0.827,0.692,0.736	1.0,0.239,0.619,0.487,0.616,0.75,0.364,0.554,0.361,0.387,0.258,0.354,0.457,0.657	0.259
31004	ENSG00000154767	XPC	chr3	-	14147289	14147779	14147289	14147379	14147907	14148001	31004	12,12,7,23,13,9,8,4,1,9,8,10,9,0	23,35,20,33,27,21,38,24,11,22,27,27,23,34	1,3,13,1,13,3,9,8,2,5,5,1,5,0	14,91,34,48,75,35,54,44,41,52,58,43,53,26	178	89	2.90535e-05	0.00843628	0.207,0.146,0.149,0.258,0.194,0.176,0.095,0.077,0.043,0.17,0.129,0.156,0.164,0.0	0.034,0.016,0.16,0.01,0.08,0.041,0.077,0.083,0.024,0.046,0.041,0.011,0.045,0.0	0.093
31005	ENSG00000154767	XPC	chr3	-	14147333	14147832	14147333	14147379	14147907	14148001	31005	12,12,7,23,13,11,10,4,1,9,8,10,9,0	23,35,20,33,27,21,38,24,11,22,27,27,23,34	1,3,13,1,20,3,11,8,2,5,3,1,5,0	14,91,34,48,75,35,54,44,41,52,58,43,53,26	178	89	4.75817e-05	0.011468	0.207,0.146,0.149,0.258,0.194,0.208,0.116,0.077,0.043,0.17,0.129,0.156,0.164,0.0	0.034,0.016,0.16,0.01,0.118,0.041,0.092,0.083,0.024,0.046,0.025,0.011,0.045,0.0	0.094
7943	ENSG00000163874	ZC3H12A	chr1	+	37482349	37482540	37482433	37482540	37481600	37481835	7943	19,11,7,8,23,4,3,12,1,12,35,10,5,61	11,8,9,12,5,2,6,62,3,10,36,18,1,62	0,12,34,4,12,5,3,7,6,5,10,4,9,13	7,80,29,14,44,18,2,39,29,35,54,30,26,17	173	89	0.000112756	0.0197918	0.471,0.414,0.286,0.255,0.703,0.507,0.205,0.091,0.146,0.382,0.333,0.222,0.72,0.336	0.0,0.072,0.376,0.128,0.123,0.125,0.436,0.085,0.096,0.068,0.087,0.064,0.151,0.282	0.213
22042	ENSG00000159714	ZDHHC1	chr16	-	67395409	67395591	67395409	67395566	67398211	67398324	22042	3,3,2,1,3,6,8,0,2,2,1,4,0,0	41,63,42,29,56,14,62,8,25,28,39,49,57,19	7,0,1,1,0,0,1,0,0,1,4,1,6,0	55,86,63,52,104,77,92,73,88,93,77,115,114,67	114	89	0.000361403	0.0399103	0.054,0.036,0.036,0.026,0.04,0.251,0.092,0.0,0.059,0.053,0.02,0.06,0.0,0.0	0.09,0.0,0.012,0.015,0.0,0.0,0.008,0.0,0.0,0.008,0.039,0.007,0.039,0.0	0.036
48482	ENSG00000229043	ZFAND2A-DT	chr7	+	1162684	1162891	1162768	1162891	1162351	1162543	48482	3,0,6,4,0,0,2,0,0,1,3,3,6,0	0,0,0,0,0,0,0,0,0,0,0,1,0,0	0,0,2,0,0,0,7,0,0,5,2,0,1,5	0,0,0,0,0,0,1,0,0,2,1,0,2,0	173	89	0.000103342	0.0190851	1.0,NA,1.0,1.0,NA,NA,1.0,NA,NA,1.0,1.0,0.607,1.0,NA	NA,NA,1.0,NA,NA,NA,0.783,NA,NA,0.563,0.507,NA,0.205,1.0	0.275
9539	ENSG00000196247	ZNF107	chr7	+	64683945	64684205	64684086	64684205	64679176	64679336	9539	0,1,2,1,0,0,0,7,0,1,2,0,0,2	0,0,0,0,0,0,0,0,0,0,0,0,0,0	0,3,1,0,2,0,0,11,0,0,1,0,0,0	0,1,0,0,1,0,0,2,1,0,1,0,0,0	178	89	0.000396534	0.0423682	NA,1.0,1.0,1.0,NA,NA,NA,1.0,NA,1.0,1.0,NA,NA,1.0	NA,0.6,1.0,NA,0.5,NA,NA,0.733,0.0,NA,0.333,NA,NA,NA	0.472
49626	ENSG00000130856	ZNF236	chr18	+	76881283	76881512	76881320	76881512	76880281	76880316	49626	21,28,24,13,0,10,31,1,16,9,29,26,0,1	7,3,2,1,0,12,7,0,6,0,7,3,0,2	24,15,16,17,14,28,23,3,5,17,6,7,9,18	0,1,2,0,1,2,2,0,0,0,0,0,1,0	126	89	7.98951e-05	0.016042	0.679,0.868,0.894,0.902,NA,0.371,0.758,1.0,0.653,1.0,0.745,0.86,NA,0.261	1.0,0.914,0.85,1.0,0.908,0.908,0.89,1.0,1.0,1.0,1.0,1.0,0.864,1.0	-0.203
13671	ENSG00000144331	ZNF385B	chr2	-	179444875	179444977	179444875	179444966	179445549	179445728	13671	0,22,0,5,19,7,7,12,13,9,2,32,0,2	0,8,0,0,6,1,2,0,2,0,0,6,0,0	4,9,16,8,19,15,5,26,5,2,11,10,6,0	2,0,1,0,0,0,1,0,0,0,0,1,0,0	100	89	0.000284719	0.0345322	NA,0.71,NA,1.0,0.738,0.862,0.757,1.0,0.853,1.0,1.0,0.826,NA,1.0	0.64,1.0,0.934,1.0,1.0,1.0,0.817,1.0,1.0,1.0,1.0,0.899,1.0,NA	-0.059
8808	ENSG00000249087	ZNF436-AS1	chr1	+	23371364	23371783	23371512	23371783	23371138	23371209	8808	44,12,5,3,2,15,10,2,22,13,11,13,15,9	0,0,0,1,0,0,1,0,1,4,1,2,0,1	0,9,13,7,7,15,20,12,6,5,9,8,13,6	7,2,5,2,12,8,10,1,6,0,5,5,3,3	178	89	3.78245e-05	0.009827	1.0,1.0,1.0,0.6,1.0,1.0,0.833,1.0,0.917,0.619,0.846,0.765,1.0,0.818	0.0,0.692,0.565,0.636,0.226,0.484,0.5,0.857,0.333,1.0,0.474,0.444,0.684,0.5	0.357
8809	ENSG00000249087	ZNF436-AS1	chr1	+	23371473	23371783	23371512	23371783	23371138	23371209	8809	16,10,6,2,0,15,9,0,12,11,8,5,3,0	0,0,0,1,0,0,1,0,1,4,1,2,0,1	0,9,9,4,2,11,6,4,4,5,3,4,3,0	7,2,5,2,12,8,10,1,6,0,5,5,3,3	128	89	0.000136144	0.0217591	1.0,1.0,1.0,0.582,NA,1.0,0.862,NA,0.893,0.657,0.848,0.635,1.0,0.0	0.0,0.758,0.556,0.582,0.104,0.489,0.294,0.736,0.317,1.0,0.294,0.357,0.41,0.0	0.369
584	ENSG00000188321	ZNF559	chr19	+	9337714	9338017	9337795	9338017	9333014	9333113	584	1,1,8,1,0,0,2,8,1,0,1,0,0,0	1,0,0,0,0,0,0,0,0,0,0,0,0,0	0,4,7,0,4,0,1,5,2,0,2,0,8,0	0,3,1,0,0,0,0,3,2,0,0,0,0,0	170	89	8.49812e-05	0.0165807	0.344,1.0,1.0,1.0,NA,NA,1.0,1.0,1.0,NA,1.0,NA,NA,NA	NA,0.411,0.786,NA,1.0,NA,1.0,0.466,0.344,NA,1.0,NA,1.0,NA	0.167
23931	ENSG00000171469	ZNF561	chr19	-	9616976	9617360	9616976	9617171	9618090	9618179	23931	4,8,1,15,1,4,4,11,15,13,8,9,3,4	3,6,6,1,17,1,2,28,1,5,9,6,15,0	0,4,8,0,8,0,0,2,11,2,2,0,1,13	11,25,10,8,17,3,4,31,33,2,21,4,36,9	178	89	0.000287476	0.0345857	0.4,0.4,0.077,0.882,0.029,0.667,0.5,0.164,0.882,0.565,0.308,0.429,0.091,1.0	0.0,0.074,0.286,0.0,0.19,0.0,0.0,0.031,0.143,0.333,0.045,0.0,0.014,0.419	0.347
2769	ENSG00000171469	ZNF561	chr19	-	9617044	9617226	9617044	9617171	9618090	9618179	2769	4,8,1,15,1,4,6,17,17,15,10,13,3,4	3,6,6,1,17,1,2,28,1,5,9,6,15,0	0,7,8,0,11,0,0,6,12,2,5,0,1,13	11,25,10,8,17,3,4,31,33,2,21,4,36,9	144	89	0.000401595	0.0426999	0.452,0.452,0.093,0.903,0.035,0.712,0.65,0.273,0.913,0.65,0.407,0.572,0.11,1.0	0.0,0.148,0.331,0.0,0.286,0.0,0.0,0.107,0.184,0.382,0.128,0.0,0.017,0.472	0.369
12910	ENSG00000147789	ZNF7	chr8	+	144837390	144837507	144837393	144837507	144829477	144829604	12910	3,1,1,4,7,4,2,4,0,8,2,2,2,0	0,0,0,0,0,0,0,0,0,0,0,0,0,0	0,1,6,0,18,1,0,12,7,3,4,0,4,0	0,0,4,0,1,0,0,1,0,1,1,0,0,0	92	89	0.000132361	0.0215635	1.0,1.0,1.0,1.0,1.0,1.0,1.0,1.0,NA,1.0,1.0,1.0,1.0,NA	NA,1.0,0.592,NA,0.946,1.0,NA,0.921,1.0,0.744,0.795,NA,1.0,NA	0.111

## Sheet: C. A5SS_sigEvent
Additional file 4: Table S4c. rMATS output for significant alternative 5' splice site (A5SS) events. rMATS: Replicate Multivariate Analysis of Transcript Splicing.
ID	GeneID	geneSymbol	chr	strand	longExonStart_0base	longExonEnd	shortES	shortEE	flankingES	flankingEE	ID	IJC_SAMPLE_1	SJC_SAMPLE_1	IJC_SAMPLE_2	SJC_SAMPLE_2	IncFormLen	SkipFormLen	PValue	FDR	IncLevel1	IncLevel2	IncLevelDifference
16277	ENSG00000119688	ABCD4	chr14	-	74289818	74290107	74290026	74290107	74289482	74289519	16277	6,5,5,8,2,3,3,1,4,14,3,5,0,4	2,8,14,15,13,8,13,14,8,9,9,7,21,16	0,4,2,0,1,0,1,4,3,0,1,0,5,0	10,20,12,1,25,3,7,14,21,12,6,14,23,16	178	89	0.000253272	0.0473107	0.6,0.238,0.152,0.211,0.071,0.158,0.103,0.034,0.2,0.438,0.143,0.263,0.0,0.111	0.0,0.091,0.077,0.0,0.02,0.0,0.067,0.125,0.067,0.0,0.077,0.0,0.098,0.0	0.15
31185	ENSG00000163017	ACTG2	chr2	+	73902359	73902701	73902359	73902488	73908672	73908851	31185	98,56,56,64,113,133,14,21,15,105,62,16,34,17	2.26614e+51	0,10,61,1,131,15,12,121,13,10,14,9,42,17	9.74421e+54	178	89	1.77232e-05	0.0147324	0.021,0.019,0.014,0.034,0.026,0.049,0.004,0.011,0.01,0.023,0.017,0.003,0.01,0.012	0.0,0.001,0.007,0.0,0.007,0.002,0.002,0.01,0.001,0.001,0.002,0.001,0.005,0.002	0.015
31186	ENSG00000163017	ACTG2	chr2	+	73902359	73902767	73902359	73902488	73908672	73908851	31186	106,56,78,64,115,135,23,24,16,111,74,16,34,40	2.26614e+51	0,9,115,1,184,18,34,129,37,15,22,9,38,41	9.74421e+54	178	89	7.47141e-05	0.025455	0.023,0.019,0.019,0.034,0.027,0.049,0.007,0.013,0.011,0.025,0.02,0.003,0.01,0.028	0.0,0.001,0.012,0.0,0.009,0.003,0.004,0.01,0.003,0.001,0.004,0.001,0.005,0.005	0.016
5843	ENSG00000143537	ADAM15	chr1	+	155061903	155062117	155061903	155061975	155062244	155062369	5843	31,22,14,28,10,19,15,6,26,31,11,21,19,13	157,100,103,107,98,74,71,60,58,96,71,173,447,154	8,9,7,6,4,5,15,4,12,6,7,20,11,2	164,100,68,115,71,199,102,62,117,181,126,279,215,147	178	89	1.56758e-05	0.0134543	0.09,0.099,0.064,0.116,0.049,0.114,0.096,0.048,0.183,0.139,0.072,0.057,0.021,0.04	0.024,0.043,0.049,0.025,0.027,0.012,0.068,0.031,0.049,0.016,0.027,0.035,0.025,0.007	0.054
2398	ENSG00000011243	AKAP8L	chr19	-	15398629	15399410	15399301	15399410	15397713	15397855	2398	44,49,44,51,58,49,45,57,35,38,30,56,20,41	20,47,40,35,57,12,42,52,7,22,31,28,19,24	8,24,52,16,92,22,28,40,41,38,38,21,71,33	19,91,50,38,84,34,67,40,61,54,73,76,104,56	178	89	2.40605e-06	0.00530102	0.524,0.343,0.355,0.421,0.337,0.671,0.349,0.354,0.714,0.463,0.326,0.5,0.345,0.461	0.174,0.117,0.342,0.174,0.354,0.244,0.173,0.333,0.252,0.26,0.207,0.121,0.254,0.228	0.209
35925	ENSG00000182858	ALG12	chr22	-	49904178	49904254	49904215	49904254	49903960	49904066	35925	11,21,47,18,45,20,27,43,4,36,22,29,52,26	0,0,0,0,0,0,0,0,0,0,0,0,0,0	101,70,45,24,72,92,54,37,80,62,59,93,72,18	16,2,1,1,3,0,2,0,1,0,1,0,0,0	126	89	4.28382e-05	0.0213305	1.0,1.0,1.0,1.0,1.0,1.0,1.0,1.0,1.0,1.0,1.0,1.0,1.0,1.0	0.817,0.961,0.969,0.944,0.944,1.0,0.95,1.0,0.983,1.0,0.977,1.0,1.0,1.0	0.032
4576	ENSG00000166825	ANPEP	chr15	-	89804945	89805217	89805077	89805217	89804490	89804617	4576	37,7,23,0,49,0,0,64,0,2,16,5,9,7	60,41,281,0,921,0,4,898,1,3,177,24,127,146	0,18,7,0,3,1,0,9,9,2,23,8,25,1	1,654,246,7,107,6,12,329,443,26,898,604,928,48	178	89	2.24101e-07	0.00248378	0.236,0.079,0.039,NA,0.026,NA,0.0,0.034,0.0,0.25,0.043,0.094,0.034,0.023	0.0,0.014,0.014,0.0,0.014,0.077,0.0,0.013,0.01,0.037,0.013,0.007,0.013,0.01	0.056
25219	ENSG00000166825	ANPEP	chr15	-	89797366	89797722	89797574	89797722	89793034	89793126	25219	65,23,47,2,12,0,0,9,1,1,26,6,13,32	866,149,823,4,1518,0,9,1298,2,11,493,144,1110,1787	0,3,9,0,0,0,3,3,4,0,6,2,4,3	13,781,539,55,126,92,42,399,1070,91,1120,3110,1224,1071	178	89	7.76826e-05	0.025455	0.036,0.072,0.028,0.2,0.004,NA,0.0,0.003,0.2,0.043,0.026,0.02,0.006,0.009	0.0,0.002,0.008,0.0,0.0,0.0,0.034,0.004,0.002,0.0,0.003,0.0,0.002,0.001	0.046
1987	ENSG00000100823	APEX1	chr14	+	20455577	20455773	20455577	20455703	20455913	20456101	1987	4,6,5,20,15,8,7,11,2,17,11,3,2,5	36,40,82,49,140,36,57,146,73,63,114,85,57,71	0,4,11,1,11,2,5,3,2,4,6,1,0,2	9,138,92,60,159,40,70,123,132,119,189,54,99,92	159	89	7.40231e-05	0.025455	0.059,0.077,0.033,0.186,0.057,0.111,0.064,0.04,0.015,0.131,0.051,0.019,0.019,0.038	0.0,0.016,0.063,0.009,0.037,0.027,0.038,0.013,0.008,0.018,0.017,0.01,0.0,0.012	0.045
1332	ENSG00000100336	APOL4	chr22	-	36201699	36202055	36201992	36202055	36199329	36199376	1332	2,9,3,15,5,0,5,5,3,4,6,3,0,0	0,0,0,0,0,0,0,0,0,0,0,0,0,0	0,37,5,5,2,2,11,12,9,5,21,3,7,5	0,5,0,0,0,0,1,3,0,2,1,0,0,0	178	89	3.30021e-05	0.0182886	1.0,1.0,1.0,1.0,1.0,NA,1.0,1.0,1.0,1.0,1.0,1.0,NA,NA	NA,0.787,1.0,1.0,1.0,1.0,0.846,0.667,1.0,0.556,0.913,1.0,1.0,1.0	0.095
1331	ENSG00000100336	APOL4	chr22	-	36195094	36195437	36195310	36195437	36189127	36191912	1331	0,8,0,1,0,0,2,0,0,0,1,0,0,0	0,14,3,10,0,0,0,13,2,2,2,1,0,0	0,0,0,0,1,1,0,0,0,0,0,0,3,0	8,30,5,4,5,3,8,10,1,10,6,1,2,0	178	89	0.000103751	0.0297564	NA,0.222,0.0,0.048,NA,NA,1.0,0.0,0.0,0.0,0.2,0.0,NA,NA	0.0,0.0,0.0,0.0,0.091,0.143,0.0,0.0,0.0,0.0,0.0,0.0,0.429,NA	0.112
3504	ENSG00000165272	AQP3	chr9	-	33443178	33443458	33443320	33443458	33442851	33442970	3504	5,19,5,10,15,5,9,10,0,12,10,4,1,19	21,112,95,85,368,6,53,344,2,126,80,77,76,195	0,14,17,8,39,2,8,24,8,11,6,2,17,5	1.18829e+41	178	89	5.32e-06	0.00737042	0.106,0.078,0.026,0.056,0.02,0.294,0.078,0.014,0.0,0.045,0.059,0.025,0.007,0.046	0.0,0.008,0.018,0.01,0.039,0.004,0.014,0.017,0.005,0.019,0.005,0.003,0.011,0.008	0.05
2553	ENSG00000145819	ARHGAP26	chr5	+	143207197	143207473	143207197	143207308	143213996	143214088	2553	1,4,7,5,0,4,1,9,2,5,2,0,0,0	1,1,2,1,4,0,2,7,4,1,4,1,0,0	0,7,2,0,2,0,0,0,0,0,2,0,0,0	0,28,6,0,23,0,3,2,3,0,8,3,2,0	178	89	0.000151734	0.0357813	0.333,0.667,0.636,0.714,0.0,1.0,0.2,0.391,0.2,0.714,0.2,0.0,NA,NA	NA,0.111,0.143,NA,0.042,NA,0.0,0.0,0.0,NA,0.111,0.0,0.0,NA	0.376
8942	ENSG00000159314	ARHGAP27	chr17	-	45405675	45406083	45405846	45406083	45404923	45405106	8942	0,7,2,4,7,1,3,25,0,1,2,2,0,2	0,0,0,0,0,0,0,0,0,0,0,0,0,0	0,20,11,7,24,4,6,22,10,8,7,0,26,5	0,5,1,2,2,0,0,1,2,0,1,0,0,0	178	89	9.6703e-06	0.0105271	NA,1.0,1.0,1.0,1.0,1.0,1.0,1.0,NA,1.0,1.0,1.0,NA,1.0	NA,0.667,0.846,0.636,0.857,1.0,1.0,0.917,0.714,1.0,0.778,NA,1.0,1.0	0.132
8402	ENSG00000104763	ASAH1	chr8	-	18062247	18062423	18062278	18062423	18061685	18061740	8402	0,9,7,10,2,2,7,6,0,6,6,2,0,0	9,84,231,102,265,9,62,636,15,59,119,50,56,74	0,1,2,0,3,0,0,0,0,0,11,3,0,0	6,220,200,18,180,47,66,290,269,18,318,90,138,83	120	89	0.000189356	0.0401025	0.0,0.074,0.022,0.068,0.006,0.141,0.077,0.007,0.0,0.07,0.036,0.029,0.0,0.0	0.0,0.003,0.007,0.0,0.012,0.0,0.0,0.0,0.0,0.0,0.025,0.024,0.0,0.0	0.033
18931	ENSG00000168397	ATG4B	chr2	+	241671311	241671551	241671311	241671405	241672190	241673857	18931	7,15,13,9,5,1,11,6,6,4,7,10,2,0	87,115,134,92,103,44,95,111,57,69,112,147,85,110	0,4,2,3,6,0,0,3,2,1,3,2,2,1	115,116,119,98,91,69,83,68,175,96,107,213,129,150	178	89	8.804e-06	0.0100942	0.039,0.061,0.046,0.047,0.024,0.011,0.055,0.026,0.05,0.028,0.03,0.033,0.012,0.0	0.0,0.017,0.008,0.015,0.032,0.0,0.0,0.022,0.006,0.005,0.014,0.005,0.008,0.003	0.023
19966	ENSG00000017260	ATP2C1	chr3	+	130996042	130996210	130996042	130996111	130996679	130996796	19966	0,0,1,1,5,0,1,8,1,0,3,1,1,0	50,278,421,280,758,84,213,965,68,269,477,350,225,368	0,0,1,0,0,0,0,0,0,0,1,0,0,0	10,641,468,37,354,82,159,560,634,76,1100,221,344,204	178	89	6.45584e-05	0.0254542	0.0,0.0,0.001,0.002,0.003,0.0,0.002,0.004,0.007,0.0,0.003,0.001,0.002,0.0	0.0,0.0,0.001,0.0,0.0,0.0,0.0,0.0,0.0,0.0,0.0,0.0,0.0,0.0	0.002
35960	ENSG00000085224	ATRX	chrX	-	77634300	77634703	77634593	77634703	77633565	77633712	35960	5,10,4,20,3,16,7,2,11,4,9,2,0,5	90,97,127,185,112,49,121,69,75,112,129,94,45,73	0,0,13,0,2,3,0,4,2,0,1,0,0,0	13,78,142,44,140,19,41,102,115,38,70,55,138,121	178	89	0.000238151	0.046038	0.027,0.049,0.016,0.051,0.013,0.14,0.028,0.014,0.068,0.018,0.034,0.011,0.0,0.033	0.0,0.0,0.044,0.0,0.007,0.073,0.0,0.019,0.009,0.0,0.007,0.0,0.0,0.0	0.025
31171	ENSG00000115307	AUP1	chr2	-	74528999	74529282	74529131	74529282	74528416	74528489	31171	1,2,4,4,0,11,2,2,0,8,5,2,2,0	0,3,2,8,1,3,1,1,0,4,1,8,8,0	0,1,2,0,4,2,0,0,3,0,5,3,0,0	15,9,3,8,9,5,6,3,9,6,11,7,19,3	178	89	8.11497e-05	0.025455	1.0,0.25,0.5,0.2,0.0,0.647,0.5,0.5,NA,0.5,0.714,0.111,0.111,NA	0.0,0.053,0.25,0.0,0.182,0.167,0.0,0.0,0.143,0.0,0.185,0.176,0.0,0.0	0.337
12775	ENSG00000069399	BCL3	chr19	+	44758245	44758651	44758245	44758413	44758723	44758841	12775	7,30,3,3,4,4,11,2,1,7,2,18,1,12	87,160,54,47,61,19,96,80,15,103,42,100,50,94	0,12,2,8,16,0,6,4,0,3,2,4,11,0	33,365,96,218,185,79,197,157,79,247,80,154,218,167	178	89	3.25523e-05	0.0182886	0.039,0.086,0.027,0.031,0.032,0.095,0.054,0.012,0.032,0.033,0.023,0.083,0.01,0.06	0.0,0.016,0.01,0.018,0.041,0.0,0.015,0.013,0.0,0.006,0.012,0.013,0.025,0.0	0.032
12774	ENSG00000069399	BCL3	chr19	+	44758245	44758533	44758245	44758413	44758723	44758841	12774	7,30,3,3,4,4,9,2,1,7,2,18,1,12	87,160,54,47,61,19,96,80,15,103,42,100,50,94	0,12,2,6,16,0,9,4,0,3,2,4,11,0	33,365,96,218,185,79,197,157,79,247,80,154,218,167	178	89	4.49225e-05	0.0213305	0.039,0.086,0.027,0.031,0.032,0.095,0.045,0.012,0.032,0.033,0.023,0.083,0.01,0.06	0.0,0.016,0.01,0.014,0.041,0.0,0.022,0.013,0.0,0.006,0.012,0.013,0.025,0.0	0.031
4067	ENSG00000249669	CARMN	chr5	+	149420480	149421068	149420480	149420544	149421480	149421601	4067	4,2,6,4,14,9,1,4,0,1,6,5,0,0	3,0,0,0,0,1,0,4,0,6,0,0,0,0	0,1,4,0,19,0,3,12,0,0,0,0,11,0	0,4,3,1,7,6,1,8,0,6,1,1,0,0	178	89	4.46703e-05	0.0213305	0.4,1.0,1.0,1.0,1.0,0.818,1.0,0.333,NA,0.077,1.0,1.0,NA,NA	NA,0.111,0.4,0.0,0.576,0.0,0.6,0.429,NA,0.0,0.0,0.0,1.0,NA	0.501
17411	ENSG00000164326	CARTPT	chr5	+	71719274	71719699	71719274	71719452	71719879	71719963	17411	9,0,10,29,0,0,0,1,1,1,0,2,1,8	0,0,3,0,0,0,0,0,0,0,0,2,20,0	0,0,0,0,2,0,0,0,0,0,0,0,0,0	0,7,18,0,12,0,0,0,18,0,6,188,20,78	178	89	7.51802e-05	0.025455	1.0,NA,0.625,1.0,NA,NA,NA,1.0,1.0,1.0,NA,0.333,0.024,1.0	NA,0.0,0.0,NA,0.077,NA,NA,NA,0.0,NA,0.0,0.0,0.0,0.0	0.766
7169	ENSG00000213066	CEP43	chr6	+	167022408	167022635	167022408	167022631	167024781	167024894	7169	21,18,24,48,36,9,19,40,10,17,46,13,8,17	1,4,2,2,0,0,4,5,2,8,1,3,6,4	5,27,36,11,17,18,21,35,30,11,34,9,2,31	0,1,3,0,3,0,0,0,1,0,0,0,0,0	93	89	0.000196925	0.0409934	0.953,0.812,0.92,0.958,1.0,1.0,0.82,0.884,0.827,0.67,0.978,0.806,0.561,0.803	1.0,0.963,0.92,1.0,0.844,1.0,1.0,1.0,0.966,1.0,1.0,1.0,1.0,1.0	-0.121
41277	ENSG00000139624	CERS5	chr12	-	50135432	50135863	50135731	50135863	50134545	50134702	41277	9,8,7,6,2,8,6,5,2,6,4,6,0,4	31,73,96,74,75,19,81,96,18,61,67,66,84,45	10,1,3,1,2,5,3,0,1,0,2,1,1,4	24,142,111,74,150,42,93,133,150,121,87,95,101,95	178	89	0.000105823	0.0297564	0.127,0.052,0.035,0.039,0.013,0.174,0.036,0.025,0.053,0.047,0.029,0.043,0.0,0.043	0.172,0.004,0.013,0.007,0.007,0.056,0.016,0.0,0.003,0.0,0.011,0.005,0.005,0.021	0.028
14733	ENSG00000172831	CES2	chr16	+	66942104	66942571	66942104	66942249	66942647	66942785	14733	4,4,2,4,7,1,0,0,1,1,3,1,2,0	77,71,57,62,127,44,87,82,20,106,62,62,71,86	0,1,4,2,2,2,1,0,0,0,1,0,0,0	116,136,75,91,147,99,82,92,130,91,91,149,183,119	178	89	0.000243995	0.0466255	0.025,0.027,0.017,0.031,0.027,0.011,0.0,0.0,0.024,0.005,0.024,0.008,0.014,0.0	0.0,0.004,0.026,0.011,0.007,0.01,0.006,0.0,0.0,0.0,0.005,0.0,0.0,0.0	0.01
1959	ENSG00000254505	CHMP4A	chr14	-	24211410	24211592	24211414	24211592	24210653	24210768	1959	14,15,14,11,15,9,20,7,0,9,13,19,25,4	81,157,203,136,187,59,160,151,64,89,236,172,239,167	9,4,16,7,12,8,11,10,7,3,6,8,22,14	6.41853e+40	93	89	0.000250307	0.0472881	0.142,0.084,0.062,0.072,0.071,0.127,0.107,0.042,0.0,0.088,0.05,0.096,0.091,0.022	0.119,0.02,0.052,0.063,0.041,0.064,0.043,0.052,0.014,0.025,0.024,0.033,0.053,0.047	0.029
11014	ENSG00000104859	CLASRP	chr19	+	45068014	45068120	45068014	45068058	45068419	45068480	11014	6,5,2,2,0,10,2,1,1,3,2,0,1,3	25,26,27,13,22,29,18,4,19,21,12,19,4,8	0,3,0,0,0,2,0,1,0,0,0,0,0,0	27,29,26,21,12,21,22,13,25,28,18,21,22,11	151	89	3.13572e-06	0.0054473	0.124,0.102,0.042,0.083,0.0,0.169,0.061,0.128,0.03,0.078,0.089,0.0,0.128,0.181	0.0,0.057,0.0,0.0,0.0,0.053,0.0,0.043,0.0,0.0,0.0,0.0,0.0,0.0	0.076
1979	ENSG00000165959	CLMN	chr14	-	95194214	95194596	95194535	95194596	95193848	95193919	1979	8,12,13,18,6,9,14,8,0,18,10,6,9,14	17,14,26,88,15,5,34,14,14,29,42,23,11,8	7,9,9,2,10,4,3,17,0,3,15,1,5,0	50,38,38,59,48,113,59,28,20,69,68,42,26,24	178	89	6.29505e-05	0.0254542	0.19,0.3,0.2,0.093,0.167,0.474,0.171,0.222,0.0,0.237,0.106,0.115,0.29,0.467	0.065,0.106,0.106,0.017,0.094,0.017,0.025,0.233,0.0,0.021,0.099,0.012,0.088,0.0	0.154
16666	ENSG00000165959	CLMN	chr14	-	95194231	95194596	95194535	95194596	95193848	95193919	16666	5,12,13,18,6,8,14,8,0,15,10,6,9,14	17,14,26,88,15,5,34,14,14,29,42,23,11,8	7,9,9,2,10,4,3,17,0,2,12,1,5,0	50,38,38,59,48,113,59,28,20,69,68,42,26,24	178	89	6.47724e-05	0.0254542	0.128,0.3,0.2,0.093,0.167,0.444,0.171,0.222,0.0,0.205,0.106,0.115,0.29,0.467	0.065,0.106,0.106,0.017,0.094,0.017,0.025,0.233,0.0,0.014,0.081,0.012,0.088,0.0	0.146
1666	ENSG00000166855	CLPX	chr15	-	65158574	65158751	65158686	65158751	65157745	65157910	1666	5,39,39,31,64,6,37,84,8,31,29,25,20,7	0,0,0,0,0,0,0,0,0,0,0,0,0,0	0,135,91,20,71,5,16,101,73,13,131,19,30,4	0,1,1,0,1,0,0,1,1,0,1,0,0,0	178	89	2.56666e-06	0.00530102	1.0,1.0,1.0,1.0,1.0,1.0,1.0,1.0,1.0,1.0,1.0,1.0,1.0,1.0	NA,0.985,0.978,1.0,0.973,1.0,1.0,0.981,0.973,1.0,0.985,1.0,1.0,1.0	0.01
25087	ENSG00000119865	CNRIP1	chr2	-	68319221	68319322	68319253	68319322	68317156	68317307	25087	4,8,23,14,20,5,26,16,0,11,11,3,0,1	0,0,0,0,0,0,0,0,0,0,0,0,0,0	18,51,32,10,111,11,19,43,19,15,15,7,18,6	0,1,0,0,11,4,3,1,1,0,3,2,0,0	121	89	0.000124876	0.0324386	1.0,1.0,1.0,1.0,1.0,1.0,1.0,1.0,NA,1.0,1.0,1.0,NA,1.0	1.0,0.974,1.0,1.0,0.881,0.669,0.823,0.969,0.933,1.0,0.786,0.72,1.0,1.0	0.089
16635	ENSG00000166685	COG1	chr17	+	73206735	73206908	73206735	73206817	73207180	73207256	16635	24,9,7,6,12,17,11,11,12,9,7,12,1,22	87,76,76,62,62,100,91,65,85,69,81,79,99,89	3,5,11,1,12,3,14,2,1,12,4,9,1,5	101,107,73,111,80,154,106,82,78,129,86,151,106,110	178	89	0.000202125	0.0410098	0.121,0.056,0.044,0.046,0.088,0.078,0.057,0.078,0.066,0.061,0.041,0.071,0.005,0.11	0.015,0.023,0.07,0.004,0.07,0.01,0.062,0.012,0.006,0.044,0.023,0.029,0.005,0.022	0.038
4007	ENSG00000084636	COL16A1	chr1	-	31656097	31656444	31656399	31656444	31655313	31655502	4007	94,71,11,32,31,127,64,19,10,43,33,19,19,8	127,78,36,77,84,130,106,46,13,52,32,46,8,13	18,12,23,3,62,8,9,58,12,6,12,3,10,22	65,52,54,27,181,54,56,112,27,62,24,22,46,50	178	89	2.95838e-05	0.0182886	0.27,0.313,0.133,0.172,0.156,0.328,0.232,0.171,0.278,0.293,0.34,0.171,0.543,0.235	0.122,0.103,0.176,0.053,0.146,0.069,0.074,0.206,0.182,0.046,0.2,0.064,0.098,0.18	0.137
4275	ENSG00000095321	CRAT	chr9	-	129101743	129102057	129101882	129102057	129100510	129100689	4275	0,1,4,3,10,7,1,2,0,7,2,1,2,5	8,58,82,22,112,14,37,77,3,35,71,27,181,13	0,2,4,2,0,0,0,0,0,0,0,2,1,0	9,163,56,20,55,49,20,54,60,85,108,92,91,42	178	89	0.000182076	0.0395687	0.0,0.009,0.024,0.064,0.043,0.2,0.013,0.013,0.0,0.091,0.014,0.018,0.005,0.161	0.0,0.006,0.034,0.048,0.0,0.0,0.0,0.0,0.0,0.0,0.0,0.011,0.005,0.0	0.039
3258	ENSG00000163703	CRELD1	chr3	+	9943076	9943253	9943076	9943172	9943380	9943515	3258	4,2,1,8,15,9,5,6,0,3,5,7,0,8	37,33,57,30,93,27,35,45,17,32,34,46,34,36	0,2,3,0,5,0,2,16,1,2,0,0,5,0	33,95,84,38,69,43,69,56,89,64,81,125,153,30	170	89	0.000116139	0.031142	0.054,0.031,0.009,0.123,0.078,0.149,0.07,0.065,0.0,0.047,0.071,0.074,0.0,0.104	0.0,0.011,0.018,0.0,0.037,0.0,0.015,0.13,0.006,0.016,0.0,0.0,0.017,0.0	0.045
2027	ENSG00000103811	CTSH	chr15	-	78926174	78927781	78927712	78927781	78925333	78925440	2027	4,5,1,3,7,5,6,4,5,4,3,0,0,3	39,90,95,83,103,46,101,59,28,68,119,77,185,40	3,1,2,0,3,3,4,4,0,5,1,0,3,0	99,339,126,250,121,353,204,100,204,278,208,216,153,93	178	89	7.81442e-05	0.025455	0.049,0.027,0.005,0.018,0.033,0.052,0.029,0.033,0.082,0.029,0.012,0.0,0.0,0.036	0.015,0.001,0.008,0.0,0.012,0.004,0.01,0.02,0.0,0.009,0.002,0.0,0.01,0.0	0.022
7627	ENSG00000077063	CTTNBP2	chr7	-	117791127	117792781	117791290	117792781	117784250	117784454	7627	0,2,2,0,4,0,3,2,3,2,0,0,0,0	0,0,0,0,0,0,0,0,0,0,0,0,0,0	0,21,7,0,17,0,0,5,3,2,1,4,0,0	0,1,1,2,3,0,0,2,0,0,0,0,0,0	178	89	7.49101e-05	0.025455	NA,1.0,1.0,NA,1.0,NA,1.0,1.0,1.0,1.0,NA,NA,NA,NA	NA,0.913,0.778,0.0,0.739,NA,NA,0.556,1.0,1.0,1.0,1.0,NA,NA	0.224
1461	ENSG00000168872	DDX19A	chr16	+	70361417	70361636	70361417	70361510	70364542	70364645	1461	2,16,4,9,6,25,10,4,7,15,9,5,0,3	0,9,16,4,23,11,7,55,4,9,19,8,32,6	0,1,13,2,1,3,5,8,1,2,5,0,0,0	2,96,35,3,85,9,14,71,49,17,49,23,37,19	178	89	8.43386e-05	0.026208	1.0,0.471,0.111,0.529,0.115,0.532,0.417,0.035,0.467,0.455,0.191,0.238,0.0,0.2	0.0,0.005,0.157,0.25,0.006,0.143,0.152,0.053,0.01,0.056,0.049,0.0,0.0,0.0	0.277
7503	ENSG00000136271	DDX56	chr7	-	44572562	44572744	44572573	44572744	44572346	44572437	7503	10,25,8,14,15,16,15,18,7,19,7,9,14,8	50,51,20,51,42,27,47,49,13,63,27,39,26,31	0,10,14,0,18,9,4,8,3,1,15,13,5,10	15,94,59,21,64,31,43,35,63,39,86,60,44,36	100	89	0.000107392	0.0297564	0.151,0.304,0.263,0.196,0.241,0.345,0.221,0.246,0.324,0.212,0.187,0.17,0.324,0.187	0.0,0.086,0.174,0.0,0.2,0.205,0.076,0.169,0.041,0.022,0.134,0.162,0.092,0.198	0.129
40001	ENSG00000166444	DENND2B	chr11	-	8810915	8811335	8811246	8811335	8750620	8750725	40001	0,0,1,0,0,0,2,2,3,1,0,0,0,0	0,0,2,3,11,2,5,7,0,4,3,4,0,0	0,0,0,0,0,0,0,0,0,0,0,0,0,0	0,20,8,0,25,2,2,22,2,6,6,1,1,1	178	89	9.29536e-05	0.0284598	NA,NA,0.2,0.0,0.0,0.0,0.167,0.125,1.0,0.111,0.0,0.0,NA,NA	NA,0.0,0.0,NA,0.0,0.0,0.0,0.0,0.0,0.0,0.0,0.0,0.0,0.0	0.16
40502	ENSG00000181192	DHTKD1	chr10	+	12120181	12120674	12120181	12120267	12120786	12123221	40502	4,1,2,0,8,2,1,2,0,1,0,2,0,5	87,70,89,69,163,71,75,119,85,65,107,102,100,155	2,0,0,0,1,0,0,0,0,0,0,0,0,0	46,104,83,87,69,86,68,62,109,93,153,174,174,127	178	89	1.5781e-05	0.0134543	0.022,0.007,0.011,0.0,0.024,0.014,0.007,0.008,0.0,0.008,0.0,0.01,0.0,0.016	0.021,0.0,0.0,0.0,0.007,0.0,0.0,0.0,0.0,0.0,0.0,0.0,0.0,0.0	0.007
32770	ENSG00000213551	DNAJC9	chr10	-	73246438	73246799	73246687	73246799	73245921	73246176	32770	4,2,2,1,0,2,0,10,3,4,6,1,7,8	1,12,6,12,20,8,4,15,3,1,4,4,5,5	0,2,0,0,0,0,0,3,0,0,4,0,0,0	0,16,10,17,18,10,6,5,9,7,11,15,6,9	178	89	2.71761e-05	0.0182886	0.667,0.077,0.143,0.04,0.0,0.111,0.0,0.25,0.333,0.667,0.429,0.111,0.412,0.444	NA,0.059,0.0,0.0,0.0,0.0,0.0,0.231,0.0,0.0,0.154,0.0,0.0,0.0	0.229
37509	ENSG00000172269	DPAGT1	chr11	-	119101323	119101777	119101494	119101777	119101017	119101138	37509	5,1,0,2,0,1,2,1,2,1,0,3,1,0	0,18,10,16,58,9,18,53,2,20,17,22,11,20	0,1,0,0,1,0,0,2,1,0,0,0,0,0	8,94,38,15,68,6,25,40,35,36,79,46,53,25	178	89	6.04821e-05	0.0251379	1.0,0.027,0.0,0.059,0.0,0.053,0.053,0.009,0.333,0.024,0.0,0.064,0.043,0.0	0.0,0.005,0.0,0.0,0.007,0.0,0.0,0.024,0.014,0.0,0.0,0.0,0.0,0.0	0.115
8957	ENSG00000133884	DPF2	chr11	+	65346246	65346432	65346246	65346359	65348849	65348931	8957	5,2,3,3,6,8,0,13,0,3,5,3,2,0	19,32,35,41,69,6,53,65,11,67,38,25,29,46	0,2,4,0,16,0,2,2,1,0,3,0,1,0	29,171,69,31,118,33,44,140,109,71,86,122,118,70	162	89	0.000192442	0.040498	0.126,0.033,0.045,0.039,0.046,0.423,0.0,0.099,0.0,0.024,0.067,0.062,0.037,0.0	0.0,0.006,0.031,0.0,0.069,0.0,0.024,0.008,0.005,0.0,0.019,0.0,0.005,0.0	0.06
3634	ENSG00000132768	DPH2	chr1	+	43970009	43970322	43970009	43970270	43970595	43970708	3634	1,8,5,0,24,2,2,6,1,3,6,1,41,1	0,0,2,0,0,0,0,0,0,0,0,0,0,0	10,19,0,2,17,3,6,6,3,2,7,6,3,4	0,4,0,0,1,2,0,3,0,0,2,0,2,6	141	89	7.45877e-05	0.025455	1.0,1.0,0.612,NA,1.0,1.0,1.0,1.0,1.0,1.0,1.0,1.0,1.0,1.0	1.0,0.75,NA,1.0,0.915,0.486,1.0,0.558,1.0,1.0,0.688,1.0,0.486,0.296	0.187
14904	ENSG00000205250	E2F4	chr16	+	67197598	67197678	67197598	67197646	67197866	67198219	14904	1,0,3,1,0,3,3,0,0,4,0,1,2,0	19,42,55,41,116,40,77,34,29,89,67,68,32,23	0,0,0,0,0,0,0,0,0,0,0,0,2,0	32,187,92,55,147,101,127,69,80,84,115,103,47,41	121	89	7.84744e-05	0.025455	0.037,0.0,0.039,0.018,0.0,0.052,0.028,0.0,0.0,0.032,0.0,0.011,0.044,0.0	0.0,0.0,0.0,0.0,0.0,0.0,0.0,0.0,0.0,0.0,0.0,0.0,0.03,0.0	0.017
23255	ENSG00000121310	ECHDC2	chr1	-	52907623	52907948	52907867	52907948	52905033	52905090	23255	18,11,4,15,22,31,24,20,3,6,9,10,7,3	27,26,21,15,30,24,30,23,5,16,26,30,40,24	0,2,9,1,14,2,3,26,4,0,2,0,20,3	27,39,25,22,72,12,37,36,60,22,37,20,62,24	178	89	0.000140851	0.0339361	0.25,0.175,0.087,0.333,0.268,0.392,0.286,0.303,0.231,0.158,0.148,0.143,0.08,0.059	0.0,0.025,0.153,0.022,0.089,0.077,0.039,0.265,0.032,0.0,0.026,0.0,0.139,0.059	0.142
23256	ENSG00000121310	ECHDC2	chr1	-	52907623	52907948	52907867	52907948	52906518	52906611	23256	19,11,4,15,24,31,24,20,3,6,8,11,7,3	25,32,32,49,74,32,45,50,26,44,37,70,35,44	0,2,9,1,14,2,3,25,2,0,3,0,20,3	18,57,64,34,49,37,62,53,130,44,113,135,105,84	178	89	0.000161913	0.0363757	0.275,0.147,0.059,0.133,0.14,0.326,0.211,0.167,0.055,0.064,0.098,0.073,0.091,0.033	0.0,0.017,0.066,0.014,0.125,0.026,0.024,0.191,0.008,0.0,0.013,0.0,0.087,0.018	0.092
1256	ENSG00000103319	EEF2K	chr16	+	22258493	22258827	22258493	22258695	22260461	22260529	1256	0,1,2,2,5,3,4,3,2,2,5,2,0,3	12,13,11,1,45,17,9,38,1,13,18,9,0,0	0,3,5,2,4,0,0,0,5,0,0,2,0,0	0,76,41,5,108,6,11,52,46,21,70,18,47,4	178	89	0.000119382	0.0312636	0.0,0.037,0.083,0.5,0.053,0.081,0.182,0.038,0.5,0.071,0.122,0.1,NA,1.0	NA,0.019,0.057,0.167,0.018,0.0,0.0,0.0,0.052,0.0,0.0,0.053,0.0,0.0	0.185
13965	ENSG00000132507	EIF5A	chr17	+	7307647	7308113	7307647	7307752	7309614	7309800	13965	3,25,43,9,32,4,26,41,4,21,52,38,33,15	14,86,158,38,131,4,71,91,20,55,64,111,134,99	0,47,17,11,28,13,24,29,36,21,109,59,33,12	11,213,115,85,166,54,91,100,283,104,178,237,147,61	178	89	0.000204741	0.0410098	0.097,0.127,0.12,0.106,0.109,0.333,0.155,0.184,0.091,0.16,0.289,0.146,0.11,0.07	0.0,0.099,0.069,0.061,0.078,0.107,0.117,0.127,0.06,0.092,0.234,0.111,0.101,0.09	0.054
7622	ENSG00000049540	ELN	chr7	+	74060375	74060600	74060375	74060501	74061100	74061139	7622	3,2,6,1,1,0,1,2,0,4,5,3,0,0	4,13,16,19,11,10,17,8,0,20,11,17,0,4	0,3,0,0,6,0,0,2,1,0,0,1,2,0	6,47,37,8,70,20,13,26,17,23,10,27,8,3	178	89	5.97988e-05	0.0251379	0.273,0.071,0.158,0.026,0.043,0.0,0.029,0.111,NA,0.091,0.185,0.081,NA,0.0	0.0,0.031,0.0,0.0,0.041,0.0,0.0,0.037,0.029,0.0,0.0,0.018,0.111,0.0	0.07
3820	ENSG00000164010	ERMAP	chr1	+	42835731	42835764	42835731	42835760	42837157	42837190	3820	0,1,7,3,6,0,1,14,1,5,6,1,0,0	0,2,0,3,4,4,5,8,0,4,1,0,1,0	0,19,15,3,13,6,2,12,6,1,15,2,9,0	0,2,0,0,3,1,0,2,3,2,1,0,0,0	93	89	0.000170823	0.037615	NA,0.324,1.0,0.489,0.589,0.0,0.161,0.626,1.0,0.545,0.852,1.0,0.0,NA	NA,0.901,1.0,1.0,0.806,0.852,1.0,0.852,0.657,0.324,0.935,1.0,1.0,NA	-0.312
17113	ENSG00000139684	ESD	chr13	-	46797004	46797420	46797223	46797420	46793396	46793444	17113	0,0,0,0,0,0,0,0,0,0,0,0,0,1	0,1,0,0,2,0,0,1,0,0,0,0,6,0	0,2,3,0,3,3,0,2,2,0,2,1,4,0	0,0,1,0,1,2,0,0,4,0,0,1,3,0	178	89	0.000110932	0.0304445	NA,0.0,NA,NA,0.0,NA,NA,0.0,NA,NA,NA,NA,0.0,1.0	NA,1.0,0.6,NA,0.6,0.429,NA,1.0,0.2,NA,1.0,0.333,0.4,NA	-0.418
1087	ENSG00000167880	EVPL	chr17	-	76018094	76018258	76018160	76018258	76017738	76017911	1087	0,0,1,0,1,4,0,3,0,0,0,0,0,0	3,1,0,2,0,3,1,7,0,1,2,0,3,1	0,0,0,0,0,0,0,0,1,0,0,0,0,0	0,12,6,0,7,0,2,5,3,1,10,1,0,0	155	89	0.000200515	0.0410098	0.0,0.0,1.0,0.0,1.0,0.434,0.0,0.197,NA,0.0,0.0,NA,0.0,0.0	NA,0.0,0.0,NA,0.0,NA,0.0,0.0,0.161,0.0,0.0,0.0,NA,NA	0.201
1607	ENSG00000047346	FAM214A	chr15	-	52587055	52587219	52587150	52587219	52584744	52584944	1607	6,28,24,13,26,12,30,59,9,47,31,19,18,17	8,39,45,25,100,25,32,77,6,61,38,36,39,27	0,36,25,1,30,0,11,23,13,13,26,4,5,0	4,50,56,21,121,12,18,84,83,35,68,26,40,33	178	89	0.000240474	0.0462182	0.273,0.264,0.211,0.206,0.115,0.194,0.319,0.277,0.429,0.278,0.29,0.209,0.188,0.239	0.0,0.265,0.182,0.023,0.11,0.0,0.234,0.12,0.073,0.157,0.16,0.071,0.059,0.0	0.146
5603	ENSG00000153558	FBXL2	chr3	+	33378684	33378834	33378684	33378741	33383988	33384201	5603	2,6,7,10,0,17,2,1,0,2,2,0,1,0	0,1,1,6,1,0,4,2,1,2,2,2,4,0	0,0,1,0,3,1,0,1,0,0,3,0,0,0	4,10,7,1,13,3,3,10,1,2,6,1,13,7	178	89	3.62643e-06	0.00574185	1.0,0.75,0.778,0.455,0.0,1.0,0.2,0.2,0.0,0.333,0.333,0.0,0.111,NA	0.0,0.0,0.067,0.0,0.103,0.143,0.0,0.048,0.0,0.0,0.2,0.0,0.0,0.0	0.357
14218	ENSG00000269190	FBXO17	chr19	-	38975569	38975702	38975585	38975702	38949970	38950336	14218	0,0,0,0,0,0,0,0,0,0,0,0,0,0	1,3,1,0,0,0,2,1,4,3,4,2,3,0	4,0,1,0,2,0,2,0,2,1,0,2,3,2	10,12,9,4,32,1,0,5,18,9,5,6,13,4	105	89	3.92679e-05	0.0207247	0.0,0.0,0.0,NA,NA,NA,0.0,0.0,0.0,0.0,0.0,0.0,0.0,NA	0.253,0.0,0.086,0.0,0.05,0.0,1.0,0.0,0.086,0.086,0.0,0.22,0.164,0.298	-0.16
25923	ENSG00000160752	FDPS	chr1	+	155317965	155318377	155317965	155318291	155318664	155318814	25923	3,1,0,1,0,1,3,3,1,2,1,5,6,0	35,68,85,78,95,35,65,76,26,69,114,67,102,41	0,1,0,1,0,0,0,0,5,0,0,0,0,0	18,194,123,65,94,63,99,93,259,127,117,146,167,97	175	89	5.80569e-06	0.00772157	0.042,0.007,0.0,0.006,0.0,0.014,0.023,0.02,0.019,0.015,0.004,0.037,0.029,0.0	0.0,0.003,0.0,0.008,0.0,0.0,0.0,0.0,0.01,0.0,0.0,0.0,0.0,0.0	0.014
1647	ENSG00000182511	FES	chr15	+	90885036	90885585	90885036	90885258	90886960	90887057	1647	2,1,8,2,5,0,4,2,0,5,4,8,0,2	0,0,0,0,0,0,0,0,0,0,0,0,0,0	0,18,10,1,16,3,5,11,8,21,5,11,12,2	0,3,2,0,6,0,3,0,3,1,2,3,2,0	178	89	3.01524e-07	0.00250641	1.0,1.0,1.0,1.0,1.0,NA,1.0,1.0,NA,1.0,1.0,1.0,NA,1.0	NA,0.75,0.714,1.0,0.571,1.0,0.455,1.0,0.571,0.913,0.556,0.647,0.75,1.0	0.236
1249	ENSG00000141756	FKBP10	chr17	+	41819529	41820049	41819529	41819675	41820268	41820461	1249	4,19,2,3,4,9,2,5,5,2,5,6,3,2	8,90,31,22,27,19,60,26,11,12,16,58,22,15	0,2,7,0,2,2,6,9,2,1,0,0,1,0	16,92,44,24,99,46,24,71,53,62,37,40,76,0	178	89	0.000263088	0.0476507	0.2,0.095,0.031,0.064,0.069,0.191,0.016,0.088,0.185,0.077,0.135,0.049,0.064,0.062	0.0,0.011,0.074,0.0,0.01,0.021,0.111,0.06,0.019,0.008,0.0,0.0,0.007,NA	0.07
14566	ENSG00000141756	FKBP10	chr17	+	41819569	41820023	41819569	41819675	41820268	41820461	14566	4,19,2,3,4,9,2,6,5,2,6,6,3,3	8,90,31,22,27,19,60,26,11,12,16,58,22,15	0,3,7,1,2,2,6,10,3,2,2,0,1,0	16,92,44,24,99,46,24,71,53,62,37,40,76,0	178	89	0.000277872	0.0486347	0.2,0.095,0.031,0.064,0.069,0.191,0.016,0.103,0.185,0.077,0.158,0.049,0.064,0.091	0.0,0.016,0.074,0.02,0.01,0.021,0.111,0.066,0.028,0.016,0.026,0.0,0.007,NA	0.069
23007	ENSG00000160688	FLAD1	chr1	+	154992564	154992774	154992564	154992673	154992901	154993111	23007	2,2,0,3,0,5,0,0,3,1,0,3,0,0	2,3,2,1,1,7,4,3,1,6,3,5,0,0	0,0,0,0,0,2,0,0,0,1,0,0,0,0	20,12,3,4,2,3,7,0,6,9,1,6,0,0	178	89	7.465e-05	0.025455	0.333,0.25,0.0,0.6,0.0,0.263,0.0,0.0,0.6,0.077,0.0,0.231,NA,NA	0.0,0.0,0.0,0.0,0.0,0.25,0.0,NA,0.0,0.053,0.0,0.0,NA,NA	0.169
11427	ENSG00000089356	FXYD3	chr19	+	35122487	35122917	35122487	35122839	35123270	35123308	11427	36,34,69,33,109,72,32,82,53,27,127,50,104,53	0,8,10,0,3,7,6,2,5,3,8,6,12,5	52,60,59,55,65,96,45,37,106,89,88,108,71,76	30,11,15,20,22,29,6,5,19,16,38,7,10,37	167	89	5.92144e-05	0.0251379	1.0,0.694,0.786,1.0,0.951,0.846,0.74,0.956,0.85,0.827,0.894,0.816,0.822,0.85	0.48,0.744,0.677,0.594,0.612,0.638,0.8,0.798,0.748,0.748,0.552,0.892,0.791,0.523	0.174
11691	ENSG00000099860	GADD45B	chr19	+	2476147	2476634	2476147	2476402	2477028	2477436	11691	6,9,23,11,4,6,14,16,1,12,29,8,2,13	0,0,0,0,0,0,0,0,0,0,1,0,0,0	0,3,22,17,53,6,6,13,7,22,31,11,39,5	0,1,3,1,2,0,0,1,3,5,4,0,11,0	178	89	0.000100459	0.0295599	1.0,1.0,1.0,1.0,1.0,1.0,1.0,1.0,1.0,1.0,0.935,1.0,1.0,1.0	NA,0.6,0.786,0.895,0.93,1.0,1.0,0.867,0.538,0.688,0.795,1.0,0.639,1.0	0.169
7555	ENSG00000234741	GAS5	chr1	-	173864483	173865547	173865509	173865547	173864256	173864304	7555	1.08012e+55	1,4,0,3,0,5,5,2,9,3,5,1,0,2	9.8715e+52	6,7,5,13,5,13,12,9,7,9,5,9,3,20	178	89	9.77799e-08	0.00162559	0.998,0.993,1.0,0.996,1.0,0.994,0.996,0.997,0.997,0.998,0.998,0.999,1.0,0.998	0.988,0.991,0.994,0.987,0.985,0.982,0.987,0.979,0.993,0.989,0.997,0.991,0.995,0.978	0.009
7552	ENSG00000234741	GAS5	chr1	-	173864483	173864704	173864674	173864704	173864256	173864304	7552	1.06612e+55	4,11,7,16,12,10,18,7,38,18,14,13,0,7	9.44147e+52	15,18,29,29,13,22,27,8,15,23,36,17,5,11	178	89	1.10111e-06	0.00407365	0.993,0.982,0.994,0.978,0.982,0.987,0.984,0.989,0.987,0.989,0.993,0.99,1.0,0.992	0.969,0.976,0.965,0.97,0.959,0.969,0.971,0.981,0.985,0.972,0.975,0.982,0.99,0.987	0.014
7551	ENSG00000234741	GAS5	chr1	-	173865470	173865547	173865509	173865547	173864143	173864304	7551	33,41,180,116,239,94,130,100,229,95,171,222,136,121	1,4,0,3,0,5,5,2,9,3,5,1,0,2	57,62,151,117,116,67,119,91,118,24,127,178,141,147	6,7,5,13,5,13,12,9,7,9,5,9,3,20	128	89	4.08659e-06	0.00617633	0.958,0.877,1.0,0.964,1.0,0.929,0.948,0.972,0.947,0.957,0.96,0.994,1.0,0.977	0.869,0.86,0.955,0.862,0.942,0.782,0.873,0.875,0.921,0.65,0.946,0.932,0.97,0.836	0.086
4866	ENSG00000104381	GDAP1	chr8	+	74351273	74351466	74351273	74351321	74360136	74360310	4866	5,2,22,5,4,0,2,12,1,7,3,4,0,0	0,0,0,0,0,0,0,1,0,1,0,0,0,0	0,12,5,0,10,0,0,8,9,0,12,3,4,0	0,5,3,0,6,0,0,7,5,0,3,0,0,0	178	89	1.32086e-05	0.0125481	1.0,1.0,1.0,1.0,1.0,NA,1.0,0.857,1.0,0.778,1.0,1.0,NA,NA	NA,0.545,0.455,NA,0.455,NA,NA,0.364,0.474,NA,0.667,1.0,1.0,NA	0.347
10721	ENSG00000100031	GGT1	chr22	+	24603146	24603527	24603146	24603460	24607953	24608023	10721	0,3,5,0,10,2,1,2,0,1,0,11,16,1	0,0,0,0,5,0,0,0,0,0,0,2,3,0	10,4,5,1,13,8,0,21,10,0,13,21,5,0	0,0,0,0,0,0,0,0,3,0,2,0,0,0	156	89	0.000255886	0.0474315	NA,1.0,1.0,NA,0.533,1.0,1.0,1.0,NA,1.0,NA,0.758,0.753,1.0	1.0,1.0,1.0,1.0,1.0,1.0,NA,1.0,0.655,NA,0.788,1.0,1.0,NA	-0.045
5212	ENSG00000144591	GMPPA	chr2	+	219501475	219501720	219501475	219501579	219501850	219502037	5212	2,6,4,6,8,1,5,2,1,4,3,3,0,1	6,19,32,12,43,4,29,40,10,32,25,29,15,25	0,2,3,0,4,1,0,6,5,2,2,0,4,0	10,69,39,18,33,26,20,44,72,36,56,89,60,51	178	89	0.00010401	0.0297564	0.143,0.136,0.059,0.2,0.085,0.111,0.079,0.024,0.048,0.059,0.057,0.049,0.0,0.02	0.0,0.014,0.037,0.0,0.057,0.019,0.0,0.064,0.034,0.027,0.018,0.0,0.032,0.0	0.055
15288	ENSG00000166123	GPT2	chr16	+	46909683	46909927	46909683	46909893	46916627	46916707	15288	5,16,46,3,43,19,7,66,4,14,21,17,36,34	0,0,0,0,0,0,0,0,0,0,0,0,0,0	0,119,47,7,23,14,13,45,93,20,105,43,79,71	0,1,1,0,0,2,0,3,2,0,4,0,8,0	123	89	4.55478e-05	0.0213305	1.0,1.0,1.0,1.0,1.0,1.0,1.0,1.0,1.0,1.0,1.0,1.0,1.0,1.0	NA,0.989,0.971,1.0,1.0,0.835,1.0,0.916,0.971,1.0,0.95,1.0,0.877,1.0	0.038
369	ENSG00000105723	GSK3A	chr19	-	42241900	42242602	42242182	42242602	42239954	42240142	369	0,0,0,0,0,0,0,0,0,0,0,0,0,0	1,7,9,4,26,2,4,19,0,3,10,1,3,0	0,4,1,0,2,0,0,2,1,0,0,0,2,0	0,49,23,0,28,2,0,13,32,8,24,9,21,5	178	89	2.78378e-05	0.0182886	0.0,0.0,0.0,0.0,0.0,0.0,0.0,0.0,NA,0.0,0.0,0.0,0.0,NA	NA,0.039,0.021,NA,0.034,0.0,NA,0.071,0.015,0.0,0.0,0.0,0.045,0.0	-0.02
28769	ENSG00000213366	GSTM2	chr1	+	109669465	109669713	109669465	109669571	109671286	109671382	28769	136,110,41,88,60,175,83,32,9,157,69,25,20,14	11,14,8,21,26,15,30,5,4,20,13,14,13,3	0,56,102,6,214,21,20,229,41,12,22,8,30,22	34,39,44,22,74,47,75,52,63,63,59,66,28,70	178	89	7.94013e-05	0.025455	0.861,0.797,0.719,0.677,0.536,0.854,0.58,0.762,0.529,0.797,0.726,0.472,0.435,0.7	0.0,0.418,0.537,0.12,0.591,0.183,0.118,0.688,0.246,0.087,0.157,0.057,0.349,0.136	0.411
21713	ENSG00000006704	GTF2IRD1	chr7	+	74595013	74595119	74595013	74595051	74601043	74602591	21713	4,8,3,10,0,4,2,0,5,4,4,6,0,8	23,62,54,75,54,16,48,24,38,43,31,48,20,18	0,1,5,2,3,0,4,0,0,3,1,2,3,0	31,88,64,75,57,73,68,30,52,100,47,95,63,17	157	89	3.27223e-05	0.0182886	0.09,0.068,0.031,0.07,0.0,0.124,0.023,0.0,0.069,0.05,0.068,0.066,0.0,0.201	0.0,0.006,0.042,0.015,0.029,0.0,0.032,0.0,0.0,0.017,0.012,0.012,0.026,0.0	0.048
23753	ENSG00000114315	HES1	chr3	+	194136960	194137407	194136960	194137048	194137682	194138732	23753	28,28,23,109,12,21,25,8,9,22,25,33,11,7	124,215,210,506,160,91,179,77,81,171,185,343,101,54	25,14,34,33,56,20,48,22,22,58,9,14,32,18	1.77291e+41	178	89	0.000100294	0.0295599	0.101,0.061,0.052,0.097,0.036,0.103,0.065,0.049,0.053,0.06,0.063,0.046,0.052,0.061	0.066,0.023,0.042,0.016,0.072,0.027,0.05,0.033,0.025,0.032,0.016,0.013,0.031,0.034	0.03
15728	ENSG00000213614	HEXA	chr15	-	72345676	72346325	72346234	72346325	72345458	72345550	15728	22,9,12,16,7,20,22,4,17,25,23,18,1,17	138,99,193,192,114,243,282,37,143,165,185,242,132,216	3,13,17,7,10,11,7,10,14,17,7,5,7,7	1.14181e+41	178	89	2.81056e-05	0.0182886	0.074,0.043,0.03,0.04,0.03,0.04,0.038,0.051,0.056,0.07,0.059,0.036,0.004,0.038	0.013,0.035,0.042,0.019,0.02,0.022,0.015,0.031,0.031,0.024,0.014,0.006,0.013,0.013	0.022
1050	ENSG00000185359	HGS	chr17	+	81695785	81696041	81695785	81695999	81696356	81696529	1050	2,3,2,1,7,3,1,0,0,5,2,1,0,0	31,17,26,16,44,20,23,33,5,31,28,27,24,27	0,1,2,1,0,2,0,3,0,0,0,1,0,0	9,67,44,22,44,27,33,38,78,33,63,60,59,9	131	89	0.000219018	0.0428373	0.042,0.107,0.05,0.041,0.098,0.092,0.029,0.0,0.0,0.099,0.046,0.025,0.0,0.0	0.0,0.01,0.03,0.03,0.0,0.048,0.0,0.051,0.0,0.0,0.0,0.011,0.0,0.0	0.032
25487	ENSG00000204642	HLA-F	chr6	+	29723640	29724082	29723640	29723927	29724172	29724448	25487	8,15,14,30,30,12,40,1,8,27,13,7,0,1	24,38,47,48,46,26,107,16,14,28,35,20,8,13	0,13,20,1,89,2,16,11,5,16,12,7,10,1	31,186,73,102,231,92,80,32,69,136,85,48,72,20	178	89	0.000129868	0.0332163	0.143,0.165,0.13,0.238,0.246,0.188,0.157,0.03,0.222,0.325,0.157,0.149,0.0,0.037	0.0,0.034,0.12,0.005,0.162,0.011,0.091,0.147,0.035,0.056,0.066,0.068,0.065,0.024	0.093
6935	ENSG00000135486	HNRNPA1	chr12	+	54282799	54282932	54282799	54282874	54286661	54286732	6935	0,3,1,3,2,1,4,8,1,6,2,2,0,1	1,0,0,1,5,2,1,1,0,4,0,2,0,7	0,5,3,1,10,0,4,10,4,8,7,0,5,8	0,0,0,0,1,1,0,0,0,0,0,0,2,5	147	89	0.000249108	0.0472881	0.0,1.0,1.0,0.645,0.195,0.232,0.708,0.829,1.0,0.476,1.0,0.377,NA,0.08	NA,1.0,1.0,1.0,0.858,0.0,1.0,1.0,1.0,1.0,1.0,NA,0.602,0.492	-0.249
35043	ENSG00000122566	HNRNPA2B1	chr7	-	26192300	26192525	26192494	26192525	26190992	26191128	35043	63,163,130,214,165,117,134,232,82,230,115,112,51,163	23,33,53,70,40,16,38,45,30,46,39,57,47,52	9,56,147,25,153,26,45,150,66,18,87,29,67,64	13,45,58,44,50,45,68,44,79,27,33,61,81,73	178	89	3.07285e-05	0.0182886	0.578,0.712,0.551,0.605,0.673,0.785,0.638,0.72,0.577,0.714,0.596,0.496,0.352,0.61	0.257,0.384,0.559,0.221,0.605,0.224,0.249,0.63,0.295,0.25,0.569,0.192,0.293,0.305	0.255
22906	ENSG00000138668	HNRNPD	chr4	-	82356795	82356895	82356801	82356895	82355303	82355401	22906	65,179,142,179,86,139,126,124,144,171,178,145,184,109	0,0,0,0,0,0,0,0,0,0,0,0,0,0	1.17161e+41	0,0,1,0,2,0,0,3,2,1,0,1,0,0	95	89	0.000153738	0.0359986	1.0,1.0,1.0,1.0,1.0,1.0,1.0,1.0,1.0,1.0,1.0,1.0,1.0,1.0	1.0,1.0,0.993,1.0,0.986,1.0,1.0,0.984,0.99,0.995,1.0,0.994,1.0,1.0	0.004
643	ENSG00000101052	IFT52	chr20	+	43605001	43605216	43605001	43605073	43613849	43613976	643	0,3,0,0,3,0,0,1,1,1,0,2,0,0	3,11,10,14,22,0,16,12,4,7,17,10,3,0	0,0,0,0,0,0,0,0,0,4,0,0,0,0	0,35,28,11,47,13,17,37,23,20,32,30,15,9	178	89	0.000277912	0.0486347	0.0,0.12,0.0,0.0,0.064,NA,0.0,0.04,0.111,0.067,0.0,0.091,0.0,NA	NA,0.0,0.0,0.0,0.0,0.0,0.0,0.0,0.0,0.091,0.0,0.0,0.0,0.0	0.034
3170	ENSG00000163702	IL17RC	chr3	+	9923880	9924137	9923880	9924020	9924231	9924291	3170	37,11,18,32,52,26,41,4,18,29,30,29,6,15	22,38,86,39,135,8,37,102,21,62,79,67,139,96	0,22,31,3,41,10,20,9,25,16,19,11,22,16	46,216,140,65,189,106,83,140,266,109,174,279,239,137	178	89	3.194e-05	0.0182886	0.457,0.126,0.095,0.291,0.161,0.619,0.357,0.019,0.3,0.19,0.16,0.178,0.021,0.072	0.0,0.048,0.1,0.023,0.098,0.045,0.108,0.031,0.045,0.068,0.052,0.019,0.044,0.055	0.165
3276	ENSG00000068745	IP6K2	chr3	-	48694693	48695421	48695089	48695421	48694458	48694525	3276	33,69,63,64,121,44,51,69,23,107,52,88,26,24	8,24,57,59,57,12,25,28,11,57,0,61,13,23	3,51,74,6,82,21,28,68,28,30,31,46,22,9	47,85,60,68,86,33,74,23,76,75,5,146,45,19	178	89	6.68668e-05	0.0254542	0.673,0.59,0.356,0.352,0.515,0.647,0.505,0.552,0.511,0.484,1.0,0.419,0.5,0.343	0.031,0.231,0.381,0.042,0.323,0.241,0.159,0.596,0.156,0.167,0.756,0.136,0.196,0.191	0.274
20726	ENSG00000068745	IP6K2	chr3	-	48694693	48695421	48695089	48695421	48693059	48693179	20726	31,64,54,57,119,44,41,66,18,96,50,77,26,20	5,29,37,31,43,9,29,35,12,36,49,35,34,25	1,47,68,3,74,19,27,65,21,28,31,21,20,1	1,129,76,25,57,12,22,36,129,15,99,79,26,21	178	89	0.000279793	0.0487073	0.756,0.525,0.422,0.479,0.58,0.71,0.414,0.485,0.429,0.571,0.338,0.524,0.277,0.286	0.333,0.154,0.309,0.057,0.394,0.442,0.38,0.474,0.075,0.483,0.135,0.117,0.278,0.023	0.224
2583	ENSG00000126456	IRF3	chr19	-	49665483	49665857	49665630	49665857	49664673	49664846	2583	30,43,28,37,19,21,26,20,16,27,42,39,14,3	0,5,3,7,12,0,18,18,1,1,7,6,2,0	6,34,44,9,49,5,14,13,19,21,30,10,37,2	0,30,20,13,33,2,16,8,17,17,48,26,11,6	178	89	6.94144e-06	0.00854826	1.0,0.811,0.824,0.725,0.442,1.0,0.419,0.357,0.889,0.931,0.75,0.765,0.778,1.0	1.0,0.362,0.524,0.257,0.426,0.556,0.304,0.448,0.358,0.382,0.238,0.161,0.627,0.143	0.35
2581	ENSG00000126456	IRF3	chr19	-	49661449	49662328	49661947	49662328	49660712	49660828	2581	40,64,21,75,18,69,51,26,25,68,31,34,23,22	36,47,43,23,37,21,49,25,21,30,35,35,33,27	14,15,39,17,28,16,13,37,18,22,16,24,18,7	31,68,38,51,31,45,48,20,34,51,31,68,43,45	178	89	0.000198921	0.0410098	0.357,0.405,0.196,0.62,0.196,0.622,0.342,0.342,0.373,0.531,0.307,0.327,0.258,0.289	0.184,0.099,0.339,0.143,0.311,0.151,0.119,0.481,0.209,0.177,0.205,0.15,0.173,0.072	0.168
1811	ENSG00000213928	IRF9	chr14	+	24165056	24165379	24165056	24165183	24165846	24165962	1811	11,22,4,14,24,9,9,13,1,15,12,11,2,15	5,10,0,13,5,1,9,0,1,6,1,4,0,4	0,7,16,2,23,1,4,6,4,0,5,2,3,7	0,4,9,7,13,5,4,9,4,12,2,7,8,3	178	89	0.000221028	0.0429776	0.524,0.524,1.0,0.35,0.706,0.818,0.333,1.0,0.333,0.556,0.857,0.579,1.0,0.652	NA,0.467,0.471,0.125,0.469,0.091,0.333,0.25,0.333,0.0,0.556,0.125,0.158,0.538	0.358
16184	ENSG00000213928	IRF9	chr14	+	24162154	24162570	24162154	24162324	24162965	24163149	16184	1,9,3,4,5,4,8,2,0,0,1,4,0,6	41,74,62,68,240,14,42,205,19,44,38,39,46,58	0,0,5,0,5,0,1,4,3,0,0,0,0,0	34,195,100,35,236,28,50,189,168,30,103,71,69,73	178	89	0.000260206	0.0475376	0.012,0.057,0.024,0.029,0.01,0.125,0.087,0.005,0.0,0.0,0.013,0.049,0.0,0.049	0.0,0.0,0.024,0.0,0.01,0.0,0.01,0.01,0.009,0.0,0.0,0.0,0.0,0.0	0.028
7971	ENSG00000111203	ITFG2	chr12	+	2818105	2818353	2818105	2818277	2820085	2820225	7971	21,18,4,3,22,18,5,5,10,12,5,14,8,0	0,1,1,2,0,0,1,2,0,0,6,6,0,1	0,5,9,3,10,0,3,15,2,5,8,5,16,4	0,15,13,0,24,0,8,8,3,2,9,5,20,5	165	89	1.07708e-05	0.0108554	1.0,0.907,0.683,0.447,1.0,1.0,0.73,0.574,1.0,1.0,0.31,0.557,1.0,0.0	NA,0.152,0.272,1.0,0.184,NA,0.168,0.503,0.264,0.574,0.324,0.35,0.301,0.301	0.363
27680	ENSG00000138448	ITGAV	chr2	+	186630799	186631120	186630799	186630858	186633328	186633374	27680	0,0,0,1,2,4,2,6,2,2,1,1,0,1	0,1,3,0,5,0,3,58,1,2,2,0,0,0	0,0,0,0,2,0,0,1,0,0,0,0,0,0	0,37,18,2,53,1,3,24,4,1,24,0,5,0	178	89	4.51928e-06	0.0065333	NA,0.0,0.0,1.0,0.167,1.0,0.25,0.049,0.5,0.333,0.2,1.0,NA,1.0	NA,0.0,0.0,0.0,0.019,0.0,0.0,0.02,0.0,0.0,0.0,NA,0.0,NA	0.455
8791	ENSG00000107104	KANK1	chr9	+	710803	713749	710803	713464	730050	730248	8791	0,0,0,0,5,0,0,2,0,1,1,2,0,0	4,5,8,10,30,1,5,16,4,12,10,3,13,0	0,0,2,0,0,0,0,0,0,0,0,0,0,0	0,52,31,0,40,8,11,46,16,10,37,12,9,5	178	89	0.000142889	0.0339361	0.0,0.0,0.0,0.0,0.077,0.0,0.0,0.059,0.0,0.04,0.048,0.25,0.0,NA	NA,0.0,0.031,NA,0.0,0.0,0.0,0.0,0.0,0.0,0.0,0.0,0.0,0.0	0.034
917	ENSG00000108773	KAT2A	chr17	-	42119053	42119436	42119244	42119436	42118296	42118403	917	194,153,76,113,108,215,112,68,41,167,127,120,53,72	0,4,20,3,7,1,12,17,2,4,12,8,9,10	12,99,113,8,122,59,32,125,58,51,104,25,75,27	2,24,14,14,13,5,9,16,27,17,40,30,37,5	178	89	9.97632e-05	0.0295599	1.0,0.95,0.655,0.95,0.885,0.991,0.824,0.667,0.911,0.954,0.841,0.882,0.746,0.783	0.75,0.673,0.801,0.222,0.824,0.855,0.64,0.796,0.518,0.6,0.565,0.294,0.503,0.73	0.233
8351	ENSG00000104783	KCNN4	chr19	-	43769332	43769560	43769441	43769560	43768962	43769032	8351	3,7,5,3,0,10,7,0,22,15,2,10,0,2	13,21,28,7,15,38,62,1,64,35,10,100,0,1	3,13,3,9,6,9,13,12,3,4,2,7,10,1	85,119,40,123,46,164,98,37,36,137,49,115,28,37	178	89	0.000142572	0.0339361	0.103,0.143,0.082,0.176,0.0,0.116,0.053,0.0,0.147,0.176,0.091,0.048,NA,0.5	0.017,0.052,0.036,0.035,0.061,0.027,0.062,0.14,0.04,0.014,0.02,0.03,0.152,0.013	0.076
5608	ENSG00000117139	KDM5B	chr1	-	202741366	202741722	202741545	202741722	202740673	202740812	5608	3,35,37,34,56,2,22,59,9,33,48,38,21,16	0,0,0,0,0,0,0,0,0,0,0,0,0,0	0,142,71,1,85,10,22,57,76,11,110,17,28,18	0,4,1,1,1,0,0,0,1,0,1,0,0,0	178	89	5.03521e-05	0.0223889	1.0,1.0,1.0,1.0,1.0,1.0,1.0,1.0,1.0,1.0,1.0,1.0,1.0,1.0	NA,0.947,0.973,0.333,0.977,1.0,1.0,1.0,0.974,1.0,0.982,1.0,1.0,1.0	0.063
5715	ENSG00000142515	KLK3	chr19	+	50854914	50855424	50854914	50855001	50856239	50856399	5715	1.64511e+49	7.25964e+58	46,615,1497,168,1253,189,262,1448,1491,45,1771,1918,688,354	4.9023e+61	178	89	9.81478e-06	0.0105271	0.532,0.054,0.037,0.11,0.047,0.41,0.084,0.062,0.197,0.076,0.083,0.081,0.027,0.046	0.045,0.013,0.038,0.021,0.047,0.022,0.02,0.071,0.024,0.005,0.021,0.018,0.012,0.021	0.105
5049	ENSG00000055609	KMT2C	chr7	-	152158856	152159072	152158862	152159072	152157760	152157925	5049	1,1,1,4,0,5,0,0,3,2,1,3,0,4	0,4,2,3,1,1,7,10,0,2,4,0,0,0	0,1,0,0,0,0,1,0,0,0,0,0,0,0	0,6,5,2,13,4,3,10,3,1,14,0,0,1	95	89	0.000135574	0.0333779	1.0,0.19,0.319,0.555,0.0,0.824,0.0,0.0,1.0,0.484,0.19,1.0,NA,1.0	NA,0.135,0.0,0.0,0.0,0.0,0.238,0.0,0.0,0.0,0.0,NA,NA,0.0	0.471
25522	ENSG00000118162	KPTN	chr19	-	47480570	47480833	47480759	47480833	47480297	47480407	25522	6,9,1,2,3,7,11,12,6,7,4,9,7,0	5,3,8,4,8,3,6,2,0,5,6,6,10,0	3,1,4,0,2,0,2,2,1,1,1,3,6,0	3,12,11,4,7,18,4,1,13,13,6,6,13,8	178	89	0.000135336	0.0333779	0.375,0.6,0.059,0.2,0.158,0.538,0.478,0.75,1.0,0.412,0.25,0.429,0.259,NA	0.333,0.04,0.154,0.0,0.125,0.0,0.2,0.5,0.037,0.037,0.077,0.2,0.188,0.0	0.289
6446	ENSG00000155506	LARP1	chr5	+	154793799	154793922	154793799	154793901	154794099	154794262	6446	0,1,2,1,5,0,1,4,0,1,2,1,0,0	0,0,0,0,0,0,0,2,0,0,2,1,0,0	0,3,1,0,3,0,0,3,0,0,4,0,1,0	0,7,4,2,10,0,0,6,1,0,5,1,0,0	110	89	9.88676e-05	0.0295599	NA,1.0,1.0,1.0,1.0,NA,1.0,0.618,NA,1.0,0.447,0.447,NA,NA	NA,0.257,0.168,0.0,0.195,NA,NA,0.288,0.0,NA,0.393,0.0,1.0,NA	0.579
4130	ENSG00000001497	LAS1L	chrX	-	65528963	65529258	65529211	65529258	65528259	65528369	4130	3,0,2,9,5,8,2,2,1,4,0,1,0,0	0,24,26,18,9,4,21,35,3,25,19,23,13,0	0,0,4,0,2,0,0,0,0,0,3,2,0,0	9,72,42,12,34,16,37,59,45,49,60,63,27,22	178	89	0.000112622	0.0304445	1.0,0.0,0.037,0.2,0.217,0.5,0.045,0.028,0.143,0.074,0.0,0.021,0.0,NA	0.0,0.0,0.045,0.0,0.029,0.0,0.0,0.0,0.0,0.0,0.024,0.016,0.0,0.0	0.166
36760	ENSG00000132793	LPIN3	chr20	+	41348618	41348887	41348618	41348844	41349088	41349172	36760	2,3,2,1,0,0,1,6,0,2,1,4,4,0	0,0,0,0,0,0,0,0,1,0,0,0,0,0	0,10,8,2,7,2,2,2,0,1,7,3,0,0	0,2,1,0,0,0,0,1,0,0,1,0,0,0	132	89	0.000161037	0.0363757	1.0,1.0,1.0,1.0,NA,NA,1.0,1.0,0.0,1.0,1.0,1.0,1.0,NA	NA,0.771,0.844,1.0,1.0,1.0,1.0,0.574,NA,1.0,0.825,1.0,NA,NA	0.008
23640	ENSG00000138095	LRPPRC	chr2	-	43896418	43896706	43896633	43896706	43894544	43894629	23640	9,11,5,10,11,16,6,3,13,4,5,9,3,11	20,49,65,51,40,32,62,78,43,46,62,50,90,18	4,0,1,2,2,0,1,2,3,2,3,1,2,11	13,61,56,51,48,46,48,56,73,64,61,25,26,58	178	89	0.000134962	0.0333779	0.184,0.101,0.037,0.089,0.121,0.2,0.046,0.019,0.131,0.042,0.039,0.083,0.016,0.234	0.133,0.0,0.009,0.019,0.02,0.0,0.01,0.018,0.02,0.015,0.024,0.02,0.037,0.087	0.066
41952	ENSG00000007392	LUC7L	chr16	-	227981	228402	228332	228402	227241	227336	41952	5,19,19,45,30,18,18,30,7,29,13,15,14,17	0,7,8,6,0,0,5,1,2,7,4,6,2,0	2,8,21,0,41,5,11,36,12,2,23,15,10,0	12,13,9,15,11,3,7,6,21,8,9,8,3,1	178	89	0.000204388	0.0410098	1.0,0.576,0.543,0.789,1.0,1.0,0.643,0.938,0.636,0.674,0.619,0.556,0.778,1.0	0.077,0.235,0.538,0.0,0.651,0.455,0.44,0.75,0.222,0.111,0.561,0.484,0.625,0.0	0.4
17680	ENSG00000140280	LYSMD2	chr15	-	51737349	51737655	51737362	51737655	51724789	51725121	17680	3,31,29,17,21,0,19,16,9,20,10,18,17,13	0,0,0,0,0,0,0,0,0,0,0,0,0,0	5,63,26,22,49,17,22,34,35,18,30,31,70,12	0,2,1,0,0,0,4,0,0,1,0,1,2,0	102	89	0.000271826	0.0483011	1.0,1.0,1.0,1.0,1.0,NA,1.0,1.0,1.0,1.0,1.0,1.0,1.0,1.0	1.0,0.965,0.958,1.0,1.0,1.0,0.828,1.0,1.0,0.94,1.0,0.964,0.968,1.0	0.027
42153	ENSG00000234608	MAPKAPK5-AS1	chr12	-	111841084	111841451	111841326	111841451	111840332	111840477	42153	17,7,3,2,4,13,3,4,4,3,0,13,7,5	29,30,37,27,25,11,33,36,11,27,23,30,42,31	0,1,1,2,3,1,1,1,0,2,4,3,1,1	3,43,27,10,30,15,53,50,55,25,47,38,10,29	178	89	0.000131929	0.0333476	0.227,0.104,0.039,0.036,0.074,0.371,0.043,0.053,0.154,0.053,0.0,0.178,0.077,0.075	0.0,0.011,0.018,0.091,0.048,0.032,0.009,0.01,0.0,0.038,0.041,0.038,0.048,0.017	0.077
5986	ENSG00000166986	MARS1	chr12	+	57515919	57516158	57515919	57515991	57516244	57516337	5986	57,62,29,52,35,85,37,24,32,71,32,45,13,38	1.52136e+41	2,17,20,11,22,24,22,16,9,2,23,10,21,37	1.31181e+41	178	89	0.000217934	0.0428373	0.158,0.186,0.081,0.103,0.113,0.242,0.098,0.087,0.073,0.136,0.108,0.087,0.026,0.099	0.008,0.045,0.053,0.037,0.096,0.059,0.045,0.07,0.012,0.004,0.064,0.013,0.032,0.067	0.071
2192	ENSG00000125871	MGME1	chr20	+	17969800	17970370	17969800	17970130	17975683	17975903	2192	5,13,13,15,51,6,23,32,4,9,9,11,26,4	0,0,0,0,0,0,0,0,0,0,0,0,0,0	0,43,16,10,43,2,13,30,24,15,39,21,16,10	0,1,0,0,1,0,0,0,3,0,2,1,4,7	178	89	0.000168192	0.0372825	1.0,1.0,1.0,1.0,1.0,1.0,1.0,1.0,1.0,1.0,1.0,1.0,1.0,1.0	NA,0.956,1.0,1.0,0.956,1.0,1.0,1.0,0.8,1.0,0.907,0.913,0.667,0.417	0.106
26119	ENSG00000135596	MICAL1	chr6	-	109452020	109452401	109452245	109452401	109451599	109451700	26119	17,7,9,7,25,9,2,40,2,22,7,8,11,20	17,21,24,9,57,8,22,57,3,38,19,24,20,22	0,5,19,1,22,1,0,29,2,0,4,0,3,2	8,78,50,7,91,10,11,86,50,18,54,35,51,28	178	89	6.59611e-06	0.00843541	0.333,0.143,0.158,0.28,0.18,0.36,0.043,0.26,0.25,0.224,0.156,0.143,0.216,0.312	0.0,0.031,0.16,0.067,0.108,0.048,0.0,0.144,0.02,0.0,0.036,0.0,0.029,0.034	0.17
26114	ENSG00000135596	MICAL1	chr6	-	109446678	109446772	109446695	109446772	109446135	109446412	26114	9,1,2,8,3,11,5,10,2,5,1,5,5,0	237,118,64,102,175,146,126,109,46,154,62,69,118,105	0,0,3,1,4,0,1,9,0,3,0,0,1,0	28,127,97,71,211,55,93,203,102,66,101,109,112,126	106	89	0.000132388	0.0333476	0.031,0.007,0.026,0.062,0.014,0.059,0.032,0.072,0.035,0.027,0.013,0.057,0.034,0.0	0.0,0.0,0.025,0.012,0.016,0.0,0.009,0.036,0.0,0.037,0.0,0.0,0.007,0.0	0.023
8783	ENSG00000148343	MIGA2	chr9	+	129068197	129068975	129068197	129068332	129069075	129069129	8783	5,12,11,10,21,16,14,7,2,14,6,11,0,4	0,3,1,1,0,0,5,1,0,1,2,1,0,0	0,15,17,2,16,1,5,14,5,6,5,4,7,0	0,12,3,2,11,5,4,10,7,0,6,4,9,0	178	89	4.48347e-05	0.0213305	1.0,0.667,0.846,0.833,1.0,1.0,0.583,0.778,1.0,0.875,0.6,0.846,NA,1.0	NA,0.385,0.739,0.333,0.421,0.091,0.385,0.412,0.263,1.0,0.294,0.333,0.28,NA	0.437
812	ENSG00000186594	MIR22HG	chr17	-	1713702	1714014	1713855	1714014	1711503	1712399	812	3,16,12,9,1,10,9,11,4,9,13,8,0,0	0,1,1,1,0,0,1,0,0,1,0,0,0,0	11,29,23,11,54,2,9,36,17,23,19,10,16,36	0,9,16,3,18,4,1,10,4,6,2,3,3,0	178	89	5.54499e-05	0.0242593	1.0,0.889,0.857,0.818,1.0,1.0,0.818,1.0,1.0,0.818,1.0,1.0,NA,NA	1.0,0.617,0.418,0.647,0.6,0.2,0.818,0.643,0.68,0.657,0.826,0.625,0.727,1.0	0.258
816	ENSG00000186594	MIR22HG	chr17	-	1712588	1714014	1713855	1714014	1711518	1712399	816	1,9,5,8,1,1,8,8,4,7,11,4,0,0	0,1,1,1,0,0,1,0,0,1,0,0,0,0	11,23,21,4,42,1,3,31,10,17,15,7,16,31	0,9,16,3,18,4,1,10,4,6,2,3,3,0	178	89	0.000156378	0.0360115	1.0,0.818,0.714,0.8,1.0,1.0,0.8,1.0,1.0,0.778,1.0,1.0,NA,NA	1.0,0.561,0.396,0.4,0.538,0.111,0.6,0.608,0.556,0.586,0.789,0.538,0.727,1.0	0.308
4423	ENSG00000079277	MKNK1	chr1	-	46604164	46604255	46604226	46604255	46594112	46594280	4423	0,0,0,0,0,0,0,0,0,0,0,0,0,0	0,2,2,5,12,0,2,7,3,4,5,2,6,1	0,1,0,0,2,0,0,2,1,1,0,0,2,0	0,6,12,0,19,1,0,10,18,4,17,14,10,0	151	89	2.15004e-05	0.016525	NA,0.0,0.0,0.0,0.0,NA,0.0,0.0,0.0,0.0,0.0,0.0,0.0,0.0	NA,0.089,0.0,NA,0.058,0.0,NA,0.105,0.032,0.128,0.0,0.0,0.105,NA	-0.052
39988	ENSG00000129255	MPDU1	chr17	+	7586691	7587008	7586691	7586838	7587160	7587271	39988	4,3,4,10,2,3,10,6,0,5,7,4,5,4	17,12,28,8,14,3,2,12,2,10,20,14,11,8	0,10,9,3,4,0,1,0,5,5,7,3,11,0	16,32,26,26,13,22,19,18,47,33,25,45,47,34	178	89	0.00026837	0.0479747	0.105,0.111,0.067,0.385,0.067,0.333,0.714,0.2,0.0,0.2,0.149,0.125,0.185,0.2	0.0,0.135,0.148,0.055,0.133,0.0,0.026,0.0,0.051,0.07,0.123,0.032,0.105,0.0	0.14
14794	ENSG00000086504	MRPL28	chr16	-	370401	370509	370484	370509	369930	370225	14794	0,0,0,0,0,0,0,0,0,0,0,0,0,0	2,13,20,9,8,6,5,4,2,9,7,6,4,4	0,0,0,0,0,1,3,0,1,3,1,2,0,0	0,27,10,6,19,4,10,5,7,23,17,18,17,0	172	89	0.000267926	0.0479747	0.0,0.0,0.0,0.0,0.0,0.0,0.0,0.0,0.0,0.0,0.0,0.0,0.0,0.0	NA,0.0,0.0,0.0,0.0,0.115,0.134,0.0,0.069,0.063,0.03,0.054,0.0,NA	-0.039
940	ENSG00000183011	NAA38	chr17	-	7856984	7857198	7857014	7857198	7856684	7856843	940	88,124,105,71,82,92,95,64,49,59,130,91,96,79	6.59105e+45	192,99,107,136,93,192,194,106,184,230,121,208,93,181	1.05779e+49	119	89	2.42407e-05	0.0179112	0.091,0.081,0.052,0.063,0.093,0.095,0.079,0.059,0.047,0.072,0.077,0.053,0.069,0.061	0.12,0.086,0.08,0.082,0.118,0.094,0.112,0.116,0.083,0.108,0.091,0.087,0.067,0.118	-0.026
5235	ENSG00000104419	NDRG1	chr8	-	133279965	133280267	133280231	133280267	133264546	133264652	5235	16,14,15,33,1,54,19,7,10,39,5,15,12,12	20,67,110,54,358,35,60,673,23,130,71,95,130,29	0,8,10,12,7,7,10,7,8,19,4,5,15,4	41,935,516,41,863,78,66,1262,1721,90,528,513,720,201	178	89	5.76099e-05	0.024877	0.286,0.095,0.064,0.234,0.001,0.435,0.137,0.005,0.179,0.13,0.034,0.073,0.044,0.171	0.0,0.004,0.01,0.128,0.004,0.043,0.07,0.003,0.002,0.095,0.004,0.005,0.01,0.01	0.107
1943	ENSG00000119638	NEK9	chr14	-	75106465	75106702	75106501	75106702	75105949	75105996	1943	7,4,1,1,1,1,0,10,1,0,0,4,0,0	0,2,2,4,2,0,1,24,0,0,1,4,0,0	0,3,2,0,3,0,0,2,0,1,4,0,3,0	0,22,11,1,55,5,5,22,18,6,14,3,12,0	125	89	5.05014e-05	0.0223889	1.0,0.587,0.263,0.151,0.263,1.0,0.0,0.229,1.0,NA,0.0,0.416,NA,NA	NA,0.088,0.115,0.0,0.037,0.0,0.0,0.061,0.0,0.106,0.169,0.0,0.151,NA	0.386
4888	ENSG00000101361	NOP56	chr20	+	2655933	2656214	2655933	2656034	2656400	2656549	4888	9,19,29,23,19,9,22,30,16,25,24,21,18,12	14,49,85,46,62,19,98,82,31,75,122,77,44,77	0,27,13,10,11,17,18,22,12,22,20,20,20,2	35,179,90,55,112,54,80,78,103,92,125,84,86,55	178	89	0.000106792	0.0297564	0.243,0.162,0.146,0.2,0.133,0.191,0.101,0.155,0.205,0.143,0.09,0.12,0.17,0.072	0.0,0.07,0.067,0.083,0.047,0.136,0.101,0.124,0.055,0.107,0.074,0.106,0.104,0.018	0.074
16864	ENSG00000139910	NOVA1	chr14	-	26472246	26472391	26472319	26472391	26448851	26448963	16864	6,4,3,13,0,7,3,2,5,2,0,5,0,0	2,3,11,17,2,17,18,3,2,13,1,3,0,11	0,0,0,0,0,0,0,3,1,0,2,0,0,6	6,4,12,10,6,8,6,16,7,16,6,14,15,17	162	89	7.75299e-05	0.025455	0.622,0.423,0.13,0.296,0.0,0.184,0.084,0.268,0.579,0.078,0.0,0.478,NA,0.0	0.0,0.0,0.0,0.0,0.0,0.0,0.0,0.093,0.073,0.0,0.155,0.0,0.0,0.162	0.207
39300	ENSG00000123358	NR4A1	chr12	+	52056456	52056856	52056456	52056645	52057056	52057259	39300	261,668,792,1877,267,251,465,98,197,299,993,151,53,407	34,998,491,521,142,61,215,245,28,244,560,297,32,256	19,93,632,260,394,42,275,218,196,281,259,41,351,103	4.36145e+42	178	89	7.55563e-07	0.00358893	0.793,0.251,0.446,0.643,0.485,0.673,0.52,0.167,0.779,0.38,0.47,0.203,0.453,0.443	0.181,0.07,0.381,0.113,0.228,0.127,0.311,0.139,0.267,0.211,0.104,0.034,0.166,0.095	0.306
39296	ENSG00000123358	NR4A1	chr12	+	52055022	52055340	52055022	52055204	52056029	52056159	39296	9,88,81,165,50,5,23,33,9,33,80,23,1,96	20,461,416,278,73,12,129,245,13,152,358,174,41,181	0,33,102,6,86,0,4,80,17,16,61,6,54,12	32,453,435,416,577,85,214,663,446,262,719,333,658,427	178	89	0.000118178	0.0312636	0.184,0.087,0.089,0.229,0.255,0.172,0.082,0.063,0.257,0.098,0.101,0.062,0.012,0.21	0.0,0.035,0.105,0.007,0.069,0.0,0.009,0.057,0.019,0.03,0.041,0.009,0.039,0.014	0.105
41156	ENSG00000241058	NSUN6	chr10	-	18614447	18614613	18614459	18614613	18609844	18609926	41156	1,1,1,4,2,3,1,2,3,1,4,2,2,4	43,53,25,33,41,29,21,52,20,56,42,29,10,24	0,1,1,0,0,0,0,0,1,0,0,0,0,0	0,22,41,3,34,8,12,42,49,10,39,13,15,23	101	89	3.54399e-05	0.0193176	0.02,0.016,0.034,0.097,0.041,0.084,0.04,0.033,0.117,0.015,0.077,0.057,0.15,0.128	NA,0.039,0.021,0.0,0.0,0.0,0.0,0.0,0.018,0.0,0.0,0.0,0.0,0.0	0.059
5637	ENSG00000125458	NT5C	chr17	-	75130964	75131105	75131044	75131105	75130752	75130867	5637	24,39,25,23,50,25,42,13,29,36,35,17,22,39	32,42,38,30,55,15,31,26,32,23,36,36,61,26	23,41,43,29,51,28,51,20,43,60,31,26,17,22	44,83,70,78,50,87,67,30,131,103,52,129,134,26	169	89	0.000119413	0.0312636	0.283,0.328,0.257,0.288,0.324,0.467,0.416,0.208,0.323,0.452,0.339,0.199,0.16,0.441	0.216,0.206,0.244,0.164,0.349,0.145,0.286,0.26,0.147,0.235,0.239,0.096,0.063,0.308	0.109
41452	ENSG00000111696	NT5DC3	chr12	-	103780178	103780364	103780299	103780364	103777999	103778081	41452	0,0,4,0,2,5,0,1,1,0,0,0,0,0	3,0,8,4,26,0,1,28,2,3,11,5,0,8	0,0,0,0,0,0,0,0,0,0,0,0,0,0	0,25,16,0,50,4,0,17,11,0,34,0,8,0	178	89	0.000127653	0.0329028	0.0,NA,0.2,0.0,0.037,1.0,0.0,0.018,0.2,0.0,0.0,0.0,NA,0.0	NA,0.0,0.0,NA,0.0,0.0,NA,0.0,0.0,NA,0.0,NA,0.0,NA	0.121
9376	ENSG00000110713	NUP98	chr11	-	3760387	3760626	3760538	3760626	3753315	3753408	9376	0,0,0,0,0,0,0,0,0,0,0,0,0,0	0,0,3,0,16,0,3,12,0,4,4,1,13,0	0,5,2,0,2,0,3,6,3,3,5,1,3,1	0,23,14,2,22,8,1,22,7,3,13,5,2,9	178	89	4.31511e-08	0.00143477	NA,NA,0.0,NA,0.0,NA,0.0,0.0,NA,0.0,0.0,0.0,0.0,NA	NA,0.098,0.067,0.0,0.043,0.0,0.6,0.12,0.176,0.333,0.161,0.091,0.429,0.053	-0.167
9700	ENSG00000235823	OLMALINC	chr10	+	100373567	100374134	100373567	100374012	100381215	100381448	9700	17,5,0,3,19,12,3,17,1,2,5,10,3,11	40,15,7,4,30,1,18,84,6,11,9,16,95,31	0,7,2,0,1,0,1,1,3,9,4,3,3,0	15,32,27,23,20,24,19,28,57,15,37,34,44,32	178	89	0.000183501	0.0396194	0.175,0.143,0.0,0.273,0.241,0.857,0.077,0.092,0.077,0.083,0.217,0.238,0.016,0.151	0.0,0.099,0.036,0.0,0.024,0.0,0.026,0.018,0.026,0.231,0.051,0.042,0.033,0.0	0.147
24234	ENSG00000117385	P3H1	chr1	-	42755090	42755209	42755164	42755209	42754868	42754990	24234	6,3,3,2,8,5,3,4,0,2,0,3,0,0	5,20,21,13,29,0,15,22,2,8,6,30,5,5	0,2,5,0,8,0,1,0,0,0,0,3,0,0	7,34,24,19,33,3,15,32,23,34,33,45,18,8	163	89	0.000155248	0.0360115	0.396,0.076,0.072,0.077,0.131,1.0,0.098,0.09,0.0,0.12,0.0,0.052,0.0,0.0	0.0,0.031,0.102,0.0,0.117,0.0,0.035,0.0,0.0,0.0,0.0,0.035,0.0,0.0	0.128
16897	ENSG00000126226	PCID2	chr13	-	113190567	113190971	113190871	113190971	113185484	113185560	16897	26,16,11,22,14,15,11,28,24,16,13,27,11,27	14,31,57,23,56,16,44,93,7,51,54,45,28,22	5,13,12,3,4,8,9,37,5,22,13,7,13,32	12,160,76,31,140,32,58,146,108,53,177,57,120,68	178	89	8.06967e-05	0.025455	0.481,0.205,0.088,0.324,0.111,0.319,0.111,0.131,0.632,0.136,0.107,0.231,0.164,0.38	0.172,0.039,0.073,0.046,0.014,0.111,0.072,0.112,0.023,0.172,0.035,0.058,0.051,0.19	0.161
2199	ENSG00000148735	PLEKHS1	chr10	+	113755258	113755405	113755258	113755305	113766410	113766499	2199	1,4,6,0,9,0,2,65,0,1,2,0,29,2	0,7,9,3,17,0,0,92,0,4,4,2,27,4	0,10,1,2,8,0,3,7,2,1,7,0,1,0	0,73,10,6,30,0,3,29,5,16,46,3,5,0	178	89	4.07966e-05	0.0211951	1.0,0.222,0.25,0.0,0.209,NA,1.0,0.261,NA,0.111,0.2,0.0,0.349,0.2	NA,0.064,0.048,0.143,0.118,NA,0.333,0.108,0.167,0.03,0.071,0.0,0.091,NA	0.21
34191	ENSG00000147535	PLPP5	chr8	-	38267605	38267990	38267896	38267990	38266979	38267391	34191	7,48,45,35,205,58,10,400,22,34,39,68,57,68	62,89,128,60,268,26,59,420,42,68,151,95,94,102	0,48,77,6,113,11,6,146,57,19,26,24,112,119	5,211,172,88,233,81,90,190,326,130,252,289,341,222	178	89	0.000259881	0.0475376	0.053,0.212,0.15,0.226,0.277,0.527,0.078,0.323,0.208,0.2,0.114,0.264,0.233,0.25	0.0,0.102,0.183,0.033,0.195,0.064,0.032,0.278,0.08,0.068,0.049,0.04,0.141,0.211	0.117
15024	ENSG00000130175	PRKCSH	chr19	+	11449265	11449685	11449265	11449428	11450645	11450968	15024	11,14,6,10,6,22,10,2,5,7,11,9,12,0	5.41559e+41	0,6,8,2,6,4,3,3,1,2,0,7,2,4	7.88736e+43	178	89	4.88107e-05	0.0222323	0.01,0.012,0.008,0.01,0.006,0.035,0.009,0.006,0.006,0.007,0.012,0.008,0.018,0.0	0.0,0.004,0.009,0.001,0.007,0.002,0.002,0.006,0.001,0.001,0.0,0.003,0.002,0.005	0.007
39760	ENSG00000102317	RBM3	chrX	+	48575560	48575921	48575560	48575667	48576313	48576419	39760	8,13,11,17,26,5,12,17,3,23,8,17,0,7	11,67,93,77,226,27,40,85,24,30,60,39,125,23	0,13,9,5,19,4,3,8,5,5,19,3,8,4	39,178,120,65,394,76,78,164,178,127,146,78,188,56	178	89	1.38471e-06	0.00460414	0.267,0.088,0.056,0.099,0.054,0.085,0.13,0.091,0.059,0.277,0.062,0.179,0.0,0.132	0.0,0.035,0.036,0.037,0.024,0.026,0.019,0.024,0.014,0.019,0.061,0.019,0.021,0.034	0.086
16528	ENSG00000072042	RDH11	chr14	-	67692689	67693052	67692933	67693052	67692437	67692593	16528	19,48,32,28,102,3,10,225,1,45,8,18,23,38	147,815,639,366,3614,47,287,4268,26,399,379,209,1561,1037	0,11,20,0,11,0,2,63,29,0,17,10,22,7	8.31675e+47	178	89	2.22838e-06	0.00530102	0.061,0.029,0.024,0.037,0.014,0.031,0.017,0.026,0.019,0.053,0.01,0.041,0.007,0.018	0.0,0.003,0.012,0.0,0.003,0.0,0.002,0.022,0.005,0.0,0.006,0.004,0.004,0.005	0.023
16531	ENSG00000072042	RDH11	chr14	-	67692697	67693052	67692933	67693052	67692437	67692593	16531	19,55,34,27,102,3,10,227,1,45,8,18,23,39	147,815,639,366,3614,47,287,4268,26,399,379,209,1561,1037	0,12,20,0,16,0,2,69,31,0,16,9,22,7	8.31675e+47	178	89	2.79325e-05	0.0182886	0.061,0.033,0.026,0.036,0.014,0.031,0.017,0.026,0.019,0.053,0.01,0.041,0.007,0.018	0.0,0.004,0.012,0.0,0.005,0.0,0.002,0.024,0.006,0.0,0.005,0.003,0.004,0.005	0.023
36815	ENSG00000100918	REC8	chr14	+	24177708	24177940	24177708	24177758	24178090	24178222	36815	20,7,7,10,21,8,11,9,9,12,5,5,1,3	8,5,1,7,2,4,9,2,0,1,2,1,0,10	0,5,6,1,17,0,0,5,1,1,0,1,1,2	0,7,7,8,17,6,7,14,7,6,7,6,18,13	178	89	4.59402e-07	0.00305502	0.556,0.412,0.778,0.417,0.84,0.5,0.379,0.692,1.0,0.857,0.556,0.714,1.0,0.13	NA,0.263,0.3,0.059,0.333,0.0,0.0,0.152,0.067,0.077,0.0,0.077,0.027,0.071	0.521
3686	ENSG00000135597	REPS1	chr6	-	138912674	138912950	138912764	138912950	138911275	138911371	3686	7,6,1,4,7,1,3,3,1,5,7,0,1,20	44,85,95,160,105,71,63,129,31,94,91,59,77,88	0,3,2,0,0,0,1,0,0,3,1,1,0,1	7,113,103,42,74,29,93,110,122,104,118,62,83,101	178	89	2.18677e-05	0.016525	0.074,0.034,0.005,0.012,0.032,0.007,0.023,0.011,0.016,0.026,0.037,0.0,0.006,0.102	0.0,0.013,0.01,0.0,0.0,0.0,0.005,0.0,0.0,0.014,0.004,0.008,0.0,0.005	0.023
15074	ENSG00000007384	RHBDF1	chr16	-	60004	60279	60215	60279	59731	59826	15074	22,8,4,13,9,11,8,14,2,8,6,3,0,3	28,24,26,78,44,23,32,68,5,28,18,24,39,31	0,4,14,2,8,3,1,4,1,2,3,3,0,0	2,73,33,24,66,19,19,67,52,49,48,36,56,40	178	89	0.00015727	0.0360115	0.282,0.143,0.071,0.077,0.093,0.193,0.111,0.093,0.167,0.125,0.143,0.059,0.0,0.046	0.0,0.027,0.175,0.04,0.057,0.073,0.026,0.029,0.01,0.02,0.03,0.04,0.0,0.0	0.077
23695	ENSG00000122406	RPL5	chr1	+	92833502	92833949	92833502	92833660	92834778	92834913	23695	1,1,5,5,10,2,5,6,2,7,5,6,3,1	3.44178e+51	0,2,6,0,14,0,0,2,4,1,3,0,5,0	4.74381e+54	178	89	0.000158126	0.0360115	0.001,0.0,0.001,0.002,0.002,0.002,0.001,0.001,0.001,0.002,0.001,0.002,0.001,0.001	0.0,0.0,0.001,0.0,0.002,0.0,0.0,0.0,0.0,0.0,0.0,0.0,0.001,0.0	0.001
24870	ENSG00000117616	RSRP1	chr1	-	25244423	25244498	25244453	25244498	25243549	25243633	24870	0,2,1,2,16,4,10,21,2,8,2,6,3,2	5,4,3,11,8,3,8,17,3,3,5,12,12,6	0,4,4,0,5,0,0,7,6,4,3,1,3,0	0,7,18,15,18,5,23,13,21,12,8,7,17,27	119	89	0.000112451	0.0304445	0.0,0.272,0.2,0.12,0.599,0.499,0.483,0.48,0.333,0.666,0.23,0.272,0.158,0.2	NA,0.299,0.143,0.0,0.172,0.0,0.0,0.287,0.176,0.2,0.219,0.097,0.117,0.0	0.191
14692	ENSG00000174938	SEZ6L2	chr16	-	29898940	29899064	29899029	29899064	29897852	29897984	14692	209,224,109,108,280,166,56,57,205,56,110,122,102,121	0,0,0,0,0,0,0,0,0,0,0,0,0,0	118,88,90,107,109,131,129,32,145,254,96,235,302,109	1,0,0,0,0,0,2,0,1,1,0,1,0,0	178	89	0.000273101	0.0483011	1.0,1.0,1.0,1.0,1.0,1.0,1.0,1.0,1.0,1.0,1.0,1.0,1.0,1.0	0.983,1.0,1.0,1.0,1.0,1.0,0.97,1.0,0.986,0.992,1.0,0.992,1.0,1.0	0.005
11777	ENSG00000104897	SF3A2	chr19	+	2245508	2245865	2245508	2245555	2246752	2247206	11777	2,2,1,3,4,5,5,1,2,7,2,1,0,2	53,60,91,40,115,10,80,55,48,58,53,52,46,37	0,1,3,0,4,0,4,0,2,0,0,0,1,0	29,174,114,103,159,117,77,97,120,135,105,173,125,38	178	89	6.48291e-05	0.0254542	0.019,0.016,0.005,0.036,0.017,0.2,0.03,0.009,0.02,0.057,0.019,0.01,0.0,0.026	0.0,0.003,0.013,0.0,0.012,0.0,0.025,0.0,0.008,0.0,0.0,0.0,0.004,0.0	0.029
2254	ENSG00000127990	SGCE	chr7	-	94597748	94598004	94597929	94598004	94588688	94588732	2254	1,6,2,2,1,0,2,1,4,4,2,11,3,0	0,1,6,0,0,0,3,0,0,0,0,3,0,0	0,2,1,1,0,1,0,3,0,2,1,2,1,0	0,3,5,2,0,1,2,3,7,5,4,4,0,1	178	89	2.50215e-05	0.0180862	1.0,0.75,0.143,1.0,1.0,NA,0.25,1.0,1.0,1.0,1.0,0.647,1.0,NA	NA,0.25,0.091,0.2,NA,0.333,0.0,0.333,0.0,0.167,0.111,0.2,1.0,0.0	0.592
23241	ENSG00000118473	SGIP1	chr1	+	66533574	66533937	66533574	66533672	66534245	66534368	23241	0,1,4,3,0,0,3,0,1,0,1,0,0,0	1,0,0,0,0,1,0,0,0,0,0,0,0,0	0,0,1,1,0,0,1,2,1,2,1,1,0,1	0,0,1,2,3,0,5,0,1,0,0,0,0,0	178	89	6.89051e-05	0.025455	0.0,1.0,1.0,1.0,NA,0.0,1.0,NA,1.0,NA,1.0,NA,NA,NA	NA,NA,0.333,0.2,0.0,NA,0.091,1.0,0.333,1.0,1.0,1.0,NA,1.0	0.154
35646	ENSG00000139146	SINHCAF	chr12	-	31323736	31324162	31323943	31324162	31298076	31298224	35646	0,0,0,0,0,0,0,0,0,0,0,0,0,0	0,8,10,1,8,0,2,4,3,0,2,3,6,0	0,2,0,1,0,0,0,4,1,0,2,0,1,0	0,45,30,7,27,0,3,15,31,4,24,6,5,0	178	89	0.000179659	0.0393005	NA,0.0,0.0,0.0,0.0,NA,0.0,0.0,0.0,NA,0.0,0.0,0.0,NA	NA,0.022,0.0,0.067,0.0,NA,0.0,0.118,0.016,0.0,0.04,0.0,0.091,NA	-0.032
24413	ENSG00000189339	SLC35E2B	chr1	-	1670036	1670151	1670097	1670151	1669663	1669736	24413	0,4,1,2,4,1,0,2,0,2,0,1,0,0	0,6,6,1,7,0,2,26,0,8,6,8,0,0	0,0,0,0,2,0,0,0,0,0,0,0,0,0	0,59,9,3,16,1,1,19,13,2,31,11,12,0	150	89	7.29336e-05	0.025455	NA,0.283,0.09,0.543,0.253,1.0,0.0,0.044,NA,0.129,0.0,0.069,NA,NA	NA,0.0,0.0,0.0,0.069,0.0,0.0,0.0,0.0,0.0,0.0,0.0,0.0,NA	0.235
1143	ENSG00000159210	SNF8	chr17	-	48936130	48936242	48936169	48936242	48931642	48931717	1143	3,2,1,2,0,2,2,1,4,1,0,4,0,8	0,0,0,0,0,0,0,0,0,0,0,0,0,0	0,1,2,2,1,2,1,0,0,1,1,0,0,0	0,0,2,2,0,1,0,1,0,2,3,0,0,0	128	89	1.49453e-05	0.0134306	1.0,1.0,1.0,1.0,NA,1.0,1.0,1.0,1.0,1.0,NA,1.0,NA,1.0	NA,1.0,0.41,0.41,1.0,0.582,1.0,0.0,NA,0.258,0.188,NA,NA,NA	0.461
2205	ENSG00000175061	SNHG29	chr17	+	16439326	16439703	16439326	16439414	16440184	16440253	2205	48,331,635,1846,517,83,295,424,293,534,861,440,267,270	6.23275e+41	7.94884e+40	1.7869e+43	178	89	3.07706e-05	0.0182886	0.279,0.336,0.409,0.208,0.36,0.23,0.298,0.253,0.25,0.429,0.319,0.428,0.39,0.365	0.182,0.262,0.237,0.25,0.231,0.219,0.259,0.173,0.151,0.217,0.239,0.336,0.267,0.205	0.095
12354	ENSG00000101400	SNTA1	chr20	-	33412185	33412426	33412295	33412426	33410134	33410331	12354	0,0,0,0,0,0,0,0,0,0,0,0,0,0	9,11,48,5,24,1,25,9,7,7,18,12,17,15	0,1,1,2,1,0,1,0,3,0,2,1,0,0	15,44,30,15,18,18,26,19,60,8,38,51,29,37	178	89	7.1311e-07	0.00358893	0.0,0.0,0.0,0.0,0.0,0.0,0.0,0.0,0.0,0.0,0.0,0.0,0.0,0.0	0.0,0.011,0.016,0.062,0.027,0.0,0.019,0.0,0.024,0.0,0.026,0.01,0.0,0.0	-0.014
6992	ENSG00000135317	SNX14	chr6	-	85593578	85593857	85593833	85593857	85574257	85574378	6992	0,0,2,4,2,0,2,8,1,3,3,3,0,3	0,0,0,0,0,0,0,0,0,0,0,0,0,0	0,29,11,0,33,2,1,17,10,6,12,0,7,2	0,2,0,0,2,0,0,1,1,1,1,0,1,0	178	89	1.07738e-05	0.0108554	NA,NA,1.0,1.0,1.0,NA,1.0,1.0,1.0,1.0,1.0,1.0,NA,1.0	NA,0.879,1.0,NA,0.892,1.0,1.0,0.895,0.833,0.75,0.857,NA,0.778,1.0	0.101
15438	ENSG00000290387	SORD2P	chr15	-	44831528	44831703	44831601	44831703	44828449	44828571	15438	1,40,50,16,98,6,25,112,9,40,123,62,23,47	0,0,0,0,0,0,0,0,0,0,0,0,0,0	0,302,82,14,68,49,44,71,249,56,453,163,143,12	0,0,1,0,2,0,0,0,1,0,1,1,1,0	162	89	9.32966e-05	0.0284598	1.0,1.0,1.0,1.0,1.0,1.0,1.0,1.0,1.0,1.0,1.0,1.0,1.0,1.0	NA,1.0,0.978,1.0,0.949,1.0,1.0,1.0,0.993,1.0,0.996,0.989,0.987,1.0	0.008
6302	ENSG00000072195	SPEG	chr2	+	219443107	219443440	219443107	219443150	219444029	219444059	6302	18,13,9,16,21,16,2,36,3,23,12,6,4,14	0,1,1,1,0,0,1,3,0,3,0,0,0,0	0,7,16,0,69,3,3,113,11,7,7,1,5,2	0,4,8,0,12,2,0,13,6,3,1,3,2,0	178	89	0.000213801	0.0424454	1.0,0.867,0.818,0.889,1.0,1.0,0.5,0.857,1.0,0.793,1.0,1.0,1.0,1.0	NA,0.467,0.5,NA,0.742,0.429,1.0,0.813,0.478,0.538,0.778,0.143,0.556,1.0	0.289
22631	ENSG00000136450	SRSF1	chr17	-	58005731	58005973	58005800	58005973	58005413	58005600	22631	0,0,0,0,0,0,0,0,0,0,0,0,0,0	42,90,129,118,245,70,103,268,66,190,118,97,148,104	0,2,1,0,3,0,0,0,1,0,2,0,3,0	16,389,190,36,239,55,102,307,248,103,263,111,147,119	158	89	3.64221e-05	0.0195328	0.0,0.0,0.0,0.0,0.0,0.0,0.0,0.0,0.0,0.0,0.0,0.0,0.0,0.0	0.0,0.003,0.003,0.0,0.007,0.0,0.0,0.0,0.002,0.0,0.004,0.0,0.011,0.0	-0.002
27725	ENSG00000115875	SRSF7	chr2	-	38749239	38749564	38749528	38749564	38748578	38748653	27725	26,63,37,48,9,46,42,71,25,89,20,62,49,60	3,54,48,44,42,27,36,102,16,34,37,52,102,12	9,34,23,1,39,16,14,54,18,10,47,10,24,24	23,139,70,56,85,21,93,107,121,77,60,73,144,107	178	89	7.3943e-06	0.00878073	0.812,0.368,0.278,0.353,0.097,0.46,0.368,0.258,0.439,0.567,0.213,0.373,0.194,0.714	0.164,0.109,0.141,0.009,0.187,0.276,0.07,0.201,0.069,0.061,0.281,0.064,0.077,0.101	0.263
27724	ENSG00000115875	SRSF7	chr2	-	38749140	38749564	38749528	38749564	38748578	38748653	27724	26,62,32,46,6,44,42,65,25,88,19,59,40,53	3,54,48,44,42,27,36,102,16,34,37,52,102,12	9,30,20,0,28,16,12,45,16,10,42,6,20,23	23,139,70,56,85,21,93,107,121,77,60,73,144,107	178	89	1.35978e-05	0.0125591	0.812,0.365,0.25,0.343,0.067,0.449,0.368,0.242,0.439,0.564,0.204,0.362,0.164,0.688	0.164,0.097,0.125,0.0,0.141,0.276,0.061,0.174,0.062,0.061,0.259,0.039,0.065,0.097	0.264
99	ENSG00000100242	SUN2	chr22	-	38740888	38741050	38741006	38741050	38740266	38740432	99	14,29,6,14,15,18,12,18,4,21,11,11,6,12	4,19,23,16,81,6,23,72,2,9,20,32,11,3	0,8,11,3,32,5,9,28,6,5,8,1,8,5	1,111,59,15,151,28,18,50,72,31,118,46,109,4	178	89	7.49271e-05	0.025455	0.636,0.433,0.115,0.304,0.085,0.6,0.207,0.111,0.5,0.538,0.216,0.147,0.214,0.667	0.0,0.035,0.085,0.091,0.096,0.082,0.2,0.219,0.04,0.075,0.033,0.011,0.035,0.385	0.242
9723	ENSG00000291093	SVIL-AS1	chr10	+	29409533	29409683	29409533	29409658	29415356	29415412	9723	0,12,14,6,2,2,8,15,4,2,13,5,16,2	2,10,29,28,21,7,13,35,9,6,18,8,13,14	5,39,20,12,17,2,16,25,33,7,33,8,10,7	8,40,17,10,23,2,15,32,54,7,25,15,4,0	114	89	0.000214461	0.0424454	0.0,0.484,0.274,0.143,0.069,0.182,0.325,0.251,0.258,0.206,0.361,0.328,0.49,0.1	0.328,0.432,0.479,0.484,0.366,0.438,0.454,0.379,0.323,0.438,0.508,0.294,0.661,1.0	-0.222
6877	ENSG00000078269	SYNJ2	chr6	+	158059256	158059537	158059256	158059353	158061991	158062164	6877	2,0,0,0,0,4,0,0,0,0,0,0,0,0	0,1,3,1,9,0,1,13,0,2,0,0,0,0	0,3,1,0,4,0,0,1,0,0,0,0,0,0	0,14,1,0,5,0,0,8,5,0,1,2,0,0	178	89	4.84044e-05	0.0222323	1.0,0.0,0.0,0.0,0.0,1.0,0.0,0.0,NA,0.0,NA,NA,NA,NA	NA,0.097,0.333,NA,0.286,NA,NA,0.059,0.0,NA,0.0,0.0,NA,NA	0.112
3534	ENSG00000166337	TAF10	chr11	-	6611534	6611818	6611663	6611818	6611387	6611452	3534	44,28,30,31,16,31,16,14,9,34,22,16,14,20	1.92165e+41	11,12,17,11,16,17,5,25,20,21,14,10,15,10	2.25282e+41	178	89	0.000185973	0.0396385	0.103,0.078,0.068,0.066,0.03,0.099,0.041,0.04,0.036,0.066,0.054,0.037,0.033,0.055	0.024,0.021,0.046,0.026,0.035,0.03,0.013,0.074,0.024,0.04,0.031,0.009,0.026,0.021	0.028
29691	ENSG00000162227	TAF6L	chr11	+	62782112	62782519	62782112	62782333	62782692	62782825	29691	0,4,3,1,8,4,2,0,0,4,2,0,0,0	9,24,27,11,26,5,10,18,7,16,15,13,12,14	0,0,0,1,3,0,0,1,0,1,0,2,0,0	29,34,27,13,22,11,38,33,43,23,29,18,12,5	178	89	0.000140311	0.0339361	0.0,0.077,0.053,0.043,0.133,0.286,0.091,0.0,0.0,0.111,0.062,0.0,0.0,0.0	0.0,0.0,0.0,0.037,0.064,0.0,0.0,0.015,0.0,0.021,0.0,0.053,0.0,0.0	0.048
39964	ENSG00000149591	TAGLN	chr11	+	117199369	117199749	117199369	117199432	117203001	117203193	39964	5,18,31,17,39,18,21,13,5,14,25,9,2,5	9.70813e+47	0,36,18,19,72,6,22,29,11,23,34,6,6,0	5.71178e+54	178	89	0.000263691	0.0476507	0.003,0.011,0.009,0.012,0.013,0.016,0.007,0.008,0.007,0.006,0.01,0.003,0.001,0.007	0.0,0.01,0.004,0.009,0.006,0.002,0.005,0.004,0.002,0.005,0.009,0.001,0.001,0.0	0.004
7066	ENSG00000231925	TAPBP	chr6	-	33313216	33313864	33313693	33313864	33304988	33305387	7066	9,41,38,21,90,17,29,84,10,27,38,16,33,17	0,0,0,0,0,0,0,0,0,0,0,0,0,0	28,321,119,22,283,34,15,83,125,62,178,37,53,16	0,3,0,0,3,2,1,1,0,0,1,0,0,0	178	89	7.61994e-05	0.025455	1.0,1.0,1.0,1.0,1.0,1.0,1.0,1.0,1.0,1.0,1.0,1.0,1.0,1.0	1.0,0.982,1.0,1.0,0.979,0.895,0.882,0.976,1.0,1.0,0.989,1.0,1.0,1.0	0.021
6206	ENSG00000125875	TBC1D20	chr20	-	440964	442043	441587	442043	440247	440389	6206	1,0,8,3,16,0,1,10,0,3,3,3,0,0	3,12,15,7,46,2,21,58,7,8,15,16,2,0	0,0,3,0,11,0,0,14,2,0,1,0,0,0	11,93,29,3,88,14,11,71,38,12,51,24,45,8	178	89	6.73675e-05	0.0254542	0.143,0.0,0.211,0.176,0.148,0.0,0.023,0.079,0.0,0.158,0.091,0.086,0.0,NA	0.0,0.0,0.049,0.0,0.059,0.0,0.0,0.09,0.026,0.0,0.01,0.0,0.0,0.0	0.069
19827	ENSG00000154144	TBRG1	chr11	+	124626459	124626751	124626459	124626609	124626903	124627050	19827	49,40,31,27,41,47,26,49,24,19,18,45,40,68	19,37,42,12,3,15,29,35,22,23,20,55,24,35	0,8,40,14,31,9,8,33,24,31,15,12,16,16	12,26,45,22,20,7,45,22,43,69,40,62,22,36	178	89	4.4976e-05	0.0213305	0.563,0.351,0.27,0.529,0.872,0.61,0.31,0.412,0.353,0.292,0.31,0.29,0.455,0.493	0.0,0.133,0.308,0.241,0.437,0.391,0.082,0.429,0.218,0.183,0.158,0.088,0.267,0.182	0.214
36532	ENSG00000137801	THBS1	chr15	+	39588525	39588787	39588525	39588699	39588958	39589086	36532	0,30,20,17,9,11,9,53,1,18,25,12,3,0	1,47,26,5,13,5,15,67,0,8,30,18,0,0	0,16,26,1,72,0,0,75,2,3,10,0,7,2	0,256,59,2,382,0,15,137,16,11,93,7,6,0	177	89	0.000185842	0.0396385	0.0,0.243,0.279,0.631,0.258,0.525,0.232,0.285,1.0,0.531,0.295,0.251,1.0,NA	NA,0.03,0.181,0.201,0.087,NA,0.0,0.216,0.059,0.121,0.051,0.0,0.37,1.0	0.232
17319	ENSG00000137210	TMEM14B	chr6	+	10755141	10755232	10755141	10755225	10756466	10756981	17319	22,126,216,221,224,34,98,198,88,202,244,152,289,115	0,0,0,0,0,0,0,0,0,0,0,0,0,0	7.92903e+40	0,0,0,0,1,0,2,0,2,1,1,1,0,1	96	89	2.37692e-06	0.00530102	1.0,1.0,1.0,1.0,1.0,1.0,1.0,1.0,1.0,1.0,1.0,1.0,1.0,1.0	1.0,1.0,1.0,1.0,0.995,1.0,0.992,1.0,0.998,0.996,0.997,0.997,1.0,0.996	0.002
2712	ENSG00000127419	TMEM175	chr4	+	948115	948615	948115	948154	950420	950518	2712	17,16,8,8,13,20,14,4,7,8,5,14,8,15	2,9,15,5,20,15,10,17,0,7,6,6,33,9	0,5,21,0,7,1,1,10,4,2,3,4,12,3	8,21,17,6,11,6,8,15,23,13,10,33,38,33	178	89	2.00226e-05	0.0159983	0.81,0.471,0.211,0.444,0.245,0.4,0.412,0.105,1.0,0.364,0.294,0.538,0.108,0.455	0.0,0.106,0.382,0.0,0.241,0.077,0.059,0.25,0.08,0.071,0.13,0.057,0.136,0.043	0.302
8645	ENSG00000106771	TMEM245	chr9	-	109073247	109073438	109073355	109073438	109064476	109064567	8645	1,6,0,2,9,15,7,0,4,2,0,5,4,3	0,5,10,3,23,6,7,18,1,0,11,2,6,0	0,0,1,0,0,0,1,6,0,0,0,0,0,0	0,64,16,4,104,2,10,12,21,9,41,17,26,1	178	89	3.2566e-05	0.0182886	1.0,0.375,0.0,0.25,0.164,0.556,0.333,0.0,0.667,1.0,0.0,0.556,0.25,1.0	NA,0.0,0.03,0.0,0.0,0.0,0.048,0.2,0.0,0.0,0.0,0.0,0.0,0.0	0.418
43	ENSG00000184012	TMPRSS2	chr21	-	41497935	41498189	41498118	41498189	41494355	41494578	43	14,9,10,4,35,18,6,8,6,3,34,11,30,12	77,466,710,136,2476,39,69,3854,65,131,934,483,660,350	0,6,24,1,14,0,4,13,9,2,15,1,31,4	49,2315,2100,96,2681,63,95,2298,4749,232,5565,953,1498,342	178	89	0.00010669	0.0297564	0.083,0.01,0.007,0.014,0.007,0.188,0.042,0.001,0.044,0.011,0.018,0.011,0.022,0.017	0.0,0.001,0.006,0.005,0.003,0.0,0.021,0.003,0.001,0.004,0.001,0.001,0.01,0.006	0.03
13486	ENSG00000161955	TNFSF13	chr17	+	7560385	7560872	7560385	7560817	7560998	7561601	13486	6,4,5,4,21,2,8,6,5,6,3,1,7,0	2,3,3,1,6,2,4,8,2,4,0,3,3,0	1,8,8,12,9,6,2,9,12,10,2,4,11,4	5,15,3,14,11,8,7,12,5,12,7,12,13,0	144	89	0.000252605	0.0473107	0.65,0.452,0.507,0.712,0.684,0.382,0.553,0.317,0.607,0.481,1.0,0.171,0.591,NA	0.11,0.248,0.622,0.346,0.336,0.317,0.15,0.317,0.597,0.34,0.15,0.171,0.343,1.0	0.186
5520	ENSG00000140416	TPM1	chr15	+	63060868	63061273	63060868	63060939	63061712	63061788	5520	7,19,9,7,18,17,11,8,8,15,19,8,2,3	3.62199e+41	0,5,17,4,25,5,11,22,6,8,12,2,6,6	3.01483e+43	178	89	1.73874e-06	0.00481776	0.01,0.046,0.012,0.021,0.02,0.021,0.013,0.019,0.025,0.028,0.023,0.012,0.006,0.012	0.0,0.005,0.014,0.006,0.007,0.006,0.007,0.009,0.005,0.007,0.015,0.002,0.004,0.006	0.013
38020	ENSG00000198467	TPM2	chr9	-	35684731	35685130	35685063	35685130	35684487	35684550	38020	139,68,146,86,62,137,76,24,35,109,43,62,49,38	2.92111e+49	29,35,64,25,130,63,102,133,41,66,22,24,35,61	3.07413e+54	178	89	3.09123e-06	0.0054473	0.023,0.03,0.063,0.066,0.021,0.034,0.022,0.024,0.026,0.06,0.024,0.023,0.018,0.021	0.005,0.013,0.02,0.007,0.015,0.007,0.016,0.026,0.013,0.012,0.013,0.005,0.007,0.01	0.02
17758	ENSG00000187688	TRPV2	chr17	+	16434701	16434981	16434701	16434969	16436788	16437003	17758	1,1,1,1,0,0,3,0,0,0,0,4,1,0	10,7,21,20,9,18,24,4,5,25,7,18,8,2	0,0,0,0,0,0,0,0,0,0,0,0,0,0	6,7,19,16,12,22,27,14,8,48,11,12,13,2	101	89	0.000256772	0.0474315	0.081,0.112,0.04,0.042,0.0,0.0,0.099,0.0,0.0,0.0,0.0,0.164,0.099,0.0	0.0,0.0,0.0,0.0,0.0,0.0,0.0,0.0,0.0,0.0,0.0,0.0,0.0,0.0	0.045
9415	ENSG00000182173	TSEN54	chr17	+	75521704	75522521	75521704	75522333	75523274	75523335	9415	2,19,7,4,28,5,3,7,3,13,8,11,12,6	2,4,1,3,2,3,4,1,1,6,6,9,4,0	11,15,5,6,14,4,13,5,7,6,4,8,15,4	6,5,6,12,9,10,8,4,14,16,6,9,28,1	178	89	6.63041e-05	0.0254542	0.333,0.704,0.778,0.4,0.875,0.455,0.273,0.778,0.6,0.52,0.4,0.379,0.6,1.0	0.478,0.6,0.294,0.2,0.438,0.167,0.448,0.385,0.2,0.158,0.25,0.308,0.211,0.667	0.235
20846	ENSG00000184470	TXNRD2	chr22	-	19898035	19898041	19898038	19898041	19895406	19895581	20846	0,0,0,0,0,0,0,0,0,0,0,0,0,0	9,36,40,4,78,6,6,51,18,27,59,45,26,41	0,2,1,1,0,0,0,0,1,0,3,3,0,0	21,120,48,21,50,38,40,45,112,49,116,90,97,11	92	89	0.00010463	0.0297564	0.0,0.0,0.0,0.0,0.0,0.0,0.0,0.0,0.0,0.0,0.0,0.0,0.0,0.0	0.0,0.016,0.02,0.044,0.0,0.0,0.0,0.0,0.009,0.0,0.024,0.031,0.0,0.0	-0.01
16673	ENSG00000166887	VPS39	chr15	-	42164714	42165113	42164995	42165113	42164357	42164486	16673	3,3,1,6,11,0,3,6,0,6,1,3,5,3	6,8,17,11,47,8,12,23,2,19,10,8,18,10	0,5,1,0,5,1,0,2,2,0,0,0,2,0	0,59,18,1,59,6,2,38,36,4,51,6,15,1	178	89	2.63053e-05	0.0182886	0.2,0.158,0.029,0.214,0.105,0.0,0.111,0.115,0.0,0.136,0.048,0.158,0.122,0.13	NA,0.041,0.027,0.0,0.041,0.077,0.0,0.026,0.027,0.0,0.0,0.0,0.062,0.0	0.086
2183	ENSG00000291134	WASH2P	chr2	+	113595692	113595909	113595692	113595829	113596067	113596203	2183	8,3,3,5,5,10,2,5,2,3,3,6,3,5	5,10,9,8,2,2,8,3,1,12,5,9,2,0	0,1,3,0,5,0,8,7,1,0,2,0,1,0	1,9,21,12,13,10,10,10,16,16,9,9,20,4	169	89	4.54999e-05	0.0213305	0.457,0.136,0.149,0.248,0.568,0.725,0.116,0.467,0.513,0.116,0.24,0.26,0.441,1.0	0.0,0.055,0.07,0.0,0.168,0.0,0.296,0.269,0.032,0.0,0.105,0.0,0.026,0.0	0.315
5933	ENSG00000162923	WDR26	chr1	-	224431476	224431581	224431524	224431581	224419517	224419615	5933	1,9,17,5,34,0,2,21,4,8,12,7,5,0	0,0,0,0,0,0,0,0,0,0,0,0,0,0	0,53,32,2,50,2,2,13,23,3,18,8,11,0	0,2,2,0,2,0,0,0,0,0,2,0,0,0	137	89	0.000197261	0.0409934	1.0,1.0,1.0,1.0,1.0,NA,1.0,1.0,1.0,1.0,1.0,1.0,1.0,NA	NA,0.945,0.912,1.0,0.942,1.0,1.0,1.0,1.0,1.0,0.854,1.0,1.0,NA	0.029
33359	ENSG00000100219	XBP1	chr22	-	28798819	28799153	28799041	28799153	28797076	28797205	33359	295,104,589,301,226,51,184,74,729,353,280,364,130,445	2,3,4,2,7,0,0,9,0,0,3,0,1,5	19,57,157,58,94,47,111,63,69,174,222,95,331,328	0,13,4,4,8,1,5,4,9,3,12,2,13,2	178	89	0.000203144	0.0410098	0.987,0.945,0.987,0.987,0.942,1.0,1.0,0.804,1.0,1.0,0.979,1.0,0.985,0.978	1.0,0.687,0.952,0.879,0.855,0.959,0.917,0.887,0.793,0.967,0.902,0.96,0.927,0.988	0.066
36262	ENSG00000174282	ZBTB4	chr17	-	7479183	7479631	7479455	7479631	7467256	7467327	36262	0,0,0,0,0,0,0,0,0,0,0,0,0,0	0,3,6,0,22,4,2,7,0,4,1,4,0,0	0,2,1,0,1,0,0,1,1,0,2,0,0,0	0,52,11,1,49,4,1,36,9,3,26,6,18,0	178	89	3.01283e-05	0.0182886	NA,0.0,0.0,NA,0.0,0.0,0.0,0.0,NA,0.0,0.0,0.0,NA,NA	NA,0.019,0.043,0.0,0.01,0.0,0.0,0.014,0.053,0.0,0.037,0.0,0.0,NA	-0.015
17815	ENSG00000131732	ZCCHC9	chr5	+	81301640	81302055	81301640	81301967	81304740	81305141	17815	0,0,2,0,0,1,0,1,1,0,0,1,7,0	0,0,0,0,3,0,0,0,0,0,0,0,0,0	0,0,2,2,0,1,0,9,0,0,2,0,0,0	0,0,1,0,0,3,0,5,1,0,0,0,1,0	177	89	2.02084e-05	0.0159983	NA,NA,1.0,NA,0.0,1.0,NA,1.0,1.0,NA,NA,1.0,1.0,NA	NA,NA,0.501,1.0,NA,0.144,NA,0.475,0.0,NA,1.0,NA,0.0,NA	0.411
17223	ENSG00000197841	ZNF181	chr19	+	34734154	34734610	34734154	34734360	34734969	34735046	17223	0,1,4,0,0,0,0,6,1,1,1,1,2,0	0,0,0,0,0,0,0,0,0,0,0,0,0,0	0,2,1,1,9,0,0,5,2,0,1,0,0,2	0,3,1,0,1,0,0,1,0,0,1,0,0,0	178	89	0.000164936	0.0368062	NA,1.0,1.0,NA,NA,NA,NA,1.0,1.0,1.0,1.0,1.0,1.0,NA	NA,0.25,0.333,1.0,0.818,NA,NA,0.714,1.0,NA,0.333,NA,NA,1.0	0.319
433	ENSG00000178935	ZNF552	chr19	-	57814532	57814913	57814710	57814913	57813293	57813420	433	6,7,13,11,34,3,7,15,7,10,23,12,16,22	4,16,17,7,27,10,8,36,14,20,39,17,27,8	0,10,16,0,6,3,5,6,9,7,17,9,9,2	0,35,20,7,28,11,12,29,30,14,64,19,31,17	178	89	6.64878e-05	0.0254542	0.429,0.179,0.277,0.44,0.386,0.13,0.304,0.172,0.2,0.2,0.228,0.261,0.229,0.579	NA,0.125,0.286,0.0,0.097,0.12,0.172,0.094,0.13,0.2,0.117,0.191,0.127,0.056	0.155
39786	ENSG00000109917	ZPR1	chr11	-	116785078	116785146	116785098	116785146	116784858	116784921	39786	0,4,2,0,4,1,0,1,1,2,0,0,0,0	6,66,40,47,43,8,29,123,20,69,66,33,53,57	0,0,0,0,0,0,0,0,1,0,0,0,0,0	11,161,97,31,114,34,78,127,116,111,104,81,87,56	109	89	2.7103e-06	0.00530102	0.0,0.047,0.039,0.0,0.071,0.093,0.0,0.007,0.039,0.023,0.0,0.0,0.0,0.0	0.0,0.0,0.0,0.0,0.0,0.0,0.0,0.0,0.007,0.0,0.0,0.0,0.0,0.0	0.022

## Sheet: D. MXE_sigEvents
Additional file 4: Table S4d. rMATS output for significant mutually exclusive exons (MXE) events. rMATS: Replicate Multivariate Analysis of Transcript Splicing.
ID	GeneID	geneSymbol	chr	strand	1stExonStart_0base	1stExonEnd	2ndExonStart_0base	2ndExonEnd	upstreamES	upstreamEE	downstreamES	downstreamEE	ID	IJC_SAMPLE_1	SJC_SAMPLE_1	IJC_SAMPLE_2	SJC_SAMPLE_2	IncFormLen	SkipFormLen	PValue	FDR	IncLevel1	IncLevel2	IncLevelDifference
25362	ENSG00000014257	ACP3	chr3	+	132322206	132322333	132323574	132323748	132317436	132317576	132328266	132328362	25362	0,1,0,0,6,0,0,29,2,2,2,2,7,0	0,0,0,0,0,0,0,0,0,0,0,0,0,4	0,27,6,0,6,5,1,15,25,0,32,2,0,0	0,3,0,0,2,0,0,2,2,0,2,0,0,0	178	178	1.69306e-06	0.0081751	NA,1.0,NA,NA,1.0,NA,NA,1.0,1.0,1.0,1.0,1.0,1.0,0.0	NA,0.9,1.0,NA,0.75,1.0,1.0,0.882,0.926,NA,0.941,1.0,NA,NA	-0.044
25376	ENSG00000014257	ACP3	chr3	+	132322215	132322333	132323574	132323748	132317436	132317576	132328266	132328362	25376	0,1,0,0,6,0,0,29,4,2,2,2,7,0	0,0,0,0,0,0,0,0,0,0,0,0,0,4	0,27,6,0,6,5,1,17,25,0,32,2,0,0	0,3,0,0,2,0,0,2,2,0,2,0,0,0	178	178	1.45891e-06	0.0081751	NA,1.0,NA,NA,1.0,NA,NA,1.0,1.0,1.0,1.0,1.0,1.0,0.0	NA,0.9,1.0,NA,0.75,1.0,1.0,0.895,0.926,NA,0.941,1.0,NA,NA	-0.046
25390	ENSG00000014257	ACP3	chr3	+	132322231	132322333	132323574	132323748	132317436	132317576	132328266	132328362	25390	0,2,1,1,10,0,0,50,2,4,4,4,14,0	0,0,0,0,0,0,0,0,0,0,0,0,0,4	0,53,14,0,14,11,1,33,56,0,66,4,0,0	0,3,0,0,2,0,0,2,2,0,2,0,0,0	178	178	4.93802e-06	0.010595	NA,1.0,1.0,1.0,1.0,NA,NA,1.0,1.0,1.0,1.0,1.0,1.0,0.0	NA,0.946,1.0,NA,0.875,1.0,1.0,0.943,0.966,NA,0.971,1.0,NA,NA	-0.058
18126	ENSG00000164111	ANXA5	chr4	-	121684593	121684771	121686287	121686372	121683363	121683477	121696580	121696624	18126	13,251,290,257,364,27,259,250,98,317,319,301,61,137	0,0,0,0,0,0,0,0,0,0,0,0,0,0	4.61348e+42	0,2,1,1,2,0,0,2,0,0,1,0,0,1	174	178	1.03773e-05	0.0113881	1.0,1.0,1.0,1.0,1.0,1.0,1.0,1.0,1.0,1.0,1.0,1.0,1.0,1.0	1.0,0.999,0.998,0.996,0.996,1.0,1.0,0.995,1.0,1.0,0.999,1.0,1.0,0.991	0.002
9788	ENSG00000133794	ARNTL	chr11	+	13326412	13326467	13349944	13350070	13309986	13310059	13354300	13354448	9788	0,0,0,0,0,0,0,0,0,0,0,0,0,0	0,14,17,2,20,0,3,9,1,8,4,4,0,0	0,2,1,0,0,0,0,1,1,0,1,0,0,0	0,55,13,0,27,0,7,24,17,1,23,11,0,0	144	178	2.38547e-05	0.0137125	NA,0.0,0.0,0.0,0.0,NA,0.0,0.0,0.0,0.0,0.0,0.0,NA,NA	NA,0.043,0.087,NA,0.0,NA,0.0,0.049,0.068,0.0,0.051,0.0,NA,NA	-0.033
19189	ENSG00000163466	ARPC2	chr2	+	218239390	218239484	218245419	218245640	218238663	218238850	218249363	218249464	19189	8.93455e+40	3,3,5,3,5,0,1,0,0,1,4,0,3,0	7.77138e+40	0,1,5,1,0,2,0,0,1,0,0,0,0,0	178	178	9.5543e-05	0.0315986	0.967,0.991,0.991,0.992,0.985,1.0,0.997,1.0,1.0,0.997,0.992,1.0,0.992,1.0	1.0,0.999,0.994,0.997,1.0,0.99,1.0,1.0,0.999,1.0,1.0,1.0,1.0,1.0	-0.005
5372	ENSG00000124406	ATP8A1	chr4	-	42590810	42590884	42594288	42594362	42588259	42588329	42600477	42600518	5372	0,2,2,1,17,0,2,42,1,0,10,1,0,1	0,0,0,0,0,0,0,0,0,0,0,0,0,0	0,37,11,0,4,0,0,26,19,0,30,0,7,0	0,1,2,0,3,0,0,4,0,0,4,0,0,0	163	163	0.000108583	0.0344935	NA,1.0,1.0,1.0,1.0,NA,1.0,1.0,1.0,NA,1.0,1.0,NA,1.0	NA,0.974,0.846,NA,0.571,NA,NA,0.867,1.0,NA,0.882,NA,1.0,NA	0.123
3943	ENSG00000143612	C1orf43	chr1	-	154213892	154213946	154219835	154219937	154212457	154212624	154220341	154220533	3943	0,34,67,37,118,6,26,157,11,29,91,26,29,21	8,63,100,60,175,14,52,167,20,59,86,73,71,43	29,195,73,44,122,19,72,159,170,93,182,77,91,77	28,189,90,64,164,52,91,103,204,98,144,74,129,86	178	143	9.33481e-05	0.0313014	0.0,0.302,0.35,0.331,0.351,0.256,0.287,0.43,0.306,0.283,0.459,0.222,0.247,0.282	0.454,0.453,0.395,0.356,0.374,0.227,0.389,0.554,0.401,0.433,0.504,0.455,0.362,0.418	-0.119
4737	ENSG00000003400	CASP10	chr2	+	201203729	201203766	201208074	201208183	201195841	201195948	201209069	201209562	4737	0,0,0,0,0,0,0,0,0,0,0,0,0,0	3,3,2,2,1,0,0,3,0,1,0,0,0,0	0,2,1,1,3,0,0,4,0,1,2,0,0,0	0,6,1,2,2,0,0,0,1,1,4,0,0,0	126	178	3.85759e-06	0.00969023	0.0,0.0,0.0,0.0,0.0,NA,NA,0.0,NA,0.0,NA,NA,NA,NA	NA,0.32,0.586,0.414,0.679,NA,NA,1.0,0.0,0.586,0.414,NA,NA,NA	-0.5
5145	ENSG00000026508	CD44	chr11	+	35198120	35198246	35201670	35201787	35189834	35190065	35204511	35204640	5145	0,1,5,1,5,0,4,20,2,1,3,4,10,0	23,23,17,5,25,15,19,60,9,2,4,18,33,2	0,53,67,10,21,16,9,22,28,5,28,9,34,22	0,113,79,30,52,12,17,67,41,11,36,27,36,15	178	178	4.87606e-05	0.0229024	0.0,0.042,0.227,0.167,0.167,0.0,0.174,0.25,0.182,0.333,0.429,0.182,0.233,0.0	NA,0.319,0.459,0.25,0.288,0.571,0.346,0.247,0.406,0.312,0.438,0.25,0.486,0.595	-0.212
18491	ENSG00000134255	CEPT1	chr1	+	111167105	111167190	111173168	111173258	111161154	111161296	111174878	111174963	18491	0,2,0,1,0,0,0,4,2,3,0,1,0,0	0,3,3,3,0,4,1,9,2,6,3,3,0,0	0,13,9,2,1,3,7,2,11,2,14,0,5,0	0,1,3,0,1,0,4,2,1,0,5,0,0,0	174	178	2.00491e-05	0.0130823	NA,0.405,0.0,0.254,NA,0.0,0.0,0.313,0.506,0.338,0.0,0.254,NA,NA	NA,0.93,0.754,1.0,0.506,1.0,0.642,0.506,0.918,1.0,0.741,NA,1.0,NA	-0.611
13542	ENSG00000133313	CNDP2	chr18	+	74505848	74506011	74510812	74511028	74501328	74501472	74512447	74512532	13542	11,89,181,34,438,19,54,474,13,83,207,87,179,120	0,0,0,0,0,0,0,0,0,0,0,0,0,0	43,585,295,47,242,40,49,392,500,66,686,234,354,76	0,1,0,0,1,0,0,2,2,0,1,1,0,0	178	178	1.19695e-05	0.0120409	1.0,1.0,1.0,1.0,1.0,1.0,1.0,1.0,1.0,1.0,1.0,1.0,1.0,1.0	1.0,0.998,1.0,1.0,0.996,1.0,1.0,0.995,0.996,1.0,0.999,0.996,1.0,1.0	0.001
15598	ENSG00000188243	COMMD6	chr13	-	75530109	75530266	75530310	75530408	75526435	75526639	75537663	75537675	15598	1,5,4,10,5,4,20,8,6,11,22,13,25,9	5.62654e+40	0,6,6,16,6,1,8,0,8,23,19,3,8,15	1.36603e+41	178	178	0.000145801	0.0405448	0.018,0.019,0.009,0.027,0.012,0.024,0.047,0.04,0.047,0.053,0.054,0.038,0.1,0.078	0.0,0.01,0.012,0.029,0.008,0.003,0.013,0.0,0.017,0.024,0.02,0.012,0.016,0.076	0.023
14136	ENSG00000108582	CPD	chr17	+	30450081	30450294	30451756	30451846	30449672	30449748	30455338	30455470	14136	0,0,0,0,0,0,0,0,0,0,0,0,0,0	0,13,21,2,22,0,2,115,5,5,14,3,8,0	0,4,2,0,2,0,0,1,0,0,4,2,0,0	0,93,29,2,59,0,1,70,46,0,81,8,22,1	178	178	7.30262e-06	0.010595	NA,0.0,0.0,0.0,0.0,NA,0.0,0.0,0.0,0.0,0.0,0.0,0.0,NA	NA,0.041,0.065,0.0,0.033,NA,0.0,0.014,0.0,NA,0.047,0.2,0.0,0.0	-0.036
3971	ENSG00000196353	CPNE4	chr3	-	131905263	131905444	132034566	132035442	131723445	131723625	132037556	132037710	3971	13,57,29,66,7,38,59,73,10,102,12,38,7,23	2,56,51,96,89,56,44,130,19,99,23,41,6,49	0,4,3,0,1,4,2,15,1,0,20,6,13,7	0,77,45,7,49,13,16,57,88,19,70,28,37,12	178	178	8.42726e-05	0.0294869	0.867,0.504,0.363,0.407,0.073,0.404,0.573,0.36,0.345,0.507,0.343,0.481,0.538,0.319	NA,0.049,0.062,0.0,0.02,0.235,0.111,0.208,0.011,0.0,0.222,0.176,0.26,0.368	0.302
5379	ENSG00000119004	CYP20A1	chr2	+	203246754	203246921	203251966	203252109	203245845	203245895	203266513	203266681	5379	0,4,7,3,13,3,2,15,0,0,4,2,0,1	0,16,21,14,35,2,6,36,7,13,28,12,17,5	0,48,17,3,24,4,5,29,27,5,22,12,32,2	0,58,33,1,37,3,14,54,33,14,36,23,50,20	178	178	2.23403e-05	0.0137125	NA,0.2,0.25,0.176,0.271,0.6,0.25,0.294,0.0,0.0,0.125,0.143,0.0,0.167	NA,0.453,0.34,0.75,0.393,0.571,0.263,0.349,0.45,0.263,0.379,0.343,0.39,0.091	-0.197
11843	ENSG00000100201	DDX17	chr22	-	38487878	38487989	38488016	38488115	38485680	38486440	38492055	38492115	11843	8,81,93,49,92,4,33,194,7,65,86,46,20,18	14,36,49,31,91,25,36,71,15,59,24,28,29,11	0,717,219,50,332,24,39,307,206,82,427,62,126,10	0,127,64,2,130,14,8,113,58,22,109,11,78,8	178	178	4.93279e-05	0.0229024	0.364,0.692,0.655,0.613,0.503,0.138,0.478,0.732,0.318,0.524,0.782,0.622,0.408,0.621	NA,0.85,0.774,0.962,0.719,0.632,0.83,0.731,0.78,0.788,0.797,0.849,0.618,0.556	-0.228
1877	ENSG00000089737	DDX24	chr14	-	94054995	94055184	94057821	94057897	94052997	94053127	94060097	94060613	1877	17,68,84,81,68,27,66,55,20,66,95,44,27,28	176,169,156,150,300,133,191,107,48,158,190,99,209,123	31,146,151,96,159,65,93,122,149,131,161,171,105,80	1.143e+41	165	178	9.21574e-06	0.010595	0.094,0.303,0.367,0.368,0.196,0.18,0.272,0.357,0.31,0.311,0.35,0.324,0.122,0.197	0.227,0.344,0.407,0.44,0.28,0.249,0.303,0.385,0.36,0.387,0.454,0.451,0.221,0.273	-0.074
4302	ENSG00000145833	DDX46	chr5	+	134782944	134783065	134785464	134785586	134781920	134782086	134788512	134788591	4302	70,117,142,142,128,70,127,91,71,125,123,108,86,131	10,38,27,35,58,12,18,45,10,37,36,32,30,20	10,127,141,71,104,38,89,112,127,96,132,84,115,124	0,47,56,28,55,12,22,68,53,27,48,31,53,30	178	178	9.00168e-05	0.030796	0.875,0.755,0.84,0.802,0.688,0.854,0.876,0.669,0.877,0.772,0.774,0.771,0.741,0.868	1.0,0.73,0.716,0.717,0.654,0.76,0.802,0.622,0.706,0.78,0.733,0.73,0.685,0.805	0.052
18552	ENSG00000121310	ECHDC2	chr1	-	52906518	52906611	52907623	52907762	52905033	52905090	52907867	52907954	18552	11,14,8,4,4,5,7,7,5,14,5,9,10,7	37,47,51,71,145,43,64,87,37,59,59,102,66,91	0,5,9,2,2,2,2,8,5,1,6,1,11,9	38,81,101,50,81,59,108,86,227,69,172,183,172,186	178	178	2.74858e-05	0.0150816	0.229,0.23,0.136,0.053,0.027,0.104,0.099,0.074,0.119,0.192,0.078,0.081,0.132,0.071	0.0,0.058,0.082,0.038,0.024,0.033,0.018,0.085,0.022,0.014,0.034,0.005,0.06,0.046	0.079
18548	ENSG00000121310	ECHDC2	chr1	-	52906518	52906608	52907623	52907762	52905033	52905090	52907867	52907954	18548	11,14,8,4,4,5,7,7,5,14,5,9,10,7	12,17,21,23,73,11,19,38,11,15,23,34,33,47	0,5,9,2,2,2,2,8,5,1,6,1,11,9	20,24,38,18,32,25,48,33,99,26,60,48,67,108	178	178	3.56057e-05	0.0186876	0.478,0.452,0.276,0.148,0.052,0.312,0.269,0.156,0.312,0.483,0.179,0.209,0.233,0.13	0.0,0.172,0.191,0.1,0.059,0.074,0.04,0.195,0.048,0.037,0.091,0.02,0.141,0.077	0.175
11083	ENSG00000127884	ECHS1	chr10	-	133364657	133364725	133365975	133366095	133362484	133362933	133366888	133366993	11083	56,165,203,107,290,63,186,282,87,127,174,260,328,191	1.59379e+41	8.42552e+40	1.28428e+41	178	157	5.73674e-06	0.010595	0.237,0.277,0.305,0.253,0.338,0.34,0.34,0.276,0.256,0.262,0.301,0.311,0.237,0.296	0.367,0.344,0.347,0.307,0.344,0.366,0.273,0.36,0.363,0.391,0.331,0.351,0.39,0.384	-0.063
7347	ENSG00000158417	EIF5B	chr2	+	99360464	99360549	99361147	99361820	99360235	99360361	99363644	99363862	7347	6.46109e+44	1.05912e+50	6.15289e+42	7.43238e+42	174	178	0.000170062	0.0451187	0.384,0.486,0.467,0.452,0.414,0.391,0.429,0.481,0.354,0.456,0.499,0.449,0.49,0.448	0.459,0.554,0.439,0.51,0.502,0.479,0.572,0.518,0.454,0.536,0.545,0.63,0.464,0.515	-0.07
16017	ENSG00000113719	ERGIC1	chr5	+	172915517	172915690	172922087	172922468	172914713	172914838	172924004	172924109	16017	0,0,5,2,34,0,2,21,1,4,5,7,4,0	0,3,6,1,4,3,2,1,1,3,2,10,3,3	0,9,11,8,16,2,3,39,13,2,14,3,14,6	9,0,0,1,0,2,0,0,1,0,1,9,0,0	178	178	5.47033e-05	0.0231702	NA,0.0,0.455,0.667,0.895,0.0,0.5,0.955,0.5,0.571,0.714,0.412,0.571,0.0	0.0,1.0,1.0,0.889,1.0,0.5,1.0,1.0,0.929,1.0,0.933,0.25,1.0,1.0	-0.342
16020	ENSG00000113719	ERGIC1	chr5	+	172915517	172915690	172922087	172922190	172914713	172914838	172924004	172924370	16020	0,0,5,2,34,0,2,21,1,4,5,7,4,0	0,3,6,1,4,3,2,1,1,3,5,10,3,3	0,9,11,8,16,2,3,39,13,2,14,3,14,6	9,0,0,1,2,2,0,0,1,0,1,9,0,0	178	178	0.000143459	0.0405448	NA,0.0,0.455,0.667,0.895,0.0,0.5,0.955,0.5,0.571,0.5,0.412,0.571,0.0	0.0,1.0,1.0,0.889,0.889,0.5,1.0,1.0,0.929,1.0,0.933,0.25,1.0,1.0	-0.35
1467	ENSG00000103067	ESRP2	chr16	-	68230388	68230554	68230840	68231027	68229032	68230315	68231177	68231376	1467	25,30,19,10,64,26,27,126,17,45,37,38,59,78	42,65,57,37,105,41,33,166,42,90,103,65,68,114	8,46,23,8,51,15,11,76,46,23,57,53,86,83	0,64,43,16,50,6,17,60,83,34,110,83,55,73	178	178	6.35288e-05	0.0259962	0.373,0.316,0.25,0.213,0.379,0.388,0.45,0.432,0.288,0.333,0.264,0.369,0.465,0.406	1.0,0.418,0.348,0.333,0.505,0.714,0.393,0.559,0.357,0.404,0.341,0.39,0.61,0.532	-0.141
5580	ENSG00000158161	EYA3	chr1	-	28017153	28017239	28027788	28027926	28013110	28013294	28035543	28035680	5580	0,1,0,0,0,0,3,1,0,0,0,0,0,0	2,15,32,13,32,10,6,45,3,8,32,9,2,14	0,9,3,0,6,0,2,14,4,0,7,0,0,0	0,59,36,3,56,0,3,46,41,4,46,2,11,1	178	175	6.81845e-05	0.0265513	0.0,0.062,0.0,0.0,0.0,0.0,0.33,0.021,0.0,0.0,0.0,0.0,0.0,0.0	NA,0.13,0.076,0.0,0.095,NA,0.396,0.23,0.088,0.0,0.13,0.0,0.0,0.0	-0.066
7618	ENSG00000219626	FAM228B	chr2	+	24124329	24124460	24139369	24139450	24123468	24123533	24146747	24146835	7618	0,1,1,3,0,1,3,1,1,1,6,1,2,0	21,46,19,55,8,20,39,31,14,31,48,22,3,6	1,5,7,7,2,3,4,9,8,1,7,5,9,0	2,16,31,18,31,32,36,44,33,4,27,22,13,18	178	170	9.78253e-05	0.0319162	0.0,0.02,0.048,0.05,0.0,0.046,0.068,0.03,0.064,0.03,0.107,0.042,0.389,0.0	0.323,0.23,0.177,0.271,0.058,0.082,0.096,0.163,0.188,0.193,0.198,0.178,0.398,0.0	-0.119
19062	ENSG00000240253	FAR2P3	chr2	+	130693703	130693796	130695466	130695591	130691534	130691579	130696341	130696409	19062	1,0,0,1,0,0,1,5,0,0,1,2,0,0	39,44,23,6,7,8,3,190,32,2,4,30,32,0	0,11,6,0,10,0,0,11,14,0,2,5,3,0	0,22,18,0,12,1,0,42,14,0,12,3,26,13	178	178	1.57879e-05	0.0127391	0.025,0.0,0.0,0.143,0.0,0.0,0.25,0.026,0.0,0.0,0.2,0.062,0.0,NA	NA,0.333,0.25,NA,0.455,0.0,NA,0.208,0.5,NA,0.143,0.625,0.103,0.0	-0.207
25129	ENSG00000196924	FLNA	chrX	-	154365348	154365486	154366023	154366221	154365135	154365259	154366307	154366470	25129	0,0,0,0,0,0,0,0,0,0,0,0,0,0	11,22,42,4,127,10,61,104,4,32,52,40,13,0	0,2,2,0,6,0,0,3,1,0,0,0,0,0	0,362,192,2,784,26,33,480,159,93,234,76,127,0	178	178	4.19916e-05	0.02083	0.0,0.0,0.0,0.0,0.0,0.0,0.0,0.0,0.0,0.0,0.0,0.0,0.0,NA	NA,0.005,0.01,0.0,0.008,0.0,0.0,0.006,0.006,0.0,0.0,0.0,0.0,NA	-0.003
26616	ENSG00000086205	FOLH1	chr11	-	49157951	49158043	49162890	49163033	49156716	49156807	49164704	49164772	26616	3,11,2,2,0,3,2,13,0,1,0,0,10,8	110,340,353,329,892,72,255,1648,13,192,102,143,792,407	0,0,0,1,0,0,0,1,0,0,0,0,0,0	40,512,68,76,48,107,204,366,147,45,536,200,114,368	178	178	1.55589e-05	0.0127391	0.027,0.031,0.006,0.006,0.0,0.04,0.008,0.008,0.0,0.005,0.0,0.0,0.012,0.019	0.0,0.0,0.0,0.013,0.0,0.0,0.0,0.003,0.0,0.0,0.0,0.0,0.0,0.0	0.01
2475	ENSG00000204120	GIGYF2	chr2	+	232719037	232719128	232734416	232734486	232703423	232703489	232735154	232735238	2475	0,0,0,0,0,0,0,0,0,0,0,0,0,0	3,4,1,0,5,0,0,8,0,1,3,3,0,0	0,2,0,0,1,0,0,3,0,0,2,0,0,0	0,22,4,2,6,1,0,7,8,0,8,0,4,0	178	159	4.22761e-05	0.02083	0.0,0.0,0.0,NA,0.0,NA,NA,0.0,NA,0.0,0.0,0.0,NA,NA	NA,0.075,0.0,0.0,0.13,0.0,NA,0.277,0.0,NA,0.183,NA,0.0,NA	-0.074
662	ENSG00000087460	GNAS	chr20	+	58909683	58909804	58909950	58910081	58909349	58909579	58910333	58910401	662	3.30266e+41	2.13612e+55	3.94707e+42	2.09128e+55	178	178	8.14061e-05	0.0293342	0.134,0.183,0.176,0.142,0.23,0.163,0.191,0.191,0.128,0.148,0.167,0.179,0.206,0.205	0.159,0.205,0.17,0.188,0.278,0.223,0.177,0.273,0.183,0.205,0.196,0.196,0.241,0.237	-0.035
7508	ENSG00000178719	GRINA	chr8	+	143991877	143992078	143992244	143992373	143991691	143991804	143992464	143992608	7508	41,89,172,101,361,32,112,263,24,94,99,93,159,104	2.80423e+41	60,309,209,69,366,124,156,269,332,152,288,262,268,152	1.4112e+42	178	178	0.00015833	0.0424729	0.128,0.174,0.221,0.158,0.275,0.175,0.209,0.232,0.173,0.171,0.143,0.194,0.231,0.16	0.299,0.205,0.226,0.169,0.28,0.233,0.251,0.259,0.275,0.214,0.247,0.228,0.252,0.277	-0.055
7978	ENSG00000231389	HLA-DPA1	chr6	-	33068637	33068804	33069018	33069300	33064568	33065347	33069640	33069886	7978	42,165,225,277,377,50,416,451,141,104,254,186,286,34	1.84768e+44	93,762,459,226,630,125,439,839,612,156,361,413,267,85	3.20143e+43	178	178	7.72749e-05	0.0287023	0.186,0.177,0.168,0.191,0.341,0.106,0.232,0.469,0.29,0.135,0.246,0.253,0.363,0.147	0.225,0.348,0.315,0.234,0.349,0.159,0.311,0.489,0.456,0.137,0.35,0.396,0.398,0.251	-0.08
14923	ENSG00000179362	HMGN2P46	chr15	+	45522064	45522110	45529787	45529877	45520876	45521025	45536084	45536209	14923	6,7,2,1,1,0,10,18,0,6,0,0,1,1	4,6,0,5,2,2,5,4,0,4,1,1,2,0	2,7,4,0,6,2,9,13,3,4,14,0,15,3	0,2,0,0,1,0,1,2,0,0,5,0,0,0	135	178	0.000184113	0.0477962	0.664,0.606,1.0,0.209,0.397,0.0,0.725,0.856,NA,0.664,0.0,0.0,0.397,1.0	1.0,0.822,1.0,NA,0.888,1.0,0.922,0.896,1.0,1.0,0.787,NA,1.0,1.0	-0.442
7209	ENSG00000169045	HNRNPH1	chr5	-	179618144	179618323	179620891	179621035	179617988	179618060	179621241	179621397	7209	13,25,15,25,67,8,23,93,3,30,20,22,22,5	155,250,240,307,413,311,334,410,60,333,236,244,148,111	13,78,58,21,78,13,24,127,66,30,53,12,43,11	8,276,394,43,574,67,92,557,235,84,263,66,300,132	178	178	5.26214e-05	0.0231702	0.077,0.091,0.059,0.075,0.14,0.025,0.064,0.185,0.048,0.083,0.078,0.083,0.129,0.043	0.619,0.22,0.128,0.328,0.12,0.163,0.207,0.186,0.219,0.263,0.168,0.154,0.125,0.077	-0.128
8448	ENSG00000161405	IKZF3	chr17	-	39777650	39777767	39791415	39791583	39765789	39766493	39792672	39792933	8448	0,0,0,1,0,0,0,0,0,0,0,0,0,0	0,0,1,0,3,0,1,2,0,0,2,0,0,0	0,0,1,0,8,0,0,2,0,0,2,0,0,0	0,7,8,0,21,0,0,4,2,0,8,0,5,0	178	178	6.49958e-06	0.010595	NA,NA,0.0,1.0,0.0,NA,0.0,0.0,NA,NA,0.0,NA,NA,NA	NA,0.0,0.111,NA,0.276,NA,NA,0.333,0.0,NA,0.2,NA,0.0,NA	0.035
13269	ENSG00000167751	KLK2	chr19	+	50877115	50877296	50877710	50877756	50876943	50877008	50878403	50878614	13269	13,20,9,13,34,5,7,12,6,15,21,12,1,204	3.31621e+54	16,16,40,11,40,1,15,29,71,3,24,31,43,258	2.58679e+48	178	135	1.31007e-05	0.012379	0.003,0.007,0.003,0.005,0.012,0.001,0.006,0.007,0.004,0.006,0.01,0.005,0.001,0.059	0.045,0.018,0.013,0.024,0.018,0.002,0.025,0.014,0.014,0.006,0.016,0.025,0.021,0.104	-0.015
13263	ENSG00000167751	KLK2	chr19	+	50877115	50877296	50877638	50877756	50876943	50877008	50878403	50878614	13263	13,20,9,13,34,5,7,12,6,15,21,12,1,204	3.96327e+54	16,16,40,11,40,1,15,29,71,3,24,31,43,258	2.86833e+49	178	178	1.89955e-05	0.0127391	0.003,0.007,0.003,0.006,0.013,0.002,0.007,0.008,0.004,0.007,0.011,0.005,0.001,0.067	0.053,0.019,0.014,0.028,0.019,0.003,0.03,0.016,0.017,0.006,0.017,0.027,0.022,0.112	-0.017
13264	ENSG00000167751	KLK2	chr19	+	50877115	50877296	50877643	50877756	50876943	50877008	50878403	50878614	13264	13,20,9,13,34,5,7,12,6,15,21,12,1,204	3.96327e+54	16,16,40,11,40,1,15,29,71,3,24,31,43,258	2.86831e+49	178	178	1.86746e-05	0.0127391	0.003,0.007,0.003,0.006,0.013,0.002,0.007,0.008,0.004,0.007,0.011,0.005,0.001,0.067	0.053,0.019,0.014,0.028,0.019,0.003,0.03,0.016,0.017,0.006,0.017,0.027,0.022,0.112	-0.017
13265	ENSG00000167751	KLK2	chr19	+	50877115	50877296	50877647	50877756	50876943	50877008	50878403	50878614	13265	13,20,9,13,34,5,7,12,6,15,21,12,1,204	3.96327e+54	16,16,40,11,40,1,15,29,71,3,24,31,43,258	2.86831e+49	178	178	1.8955e-05	0.0127391	0.003,0.007,0.003,0.006,0.013,0.002,0.007,0.008,0.004,0.007,0.011,0.005,0.001,0.067	0.053,0.019,0.014,0.028,0.019,0.003,0.03,0.016,0.017,0.006,0.017,0.027,0.022,0.112	-0.017
13266	ENSG00000167751	KLK2	chr19	+	50877115	50877296	50877661	50877756	50876943	50877008	50878403	50878614	13266	13,20,9,13,34,5,7,12,6,15,21,12,1,204	3.96927e+54	16,16,40,11,40,1,15,29,71,3,24,31,43,258	3.21842e+49	178	178	1.6882e-05	0.0127391	0.003,0.007,0.003,0.006,0.013,0.002,0.007,0.008,0.004,0.007,0.011,0.005,0.001,0.066	0.047,0.019,0.014,0.027,0.019,0.002,0.03,0.016,0.016,0.006,0.017,0.027,0.022,0.111	-0.016
13267	ENSG00000167751	KLK2	chr19	+	50877115	50877296	50877680	50877756	50876943	50877008	50878403	50878614	13267	13,20,9,13,34,5,7,12,6,15,21,12,1,204	3.82825e+54	16,16,40,11,40,1,15,29,71,3,24,31,43,258	2.68775e+49	178	165	1.84116e-05	0.0127391	0.003,0.007,0.003,0.006,0.013,0.002,0.007,0.008,0.004,0.006,0.011,0.005,0.001,0.065	0.052,0.019,0.014,0.028,0.019,0.003,0.028,0.015,0.016,0.007,0.017,0.027,0.023,0.109	-0.017
13268	ENSG00000167751	KLK2	chr19	+	50877115	50877296	50877706	50877756	50876943	50877008	50878403	50878614	13268	13,20,9,13,34,5,7,12,6,15,21,12,1,204	3.52622e+54	16,16,40,11,40,1,15,29,71,3,24,31,43,258	2.65716e+48	178	139	1.58628e-05	0.0127391	0.003,0.007,0.003,0.005,0.011,0.001,0.006,0.007,0.004,0.006,0.01,0.005,0.001,0.059	0.045,0.017,0.013,0.023,0.018,0.002,0.025,0.014,0.014,0.006,0.016,0.024,0.02,0.098	-0.015
6611	ENSG00000142515	KLK3	chr19	+	50856239	50856399	50858028	50858595	50854920	50855001	50859971	50860762	6611	7.25964e+58	6.78891e+61	4.9023e+61	2.00413e+64	178	178	8.98691e-06	0.010595	0.096,0.515,0.469,0.327,0.354,0.172,0.408,0.32,0.248,0.391,0.519,0.396,0.229,0.228	0.196,0.645,0.547,0.454,0.391,0.392,0.51,0.355,0.371,0.527,0.694,0.591,0.386,0.219	-0.115
21686	ENSG00000142515	KLK3	chr19	+	50856239	50856399	50858162	50858595	50854971	50855001	50859971	50860204	21686	7.25964e+58	6.78591e+61	4.9023e+61	2.00413e+64	178	178	8.95543e-06	0.010595	0.097,0.515,0.469,0.327,0.354,0.172,0.408,0.32,0.248,0.391,0.519,0.396,0.229,0.228	0.196,0.645,0.547,0.454,0.391,0.392,0.51,0.355,0.371,0.527,0.694,0.591,0.386,0.219	-0.115
2383	ENSG00000126777	KTN1	chr14	+	55663954	55664041	55667240	55667330	55661521	55661612	55670728	55670809	2383	40,42,45,78,63,36,40,133,47,68,68,47,60,64	1.15171e+41	1,27,47,25,55,5,16,68,47,17,31,11,47,51	75,156,301,162,480,88,123,365,228,154,166,101,185,211	176	178	6.06928e-05	0.0252639	0.26,0.199,0.179,0.261,0.174,0.143,0.146,0.271,0.203,0.278,0.253,0.157,0.238,0.21	0.013,0.149,0.136,0.135,0.104,0.054,0.116,0.159,0.173,0.1,0.159,0.099,0.204,0.196	0.084
9103	ENSG00000214954	LRRC69	chr8	+	91118223	91118552	91124492	91124619	91102618	91102844	91127087	91127160	9103	0,5,5,0,0,1,3,1,6,2,4,3,0,0	3,0,0,2,0,0,1,5,3,1,1,1,1,0	0,0,0,1,0,0,0,0,2,0,1,0,0,0	0,1,1,2,1,5,4,0,2,2,2,0,2,1	178	178	0.00012433	0.0370581	0.0,1.0,1.0,0.0,NA,1.0,0.75,0.167,0.667,0.667,0.8,0.75,0.0,NA	NA,0.0,0.0,0.333,0.0,0.0,0.0,NA,0.5,0.0,0.333,NA,0.0,0.0	0.461
11323	ENSG00000090006	LTBP4	chr19	+	40623603	40623732	40623935	40624082	40619346	40619493	40625856	40626006	11323	11,21,12,10,11,1,32,6,0,7,3,7,1,3	188,121,149,63,272,69,151,75,38,43,94,90,67,54	5,75,37,19,91,17,29,60,20,40,23,18,35,26	76,303,204,72,486,151,95,358,116,101,105,188,189,51	178	178	8.48769e-06	0.010595	0.055,0.148,0.075,0.137,0.039,0.014,0.175,0.074,0.0,0.14,0.031,0.072,0.015,0.053	0.062,0.198,0.154,0.209,0.158,0.101,0.234,0.144,0.147,0.284,0.18,0.087,0.156,0.338	-0.102
11321	ENSG00000090006	LTBP4	chr19	+	40622400	40622667	40623603	40623732	40619346	40619493	40625856	40626009	11321	61,129,108,44,321,77,183,106,6,62,105,63,29,30	11,21,12,10,11,1,32,6,0,7,3,7,1,3	22,545,164,51,687,93,82,363,96,96,131,136,187,15	5,75,37,19,91,17,29,60,20,40,23,18,35,26	178	178	0.000116646	0.0357799	0.847,0.86,0.9,0.815,0.967,0.987,0.851,0.946,1.0,0.899,0.972,0.9,0.967,0.909	0.815,0.879,0.816,0.729,0.883,0.845,0.739,0.858,0.828,0.706,0.851,0.883,0.842,0.366	0.127
14187	ENSG00000132613	MTSS2	chr16	-	70665465	70665537	70666339	70666396	70664919	70665096	70674305	70674528	14187	0,0,0,0,0,0,0,0,0,0,0,0,0,0	3,8,4,1,4,3,8,6,1,6,4,7,0,0	0,1,1,0,4,0,0,1,1,0,2,2,0,0	0,52,25,6,35,8,1,30,25,20,22,12,13,7	146	161	1.63615e-06	0.0081751	0.0,0.0,0.0,0.0,0.0,0.0,0.0,0.0,0.0,0.0,0.0,0.0,NA,NA	NA,0.021,0.042,0.0,0.112,0.0,0.0,0.035,0.042,0.0,0.091,0.155,0.0,0.0	-0.038
14189	ENSG00000132613	MTSS2	chr16	-	70665465	70665540	70666339	70666396	70664919	70665096	70674305	70674528	14189	0,0,0,0,0,0,0,0,0,0,0,0,0,0	6,7,7,3,11,5,14,14,3,10,6,11,0,4	0,1,1,0,4,0,0,1,1,0,2,2,0,0	0,96,38,11,45,8,2,50,41,34,35,18,29,8	146	164	2.73197e-06	0.00942255	0.0,0.0,0.0,0.0,0.0,0.0,0.0,0.0,0.0,0.0,0.0,0.0,NA,0.0	NA,0.012,0.029,0.0,0.091,0.0,0.0,0.022,0.027,0.0,0.06,0.111,0.0,0.0	-0.027
20831	ENSG00000133392	MYH11	chr16	-	15732492	15732708	15735365	15735578	15726847	15727054	15737448	15737620	20831	345,234,297,94,417,150,424,345,98,360,393,364,205,58	0,0,0,0,0,0,0,0,0,0,0,0,0,0	72,1063,789,96,2395,351,369,1988,997,473,657,847,851,233	0,1,0,0,4,0,1,2,0,1,0,1,0,0	178	178	1.47055e-05	0.0127391	1.0,1.0,1.0,1.0,1.0,1.0,1.0,1.0,1.0,1.0,1.0,1.0,1.0,1.0	1.0,0.999,1.0,1.0,0.998,1.0,0.997,0.999,1.0,0.998,1.0,0.999,1.0,1.0	0.001
7764	ENSG00000114388	NPRL2	chr3	-	50347758	50347901	50348123	50348241	50347329	50347673	50348316	50348410	7764	56,52,37,36,81,50,47,55,51,43,58,58,86,41	184,265,244,216,93,231,235,149,234,148,278,264,241,169	65,70,55,43,77,71,50,26,75,88,68,100,71,45	112,189,154,192,73,231,258,109,189,248,215,274,120,128	178	178	0.000131353	0.037753	0.233,0.164,0.132,0.143,0.466,0.178,0.167,0.27,0.179,0.225,0.173,0.18,0.263,0.195	0.367,0.27,0.263,0.183,0.513,0.235,0.162,0.193,0.284,0.262,0.24,0.267,0.372,0.26	-0.064
24720	ENSG00000162600	OMA1	chr1	-	58530129	58530320	58530600	58530729	58527260	58527335	58533952	58534060	24720	81,82,124,108,119,79,75,181,37,138,139,109,219,118	6,3,3,2,9,4,2,3,0,3,3,5,3,0	42,132,157,34,140,67,72,116,287,63,155,96,154,152	0,1,0,0,0,2,5,0,2,0,3,0,0,0	178	178	0.000192908	0.0495467	0.931,0.965,0.976,0.982,0.93,0.952,0.974,0.984,1.0,0.979,0.979,0.956,0.986,1.0	1.0,0.992,1.0,1.0,1.0,0.971,0.935,1.0,0.993,1.0,0.981,1.0,1.0,1.0	-0.02
27019	ENSG00000167332	OR51E2	chr11	-	4685777	4685979	4693296	4693694	4682460	4682761	4697652	4697854	27019	0,14,17,0,20,3,3,23,0,3,7,1,2,12	0,2,16,0,22,0,2,3,0,15,21,0,4,4	0,9,0,0,0,0,1,0,5,0,10,5,1,4	0,26,2,0,4,0,4,0,14,2,117,10,15,3	178	178	7.88154e-05	0.0288309	NA,0.875,0.515,NA,0.476,1.0,0.6,0.885,NA,0.167,0.25,1.0,0.333,0.75	NA,0.257,0.0,NA,0.0,NA,0.2,NA,0.263,0.0,0.079,0.333,0.062,0.571	0.446
72	ENSG00000160191	PDE9A	chr21	+	42733355	42733426	42743775	42743860	42698967	42699011	42751115	42751197	72	0,0,0,0,0,0,0,0,0,0,0,0,0,0	66,64,57,106,95,51,40,123,57,83,67,108,74,87	0,0,1,1,1,1,0,1,0,0,3,0,0,0	17,82,112,29,116,94,44,111,239,54,161,114,126,91	160	174	5.38448e-05	0.0231702	0.0,0.0,0.0,0.0,0.0,0.0,0.0,0.0,0.0,0.0,0.0,0.0,0.0,0.0	0.0,0.0,0.01,0.036,0.009,0.011,0.0,0.01,0.0,0.0,0.02,0.0,0.0,0.0	-0.007
2854	ENSG00000154553	PDLIM3	chr4	-	185513556	185514337	185514702	185514890	185506521	185506652	185523361	185523446	2854	57,98,248,101,233,41,190,165,40,181,138,122,319,30	1,9,9,2,8,2,13,5,0,8,8,4,11,0	6.95322e+40	0,10,7,0,6,1,20,24,3,8,6,0,3,4	178	178	0.000147784	0.0405448	0.983,0.916,0.965,0.981,0.967,0.953,0.936,0.971,1.0,0.958,0.945,0.968,0.967,1.0	1.0,0.982,0.973,1.0,0.99,0.994,0.955,0.96,0.992,0.984,0.982,1.0,0.987,0.975	-0.019
5078	ENSG00000185808	PIGP	chr21	-	37067261	37067380	37069551	37069624	37065373	37065712	37072433	37072537	5078	15,35,62,92,99,5,46,96,13,65,65,39,23,21	9.81483e+40	18,70,53,67,65,66,92,92,138,81,172,66,84,131	1.18182e+41	162	178	8.67961e-06	0.010595	0.144,0.206,0.208,0.233,0.327,0.052,0.178,0.258,0.074,0.196,0.204,0.179,0.087,0.106	0.144,0.297,0.228,0.303,0.251,0.358,0.257,0.297,0.284,0.291,0.349,0.253,0.261,0.325	-0.103
4563	ENSG00000067113	PLPP1	chr5	-	55441850	55441908	55467868	55468149	55425862	55426039	55475298	55475450	4563	97,142,1120,551,1618,99,260,433,82,764,581,350,396,506	2.13195e+43	1.59928e+47	1.66762e+46	178	147	1.70543e-05	0.0127391	0.273,0.376,0.376,0.33,0.477,0.279,0.371,0.494,0.243,0.388,0.424,0.37,0.352,0.338	0.442,0.501,0.41,0.377,0.541,0.349,0.411,0.564,0.397,0.419,0.513,0.52,0.455,0.34	-0.082
25570	ENSG00000166169	POLL	chr10	-	101583517	101583681	101584601	101584720	101582762	101582891	101584877	101584919	25570	0,0,0,2,11,0,3,5,1,0,1,0,1,5	0,1,0,3,8,0,0,0,1,0,2,1,0,0	0,2,0,0,1,0,0,0,0,1,2,0,1,0	0,6,0,0,3,2,2,2,4,1,6,1,1,3	178	178	7.46624e-05	0.0281652	NA,0.0,NA,0.4,0.579,NA,1.0,1.0,0.5,NA,0.333,0.0,1.0,1.0	NA,0.25,NA,NA,0.25,0.0,0.0,0.0,0.0,0.5,0.25,0.0,0.5,0.0	0.422
25572	ENSG00000166169	POLL	chr10	-	101583587	101583681	101584601	101584720	101582762	101582891	101584877	101584919	25572	0,0,0,2,11,0,3,5,1,0,1,0,1,5	0,1,1,3,8,0,0,0,1,0,2,1,0,0	0,2,0,0,1,0,0,0,0,1,2,0,1,0	0,6,0,0,3,2,2,2,4,1,4,1,1,3	178	178	0.000117078	0.0357799	NA,0.0,0.0,0.4,0.579,NA,1.0,1.0,0.5,NA,0.333,0.0,1.0,1.0	NA,0.25,NA,NA,0.25,0.0,0.0,0.0,0.0,0.5,0.333,0.0,0.5,0.0	0.362
16679	ENSG00000099821	POLRMT	chr19	-	617741	617870	618198	618316	617569	617655	618487	618586	16679	0,4,0,2,0,1,1,0,0,1,2,0,0,0	4,0,2,1,0,0,0,0,2,2,1,2,0,0	0,0,0,0,0,0,0,0,0,0,0,0,0,0	0,2,2,5,1,3,4,0,7,10,3,6,0,0	178	178	2.42458e-06	0.00942255	0.0,1.0,0.0,0.667,NA,1.0,1.0,NA,0.0,0.333,0.667,0.0,NA,NA	NA,0.0,0.0,0.0,0.0,0.0,0.0,NA,0.0,0.0,0.0,0.0,NA,NA	0.467
21211	ENSG00000134186	PRPF38B	chr1	+	108693182	108693333	108693589	108693642	108692340	108692867	108695701	108695770	21211	0,0,0,0,0,0,0,0,0,0,0,0,0,0	7,4,7,7,20,9,15,20,4,3,5,17,2,10	0,1,0,0,1,0,0,0,2,1,0,0,1,0	0,12,8,5,22,1,17,7,27,7,7,2,15,0	178	142	4.88724e-05	0.0229024	0.0,0.0,0.0,0.0,0.0,0.0,0.0,0.0,0.0,0.0,0.0,0.0,0.0,0.0	NA,0.062,0.0,0.0,0.035,0.0,0.0,0.0,0.056,0.102,0.0,0.0,0.05,NA	-0.025
21210	ENSG00000134186	PRPF38B	chr1	+	108693182	108693333	108693571	108693642	108692340	108692867	108695701	108695770	21210	0,0,0,0,0,0,0,0,0,0,0,0,0,0	4,3,6,7,9,2,9,16,3,2,4,11,2,10	0,1,0,0,1,0,0,0,2,1,0,0,1,0	0,9,6,4,19,1,12,3,21,3,4,2,11,0	178	160	5.38293e-05	0.0231702	0.0,0.0,0.0,0.0,0.0,0.0,0.0,0.0,0.0,0.0,0.0,0.0,0.0,0.0	NA,0.091,0.0,0.0,0.045,0.0,0.0,0.0,0.079,0.231,0.0,0.0,0.076,NA	-0.044
9928	ENSG00000249859	PVT1	chr8	+	128070159	128070272	128096520	128096654	127989161	127989291	128100979	128101256	9928	4,1,3,0,5,2,4,4,0,0,1,7,6,1	82,70,59,58,79,361,124,70,118,146,95,229,59,160	0,3,4,1,3,4,6,2,1,6,6,2,11,3	25,34,34,15,28,22,35,52,25,35,42,40,27,64	178	178	0.000113224	0.0355009	0.047,0.014,0.048,0.0,0.06,0.006,0.031,0.054,0.0,0.0,0.01,0.03,0.092,0.006	0.0,0.081,0.105,0.062,0.097,0.154,0.146,0.037,0.038,0.146,0.125,0.048,0.289,0.045	-0.07
27563	ENSG00000119943	PYROXD2	chr10	-	98387864	98388079	98388252	98388508	98387200	98387307	98390597	98390754	27563	80,32,10,35,36,70,39,12,22,32,26,29,40,3	18,19,0,12,7,25,6,5,4,14,13,11,1,7	31,28,17,8,36,23,32,25,12,32,24,6,61,3	3,5,1,2,4,2,0,7,2,2,3,2,4,0	178	178	3.53417e-05	0.0186876	0.816,0.627,1.0,0.745,0.837,0.737,0.867,0.706,0.846,0.696,0.667,0.725,0.976,0.3	0.912,0.848,0.944,0.8,0.9,0.92,1.0,0.781,0.857,0.941,0.889,0.75,0.938,1.0	-0.138
27564	ENSG00000119943	PYROXD2	chr10	-	98387864	98388079	98388353	98388423	98387200	98387307	98390597	98390754	27564	91,26,17,35,40,70,56,26,13,43,31,16,30,16	18,19,0,12,7,25,6,5,4,14,13,11,1,7	7,38,18,33,31,28,46,43,21,36,43,24,91,11	3,5,1,2,4,2,0,7,2,2,3,2,4,0	159	178	4.16435e-05	0.02083	0.85,0.605,1.0,0.766,0.865,0.758,0.913,0.853,0.784,0.775,0.727,0.62,0.971,0.719	0.723,0.895,0.953,0.949,0.897,0.94,1.0,0.873,0.922,0.953,0.941,0.931,0.962,1.0	-0.124
27565	ENSG00000119943	PYROXD2	chr10	-	98387864	98388079	98388353	98388508	98387200	98387307	98390597	98390754	27565	177,59,27,70,78,140,96,39,35,75,57,45,73,19	18,19,0,12,7,25,6,5,4,14,13,11,1,7	45,66,36,42,67,51,78,68,33,68,67,30,161,14	3,5,1,2,4,2,0,7,2,2,3,2,4,0	178	178	9.05653e-05	0.030796	0.908,0.756,1.0,0.854,0.918,0.848,0.941,0.886,0.897,0.843,0.814,0.804,0.986,0.731	0.938,0.93,0.973,0.955,0.944,0.962,1.0,0.907,0.943,0.971,0.957,0.938,0.976,1.0	-0.086
11219	ENSG00000138326	RPS24	chr10	+	78037438	78037441	78037964	78037982	78037193	78037304	78040203	78040225	11219	1.43521e+55	78,76,70,24,26,74,113,25,58,90,55,73,27,44	1.08462e+53	39,37,78,92,93,125,133,118,154,168,71,27,90,186	92	107	1.33311e-05	0.012379	0.955,0.969,0.978,0.99,0.984,0.971,0.948,0.992,0.98,0.953,0.988,0.982,0.988,0.985	0.97,0.951,0.944,0.957,0.886,0.929,0.944,0.916,0.931,0.939,0.971,0.982,0.936,0.943	0.033
14754	ENSG00000140264	SERF2	chr15	+	43798868	43799205	43799852	43800148	43792974	43793083	43800494	43800784	14754	0,0,0,0,0,0,0,0,0,0,0,0,0,0	21,7,10,13,22,8,22,13,3,10,15,14,11,24	0,3,4,0,0,1,1,0,0,0,1,0,2,0	0,10,7,2,8,6,9,5,17,6,13,4,8,10	178	178	0.000119879	0.0361781	0.0,0.0,0.0,0.0,0.0,0.0,0.0,0.0,0.0,0.0,0.0,0.0,0.0,0.0	NA,0.231,0.364,0.0,0.0,0.143,0.1,0.0,0.0,0.0,0.071,0.0,0.2,0.0	-0.085
8422	ENSG00000106483	SFRP4	chr7	-	37912118	37912317	37914212	37914278	37909616	37909680	37914372	37914453	8422	1,20,12,24,10,2,137,98,5,48,19,24,18,2	4,108,105,251,43,32,772,382,49,369,54,116,241,13	8,119,3,7,55,25,48,80,8,17,26,7,12,7	37,411,13,35,241,143,181,190,43,56,69,23,76,6	155	178	8.06878e-06	0.010595	0.223,0.175,0.116,0.099,0.211,0.067,0.169,0.228,0.105,0.13,0.288,0.192,0.079,0.15	0.199,0.25,0.209,0.187,0.208,0.167,0.233,0.326,0.176,0.258,0.302,0.259,0.153,0.573	-0.091
814	ENSG00000141469	SLC14A1	chr18	+	45729985	45730120	45730299	45730471	45724949	45725013	45731014	45731204	814	0,0,0,0,0,0,0,0,0,0,0,0,0,0	5,10,7,9,14,0,9,6,3,2,10,15,20,0	0,1,1,0,4,0,0,7,2,0,7,2,0,0	4,260,213,73,155,12,43,182,84,28,96,37,59,5	178	178	8.32495e-05	0.0294869	0.0,0.0,0.0,0.0,0.0,NA,0.0,0.0,0.0,0.0,0.0,0.0,0.0,NA	0.0,0.004,0.005,0.0,0.025,0.0,0.0,0.037,0.023,0.0,0.068,0.051,0.0,0.0	-0.015
3461	ENSG00000154556	SORBS2	chr4	-	185684753	185684846	185690561	185690611	185678795	185678822	185775230	185775366	3461	0,2,0,0,0,2,1,0,0,0,0,0,0,0	2,3,5,12,12,4,4,12,0,11,6,2,0,0	0,16,3,0,15,0,4,15,1,0,5,1,0,0	0,38,9,4,17,0,4,17,11,3,27,0,23,0	139	178	0.000147062	0.0405448	0.0,0.461,0.0,0.0,0.0,0.39,0.243,0.0,NA,0.0,0.0,0.0,NA,NA	NA,0.35,0.299,0.0,0.53,NA,0.562,0.53,0.104,0.0,0.192,1.0,0.0,NA	-0.225
6043	ENSG00000064225	ST3GAL6	chr3	+	98773919	98773983	98784944	98785040	98772812	98772916	98791840	98791993	6043	0,1,8,4,26,0,2,3,1,2,2,1,1,0	0,2,2,1,0,0,0,0,0,0,1,1,6,0	0,3,6,4,9,1,0,1,6,1,6,5,6,0	0,0,0,0,0,1,0,0,0,0,0,0,0,0	153	178	2.35834e-05	0.0137125	NA,0.368,0.823,0.823,1.0,NA,1.0,1.0,1.0,1.0,0.699,0.538,0.162,NA	NA,1.0,1.0,1.0,1.0,0.538,NA,1.0,1.0,1.0,1.0,1.0,1.0,NA	-0.193
389	ENSG00000167608	TMC4	chr19	-	54161129	54161260	54162101	54162285	54160877	54161033	54162672	54162770	389	28,61,83,40,144,12,34,86,20,81,85,55,79,96	1.22183e+41	80,115,84,80,90,130,45,95,150,95,158,249,158,131	78,170,112,132,165,176,129,96,215,189,269,376,239,215	178	178	4.01368e-06	0.00969023	0.187,0.25,0.332,0.212,0.362,0.086,0.167,0.402,0.159,0.293,0.343,0.235,0.287,0.337	0.506,0.404,0.429,0.377,0.353,0.425,0.259,0.497,0.411,0.335,0.37,0.398,0.398,0.379	-0.135
12478	ENSG00000167608	TMC4	chr19	-	54160877	54161080	54162101	54162285	54160466	54160545	54162672	54162770	12478	28,61,83,43,144,12,34,86,20,81,85,55,79,96	3.14262e+41	80,115,83,80,90,131,45,95,151,95,158,249,158,131	2.24347e+41	178	178	2.32412e-05	0.0137125	0.082,0.189,0.213,0.13,0.241,0.041,0.134,0.31,0.09,0.214,0.192,0.155,0.196,0.23	0.263,0.249,0.303,0.204,0.253,0.266,0.181,0.386,0.307,0.251,0.296,0.261,0.269,0.275	-0.096
12480	ENSG00000167608	TMC4	chr19	-	54160877	54161156	54162101	54162285	54160466	54160545	54162672	54162770	12480	28,61,83,43,144,12,34,86,20,81,85,55,79,96	3.14262e+41	80,115,83,80,90,131,45,95,151,95,158,249,158,131	2.24347e+41	178	178	2.27237e-05	0.0137125	0.082,0.189,0.213,0.13,0.241,0.041,0.134,0.31,0.09,0.214,0.192,0.155,0.196,0.23	0.263,0.249,0.303,0.204,0.254,0.266,0.181,0.386,0.307,0.251,0.296,0.261,0.269,0.275	-0.096
388	ENSG00000167608	TMC4	chr19	-	54160877	54161033	54162101	54162285	54160466	54160545	54162672	54162770	388	28,61,83,43,144,12,34,86,20,81,85,55,79,96	3.14262e+41	80,115,83,80,90,131,45,95,151,95,158,249,158,131	2.26347e+41	178	178	2.48224e-05	0.0139369	0.082,0.189,0.213,0.13,0.241,0.041,0.134,0.31,0.09,0.214,0.192,0.155,0.196,0.23	0.261,0.249,0.303,0.204,0.251,0.266,0.181,0.386,0.307,0.251,0.296,0.261,0.269,0.275	-0.096
2924	ENSG00000127419	TMEM175	chr4	+	951681	951717	952366	952450	951206	951258	953189	953354	2924	14,6,17,5,12,9,16,9,7,8,10,13,21,5	126,65,57,70,135,69,55,99,31,67,59,75,113,98	3,24,23,5,13,15,5,29,33,12,21,48,28,29	17,76,87,36,82,39,39,142,141,47,78,152,127,86	125	173	6.63383e-05	0.0262558	0.133,0.113,0.292,0.09,0.11,0.153,0.287,0.112,0.238,0.142,0.19,0.193,0.205,0.066	0.196,0.304,0.268,0.161,0.18,0.347,0.151,0.22,0.245,0.261,0.271,0.304,0.234,0.318	-0.081
28173	ENSG00000182796	TMEM198B	chr12	+	55833446	55833541	55835463	55835615	55830922	55831083	55836125	55836246	28173	0,0,0,0,0,0,2,0,0,0,0,0,0,0	11,32,0,13,4,35,27,9,6,10,15,21,10,0	2,5,4,0,1,6,11,2,2,7,0,0,1,0	9,3,9,6,10,16,15,10,5,5,13,2,7,0	178	178	7.03488e-05	0.0269592	0.0,0.0,NA,0.0,0.0,0.0,0.069,0.0,0.0,0.0,0.0,0.0,0.0,NA	0.182,0.625,0.308,0.0,0.091,0.273,0.423,0.167,0.286,0.583,0.0,0.0,0.125,NA	-0.23
22036	ENSG00000142188	TMEM50B	chr21	-	33448781	33448903	33460412	33460505	33439213	33439297	33465341	33465409	22036	0,19,29,21,18,17,34,26,14,7,13,23,14,12	42,44,23,50,2,38,60,25,43,27,18,51,14,15	3,69,26,17,71,27,29,61,36,33,64,18,53,14	0,18,14,3,24,15,22,11,4,16,16,12,13,15	178	178	1.30643e-06	0.0081751	0.0,0.302,0.558,0.296,0.9,0.309,0.362,0.51,0.246,0.206,0.419,0.311,0.5,0.444	1.0,0.793,0.65,0.85,0.747,0.643,0.569,0.847,0.9,0.673,0.8,0.6,0.803,0.483	-0.357
6861	ENSG00000142188	TMEM50B	chr21	-	33439213	33439297	33448781	33450863	33432484	33432802	33455726	33455784	6861	6,28,27,17,51,9,39,37,26,16,33,20,20,9	50,56,21,48,16,61,56,10,50,39,12,47,20,47	16,63,27,32,61,22,33,52,49,43,58,12,16,22	0,27,14,16,16,14,13,24,4,19,19,7,8,17	178	173	3.77147e-06	0.00969023	0.104,0.327,0.555,0.256,0.756,0.125,0.404,0.782,0.336,0.285,0.728,0.293,0.493,0.157	1.0,0.694,0.652,0.66,0.787,0.604,0.712,0.678,0.923,0.687,0.748,0.625,0.66,0.557	-0.313
22035	ENSG00000142188	TMEM50B	chr21	-	33448781	33448903	33455726	33455784	33439213	33439297	33460412	33460505	22035	9,68,82,53,102,40,91,107,41,56,91,112,59,53	42,44,23,50,2,38,60,25,46,27,19,51,14,15	21,237,106,53,193,42,118,178,190,71,218,78,155,33	0,17,14,3,24,15,25,11,4,16,16,12,13,15	147	178	0.000126842	0.0373457	0.206,0.652,0.812,0.562,0.984,0.56,0.647,0.838,0.519,0.715,0.853,0.727,0.836,0.811	1.0,0.944,0.902,0.955,0.907,0.772,0.851,0.951,0.983,0.843,0.943,0.887,0.935,0.727	-0.206
6862	ENSG00000142188	TMEM50B	chr21	-	33448781	33450863	33455726	33455784	33439213	33439297	33460412	33460505	6862	9,68,82,53,102,40,91,107,41,56,91,112,59,53	42,45,23,50,2,38,61,25,42,27,18,51,14,15	21,237,106,53,193,42,118,178,190,71,218,78,155,33	0,17,14,3,24,15,24,12,4,16,16,12,13,15	147	178	0.000129878	0.037753	0.206,0.647,0.812,0.562,0.984,0.56,0.644,0.838,0.542,0.715,0.86,0.727,0.836,0.811	1.0,0.944,0.902,0.955,0.907,0.772,0.856,0.947,0.983,0.843,0.943,0.887,0.935,0.727	-0.204
9378	ENSG00000188706	ZDHHC9	chrX	-	129828980	129829141	129841778	129841956	129823678	129823837	129843695	129843909	9378	0,0,4,1,7,0,0,8,0,3,0,3,5,1	2,11,49,2,44,0,10,95,0,30,34,17,26,6	0,2,0,0,11,0,0,0,1,0,2,0,0,0	0,95,46,8,116,6,8,47,103,13,92,41,53,8	178	178	0.000107926	0.0344935	0.0,0.0,0.075,0.333,0.137,NA,0.0,0.078,NA,0.091,0.0,0.15,0.161,0.143	NA,0.021,0.0,0.0,0.087,0.0,0.0,0.0,0.01,0.0,0.021,0.0,0.0,0.0	0.087
16705	ENSG00000174652	ZNF266	chr19	-	9433692	9433783	9434074	9434235	9420064	9420218	9434797	9434859	16705	0,1,1,1,0,0,1,5,0,2,2,1,0,0	0,2,0,1,2,0,0,2,0,0,0,0,0,0	0,3,12,0,6,1,0,9,3,4,9,0,7,0	0,0,0,0,0,0,0,0,0,0,0,0,0,0	178	178	0.000155246	0.0421135	NA,0.333,1.0,0.5,0.0,NA,1.0,0.714,NA,1.0,1.0,1.0,NA,NA	NA,1.0,1.0,NA,1.0,1.0,NA,1.0,1.0,1.0,1.0,NA,1.0,NA	-0.273
16704	ENSG00000174652	ZNF266	chr19	-	9433692	9433783	9434064	9434235	9420064	9420218	9434797	9434859	16704	0,1,2,1,0,0,1,5,0,1,2,1,0,0	0,2,0,1,2,0,0,2,0,0,0,0,0,0	0,2,12,0,6,1,0,9,3,4,9,0,7,0	0,0,0,0,0,0,0,0,0,0,0,0,0,0	178	178	0.000179756	0.0471723	NA,0.333,1.0,0.5,0.0,NA,1.0,0.714,NA,1.0,1.0,1.0,NA,NA	NA,1.0,1.0,NA,1.0,1.0,NA,1.0,1.0,1.0,1.0,NA,1.0,NA	-0.273
258	ENSG00000161551	ZNF577	chr19	-	51860903	51860978	51878388	51878515	51855809	51855967	51880322	51880401	258	36,23,19,49,13,26,33,61,30,20,21,29,45,41	209,161,42,158,94,449,123,124,159,131,142,231,171,287	9,21,31,8,37,14,28,74,51,5,23,11,48,35	40,39,45,34,41,75,54,68,40,17,61,32,89,120	178	164	1.12863e-05	0.0118472	0.137,0.116,0.294,0.222,0.113,0.051,0.198,0.312,0.148,0.123,0.12,0.104,0.195,0.116	0.172,0.332,0.388,0.178,0.454,0.147,0.323,0.501,0.54,0.213,0.258,0.241,0.332,0.212	-0.146
5483	ENSG00000164048	ZNF589	chr3	+	48260812	48260939	48267914	48270969	48247624	48247677	48286245	48287627	5483	0,1,3,0,5,0,4,20,0,3,6,4,0,6	0,0,0,0,0,0,0,0,0,0,0,0,0,0	0,12,3,0,24,0,1,17,16,1,25,0,11,0	0,0,1,0,4,0,0,3,0,0,2,0,0,0	178	178	5.03317e-05	0.0229275	NA,1.0,1.0,NA,1.0,NA,1.0,1.0,NA,1.0,1.0,1.0,NA,1.0	NA,1.0,0.75,NA,0.857,NA,1.0,0.85,1.0,1.0,0.926,NA,1.0,NA	0.069

## Sheet: E. RI_sigEvents
Additional file 4: Table S4e. rMATS output for significant retained intron (RI) events. rMATS: Replicate Multivariate Analysis of Transcript Splicing.
ID	GeneID	geneSymbol	chr	strand	riExonStart_0base	riExonEnd	upstreamES	upstreamEE	downstreamES	downstreamEE	ID	IJC_SAMPLE_1	SJC_SAMPLE_1	IJC_SAMPLE_2	SJC_SAMPLE_2	IncFormLen	SkipFormLen	PValue	FDR	IncLevel1	IncLevel2	IncLevelDifference
1851	ENSG00000268895	A1BG-AS1	chr19	+	58353713	58355183	58353713	58353857	58354368	58355183	1851	2,7,4,3,13,0,1,1,0,2,0,8,0,0	0,4,0,0,0,0,0,0,0,0,1,0,0,0	0,2,11,0,9,0,6,7,2,4,4,2,3,0	3,6,4,0,7,0,3,0,3,5,3,2,13,2	178	89	0.000460598	0.00902077	1.0,0.467,1.0,1.0,1.0,NA,1.0,1.0,NA,1.0,0.0,1.0,NA,NA	0.0,0.143,0.579,NA,0.391,NA,0.5,1.0,0.25,0.286,0.4,0.333,0.103,0.0	0.515
9779	ENSG00000175899	A2M	chr12	-	9067711	9068224	9067711	9067839	9068182	9068224	9779	97,90,73,74,25,226,161,27,50,81,42,55,70,42	2.04115e+54	37,27,59,36,36,35,92,48,17,18,6,12,17,48	1.07796e+50	178	89	0.00484364	0.0436608	0.023,0.03,0.01,0.018,0.009,0.024,0.019,0.018,0.022,0.028,0.006,0.016,0.018,0.014	0.017,0.014,0.008,0.004,0.007,0.008,0.015,0.014,0.01,0.002,0.004,0.004,0.021,0.027	0.007
8559	ENSG00000094914	AAAS	chr12	-	53307844	53308133	53307844	53307929	53308051	53308133	8559	16,12,4,25,6,18,34,16,19,24,12,18,7,3	94,83,66,85,59,89,77,61,54,78,100,61,50,77	0,7,14,2,0,5,9,2,4,11,6,3,4,0	65,78,65,64,62,108,65,73,86,113,62,131,54,129	178	89	0.000113352	0.00378563	0.078,0.067,0.029,0.128,0.048,0.092,0.181,0.116,0.15,0.133,0.057,0.129,0.065,0.019	0.0,0.043,0.097,0.015,0.0,0.023,0.065,0.014,0.023,0.046,0.046,0.011,0.036,0.0	0.062
8560	ENSG00000094914	AAAS	chr12	-	53308724	53309020	53308724	53308815	53308959	53309020	8560	6,3,0,4,0,7,2,3,3,0,2,2,0,0	33,19,17,18,26,39,18,28,9,26,28,26,27,8	0,0,2,0,0,1,2,4,3,0,0,0,0,0	18,36,26,13,53,34,26,25,25,26,47,28,62,12	178	89	0.000708965	0.0119277	0.083,0.073,0.0,0.1,0.0,0.082,0.053,0.051,0.143,0.0,0.034,0.037,0.0,0.0	0.0,0.0,0.037,0.0,0.0,0.014,0.037,0.074,0.057,0.0,0.0,0.0,0.0,0.0	0.031
8563	ENSG00000094914	AAAS	chr12	-	53314297	53315782	53314297	53315426	53315726	53315782	8563	1,4,3,8,10,4,8,5,1,8,5,2,0,6	38,51,41,52,39,42,33,60,15,45,47,20,15,16	0,3,8,0,7,1,1,3,2,2,2,3,4,0	7,88,57,15,64,22,22,91,57,38,94,41,42,50	178	89	0.00123839	0.0170862	0.013,0.038,0.035,0.071,0.114,0.045,0.108,0.04,0.032,0.082,0.051,0.048,0.0,0.158	0.0,0.017,0.066,0.0,0.052,0.022,0.022,0.016,0.017,0.026,0.011,0.035,0.045,0.0	0.036
22976	ENSG00000094914	AAAS	chr12	-	53307456	53307916	53307456	53307713	53307844	53307916	22976	39,19,2,16,4,37,16,9,23,19,15,10,10,3	260,126,105,151,125,236,119,80,159,130,138,130,135,238	14,7,4,0,0,3,15,11,1,2,5,0,23,3	155,93,95,123,81,219,105,127,128,203,95,254,108,224	178	89	0.00348509	0.0348829	0.07,0.07,0.009,0.05,0.016,0.073,0.063,0.053,0.067,0.068,0.052,0.037,0.036,0.006	0.043,0.036,0.021,0.0,0.0,0.007,0.067,0.042,0.004,0.005,0.026,0.0,0.096,0.007	0.023
19738	ENSG00000127837	AAMP	chr2	-	218265019	218265397	218265019	218265174	218265370	218265397	19738	7,11,2,11,3,6,8,5,3,12,3,7,2,7	31,91,95,83,143,32,70,88,26,71,95,66,119,103	0,4,11,1,3,6,0,6,1,7,5,2,3,8	28,130,75,105,169,112,80,107,138,131,108,153,180,108	178	89	0.00299708	0.0313214	0.101,0.057,0.01,0.062,0.01,0.086,0.054,0.028,0.055,0.078,0.016,0.05,0.008,0.033	0.0,0.015,0.068,0.005,0.009,0.026,0.0,0.027,0.004,0.026,0.023,0.006,0.008,0.036	0.028
1578	ENSG00000090861	AARS1	chr16	-	70253918	70254734	70253918	70254038	70254620	70254734	1578	18,15,19,14,10,8,18,3,8,25,11,22,3,28	116,133,81,70,240,61,131,275,47,138,103,127,216,191	4,6,12,1,12,1,8,14,4,1,6,11,4,9	77,263,162,93,255,183,191,252,318,155,177,258,256,247	178	89	1.96814e-05	0.00137715	0.072,0.053,0.105,0.091,0.02,0.062,0.064,0.005,0.078,0.083,0.051,0.08,0.007,0.068	0.025,0.011,0.036,0.005,0.023,0.003,0.021,0.027,0.006,0.003,0.017,0.021,0.008,0.018	0.044
1577	ENSG00000090861	AARS1	chr16	-	70253267	70253800	70253267	70253381	70253713	70253800	1577	26,23,7,31,11,20,22,8,12,23,19,29,5,2	80,214,169,129,221,53,162,309,82,265,219,221,249,166	1,17,32,7,16,6,7,2,6,6,10,8,17,12	6.04943e+40	178	89	0.00142599	0.0187093	0.14,0.051,0.02,0.107,0.024,0.159,0.064,0.013,0.068,0.042,0.042,0.062,0.01,0.006	0.008,0.017,0.052,0.023,0.036,0.012,0.017,0.004,0.008,0.012,0.014,0.008,0.034,0.024	0.038
12075	ENSG00000266967	AARSD1	chr17	-	42955841	42956325	42955841	42955972	42956203	42956325	12075	6,34,21,16,20,27,22,23,8,7,20,26,19,27	33,17,54,27,82,20,46,34,25,25,46,41,41,56	2,7,14,0,5,4,5,5,4,17,22,1,11,0	36,52,32,27,43,23,55,35,62,59,64,79,74,71	178	89	0.000100828	0.00357516	0.083,0.5,0.163,0.229,0.109,0.403,0.193,0.253,0.138,0.123,0.179,0.241,0.188,0.194	0.027,0.063,0.179,0.0,0.055,0.08,0.043,0.067,0.031,0.126,0.147,0.006,0.069,0.0	0.15
12077	ENSG00000266967	AARSD1	chr17	-	42956203	42956552	42956203	42956320	42956403	42956552	12077	20,8,0,7,10,7,7,1,4,2,4,13,7,0	49,28,68,32,84,21,67,52,29,27,61,61,62,37	1,4,4,0,1,5,0,6,0,0,7,2,13,2	35,70,60,32,56,35,75,62,97,64,91,90,85,109	172	89	0.00249353	0.0276912	0.174,0.129,0.0,0.102,0.058,0.147,0.051,0.01,0.067,0.037,0.033,0.099,0.055,0.0	0.015,0.029,0.033,0.0,0.009,0.069,0.0,0.048,0.0,0.0,0.038,0.011,0.073,0.009	0.045
23441	ENSG00000107331	ABCA2	chr9	-	137009982	137010383	137009982	137010124	137010192	137010383	23441	1,0,0,0,1,2,0,1,0,1,0,2,0,1	7,21,16,19,27,12,6,23,3,7,7,18,28,5	0,0,0,0,0,0,0,0,0,0,0,0,0,0	2,22,12,6,23,21,6,22,9,10,23,25,32,11	157	89	0.000650829	0.011278	0.075,0.0,0.0,0.0,0.021,0.086,0.0,0.024,0.0,0.075,0.0,0.059,0.0,0.102	0.0,0.0,0.0,0.0,0.0,0.0,0.0,0.0,0.0,0.0,0.0,0.0,0.0,0.0	0.032
8867	ENSG00000107331	ABCA2	chr9	-	137010192	137010737	137010192	137010371	137010619	137010737	8867	5,10,4,5,8,12,8,14,1,2,1,2,1,0	6,20,28,24,36,4,25,39,6,14,11,13,47,4	0,2,6,0,7,4,1,18,1,0,2,3,1,0	0,84,16,18,64,14,24,51,31,12,50,52,36,9	178	89	0.00119651	0.0167432	0.294,0.2,0.067,0.094,0.1,0.6,0.138,0.152,0.077,0.067,0.043,0.071,0.011,0.0	NA,0.012,0.158,0.0,0.052,0.125,0.02,0.15,0.016,0.0,0.02,0.028,0.014,0.0	0.091
6274	ENSG00000115657	ABCB6	chr2	-	219210380	219210823	219210380	219210475	219210710	219210823	6274	38,19,11,27,7,30,18,7,9,33,10,17,8,13	51,72,55,37,60,48,60,51,34,45,51,74,82,32	4,12,19,9,1,9,17,10,3,6,6,9,18,2	37,76,49,84,47,56,60,55,68,88,48,220,151,69	178	89	0.00037094	0.00784744	0.271,0.117,0.091,0.267,0.055,0.238,0.13,0.064,0.117,0.268,0.089,0.103,0.047,0.169	0.051,0.073,0.162,0.051,0.011,0.074,0.124,0.083,0.022,0.033,0.059,0.02,0.056,0.014	0.085
19762	ENSG00000115657	ABCB6	chr2	-	219209771	219210270	219209771	219210046	219210229	219210270	19762	6,8,0,5,4,15,3,0,7,3,0,2,1,6	138,164,140,133,80,111,124,80,128,87,103,260,148,57	0,1,2,4,0,1,1,0,0,0,0,3,2,8	55,109,85,183,55,97,105,78,103,119,97,316,169,55	178	89	0.00310387	0.0320243	0.021,0.024,0.0,0.018,0.024,0.063,0.012,0.0,0.027,0.017,0.0,0.004,0.003,0.05	0.0,0.005,0.012,0.011,0.0,0.005,0.005,0.0,0.0,0.0,0.0,0.005,0.006,0.068	0.01
5212	ENSG00000124574	ABCC10	chr6	+	43437933	43438795	43437933	43438013	43438623	43438795	5212	0,3,3,1,0,0,0,3,0,3,1,1,0,0	0,5,10,2,0,0,1,3,0,4,3,3,0,0	0,0,3,0,2,1,0,0,0,1,0,0,0,0	0,16,7,0,5,1,1,2,3,8,4,6,4,2	178	89	0.00549215	0.0478301	NA,0.231,0.13,0.2,NA,NA,0.0,0.333,NA,0.273,0.143,0.143,NA,NA	NA,0.0,0.176,NA,0.167,0.333,0.0,0.0,0.0,0.059,0.0,0.0,0.0,0.0	0.12
8707	ENSG00000069431	ABCC9	chr12	-	21817186	21818251	21817186	21817307	21818149	21818251	8707	7,7,1,4,1,2,10,2,0,2,3,1,4,0	0,6,5,1,13,3,3,12,1,0,2,1,2,0	0,1,1,0,7,1,0,10,1,0,0,0,0,0	0,44,8,0,34,0,2,18,2,2,11,6,6,0	178	89	0.00345334	0.0346939	1.0,0.368,0.091,0.667,0.037,0.25,0.625,0.077,0.0,1.0,0.429,0.333,0.5,NA	NA,0.011,0.059,NA,0.093,1.0,0.0,0.217,0.2,0.0,0.0,0.0,0.0,NA	0.27
14200	ENSG00000204574	ABCF1	chr6	+	30583522	30583890	30583522	30583708	30583804	30583890	14200	5,4,1,4,4,4,2,1,2,3,0,2,0,0	37,76,73,68,42,52,37,62,42,69,93,48,42,41	1,0,3,3,7,0,0,1,1,1,1,3,0,0	13,175,119,60,122,32,63,65,151,123,108,79,77,56	178	89	0.00301937	0.0314821	0.063,0.026,0.007,0.029,0.045,0.037,0.026,0.008,0.023,0.021,0.0,0.02,0.0,0.0	0.037,0.0,0.012,0.024,0.028,0.0,0.0,0.008,0.003,0.004,0.005,0.019,0.0,0.0	0.012
3316	ENSG00000161204	ABCF3	chr3	+	184187396	184187761	184187396	184187443	184187663	184187761	3316	8,4,8,10,21,4,5,11,3,15,8,5,3,3	1,15,18,5,27,1,12,48,4,8,15,10,21,13	0,10,8,0,15,2,1,3,1,5,6,1,7,3	2,84,39,23,60,8,14,12,66,33,68,42,51,33	178	89	2.11429e-06	0.000423666	0.8,0.118,0.182,0.5,0.28,0.667,0.172,0.103,0.273,0.484,0.211,0.2,0.067,0.103	0.0,0.056,0.093,0.0,0.111,0.111,0.034,0.111,0.008,0.07,0.042,0.012,0.064,0.043	0.243
2887	ENSG00000160179	ABCG1	chr21	+	42287888	42288312	42287888	42288073	42288210	42288312	2887	9,0,3,0,3,2,5,0,0,0,2,3,0,28	0,0,2,1,25,0,3,4,0,0,0,1,0,0	0,0,0,0,0,0,0,0,0,0,0,0,0,0	0,12,5,1,2,1,1,6,2,2,7,0,0,0	178	89	0.00014949	0.00453722	1.0,NA,0.429,0.0,0.057,1.0,0.455,0.0,NA,NA,1.0,0.6,NA,1.0	NA,0.0,0.0,0.0,0.0,0.0,0.0,0.0,0.0,0.0,0.0,NA,NA,NA	0.554
6560	ENSG00000143994	ABHD1	chr2	+	27128944	27129361	27128944	27129127	27129315	27129361	6560	16,3,2,0,5,5,1,3,1,1,4,3,0,5	1,3,3,1,2,0,3,3,0,0,3,1,5,5	0,2,0,0,0,1,0,11,3,0,2,4,2,0	0,6,2,2,1,0,2,8,3,6,4,5,9,6	178	89	0.00571296	0.049305	0.889,0.333,0.25,0.0,0.556,1.0,0.143,0.333,1.0,1.0,0.4,0.6,0.0,0.333	NA,0.143,0.0,0.0,0.0,1.0,0.0,0.407,0.333,0.0,0.2,0.286,0.1,0.0	0.298
7616	ENSG00000106077	ABHD11	chr7	-	73737220	73737735	73737220	73737391	73737561	73737735	7616	46,42,34,48,17,55,29,20,10,31,36,33,26,11	30,35,53,11,49,24,22,61,7,33,48,28,104,15	0,9,23,19,19,12,19,37,19,25,12,23,36,29	14,72,44,26,34,62,13,35,53,73,68,74,79,34	178	89	0.00421446	0.0397327	0.434,0.375,0.243,0.686,0.148,0.534,0.397,0.141,0.417,0.32,0.273,0.371,0.111,0.268	0.0,0.059,0.207,0.268,0.218,0.088,0.422,0.346,0.152,0.146,0.081,0.135,0.186,0.299	0.151
21656	ENSG00000106077	ABHD11	chr7	-	73736535	73736990	73736535	73736691	73736928	73736990	21656	18,30,23,32,4,16,10,21,11,30,33,15,23,17	94,90,181,74,79,55,65,112,34,65,110,100,227,54	7,11,12,12,6,8,10,22,12,19,13,10,27,24	47,144,129,70,81,127,87,62,168,122,131,184,120,142	178	89	0.00514146	0.0457075	0.087,0.143,0.06,0.178,0.025,0.127,0.071,0.086,0.139,0.188,0.13,0.07,0.048,0.136	0.069,0.037,0.044,0.079,0.036,0.031,0.054,0.151,0.034,0.072,0.047,0.026,0.101,0.078	0.045
6038	ENSG00000114786	ABHD14A-ACY1	chr3	+	51987555	51988603	51987555	51987624	51988523	51988603	6038	57,34,9,17,14,35,17,18,23,15,14,11,6,7	39,59,82,64,100,43,53,116,31,67,105,58,133,79	0,3,3,3,8,6,2,11,4,2,6,5,10,6	47,86,44,48,53,90,57,80,82,77,114,106,119,75	178	89	6.78941e-07	0.000256842	0.422,0.224,0.052,0.117,0.065,0.289,0.138,0.072,0.271,0.101,0.062,0.087,0.022,0.042	0.0,0.017,0.033,0.03,0.07,0.032,0.017,0.064,0.024,0.013,0.026,0.023,0.04,0.038	0.11
15508	ENSG00000204427	ABHD16A	chr6	-	31687386	31687727	31687386	31687544	31687641	31687727	15508	3,10,9,22,2,6,14,10,6,10,3,10,3,0	67,111,87,104,66,93,118,51,27,89,57,67,73,90	1,5,5,10,12,3,7,0,6,4,6,4,0,0	71,182,96,117,107,154,161,128,142,189,156,180,141,90	178	89	0.0001206	0.003944	0.022,0.043,0.049,0.096,0.015,0.031,0.056,0.089,0.1,0.053,0.026,0.069,0.02,0.0	0.007,0.014,0.025,0.041,0.053,0.01,0.021,0.0,0.021,0.01,0.019,0.011,0.0,0.0	0.031
3495	ENSG00000204427	ABHD16A	chr6	-	31688040	31688305	31688040	31688103	31688248	31688305	3495	36,31,23,76,14,58,38,12,20,27,38,24,3,11	22,30,23,25,61,7,33,42,7,32,30,34,23,35	8,25,43,24,20,15,19,26,21,17,22,23,11,14	21,88,49,38,82,24,48,51,93,50,83,64,114,49	178	89	0.0011302	0.0161765	0.45,0.341,0.333,0.603,0.103,0.806,0.365,0.125,0.588,0.297,0.388,0.261,0.061,0.136	0.16,0.124,0.305,0.24,0.109,0.238,0.165,0.203,0.101,0.145,0.117,0.152,0.046,0.125	0.188
15509	ENSG00000204427	ABHD16A	chr6	-	31687574	31687930	31687574	31687740	31687823	31687930	15509	1,3,8,10,2,1,1,7,0,4,2,10,3,3	101,113,95,79,125,66,78,84,32,84,62,59,116,112	2,2,4,2,0,0,7,1,2,6,4,7,0,0	9.81591e+40	172	89	0.00126746	0.0173417	0.005,0.014,0.042,0.061,0.008,0.008,0.007,0.041,0.0,0.024,0.016,0.081,0.013,0.014	0.01,0.006,0.015,0.01,0.0,0.0,0.029,0.003,0.005,0.023,0.017,0.02,0.0,0.0	0.014
5829	ENSG00000129968	ABHD17A	chr19	-	1877507	1880115	1877507	1877687	1879920	1880115	5829	14,13,8,12,11,7,12,3,11,6,6,5,0,4	81,71,124,93,141,32,86,100,36,75,110,138,110,123	0,4,9,8,5,1,4,11,12,5,4,3,3,4	104,155,165,93,194,108,114,154,329,104,113,259,267,135	178	89	0.00138696	0.0183502	0.08,0.084,0.031,0.061,0.038,0.099,0.065,0.015,0.133,0.038,0.027,0.018,0.0,0.016	0.0,0.013,0.027,0.041,0.013,0.005,0.017,0.034,0.018,0.023,0.017,0.006,0.006,0.015	0.034
3476	ENSG00000060971	ACAA1	chr3	-	38125825	38126700	38125825	38125881	38126161	38126700	3476	32,9,11,10,11,21,26,13,26,17,13,34,15,17	89,108,139,103,163,77,104,220,62,122,109,178,269,139	5,8,10,6,23,6,6,10,11,10,10,7,16,7	1.3019e+41	178	89	1.94949e-06	0.000409244	0.152,0.04,0.038,0.046,0.033,0.12,0.111,0.029,0.173,0.065,0.056,0.087,0.027,0.058	0.019,0.021,0.025,0.024,0.062,0.014,0.022,0.025,0.013,0.027,0.022,0.008,0.027,0.012	0.051
3478	ENSG00000060971	ACAA1	chr3	-	38126161	38126700	38126161	38126341	38126509	38126700	3478	59,28,27,63,47,24,33,27,27,64,25,54,20,31	42,36,88,21,92,13,24,111,15,49,69,93,193,93	11,19,41,8,51,24,27,41,33,29,38,26,35,20	37,109,99,64,98,96,53,84,272,68,102,297,130,124	178	89	0.000717608	0.0119921	0.413,0.28,0.133,0.6,0.203,0.48,0.407,0.108,0.474,0.395,0.153,0.225,0.049,0.143	0.129,0.08,0.172,0.059,0.206,0.111,0.203,0.196,0.057,0.176,0.157,0.042,0.119,0.075	0.163
9780	ENSG00000111271	ACAD10	chr12	+	111755667	111757099	111755667	111755745	111756332	111757099	9780	10,12,8,15,9,6,16,10,3,13,11,4,1,10	7,35,17,23,13,7,14,9,12,16,14,13,19,12	0,4,3,0,6,1,5,16,1,2,12,3,2,0	0,42,10,24,11,19,27,16,12,45,22,28,14,7	178	89	0.000405593	0.00829938	0.417,0.146,0.19,0.246,0.257,0.3,0.364,0.357,0.111,0.289,0.282,0.133,0.026,0.294	NA,0.045,0.13,0.0,0.214,0.026,0.085,0.333,0.04,0.022,0.214,0.051,0.067,0.0	0.149
3399	ENSG00000240303	ACAD11	chr3	-	132578795	132579558	132578795	132578881	132579491	132579558	3399	57,66,49,68,72,78,47,61,15,99,43,41,13,57	0,3,2,7,2,4,4,16,1,4,8,2,19,2	0,19,42,3,93,12,19,75,22,4,26,15,7,7	0,19,7,5,16,3,4,21,24,1,23,6,10,3	178	89	2.07257e-05	0.00140565	1.0,0.917,0.925,0.829,0.947,0.907,0.855,0.656,0.882,0.925,0.729,0.911,0.255,0.934	NA,0.333,0.75,0.231,0.744,0.667,0.704,0.641,0.314,0.667,0.361,0.556,0.259,0.538	0.313
6200	ENSG00000177646	ACAD9	chr3	+	128909343	128910149	128909343	128909421	128910020	128910149	6200	1,12,4,11,7,24,15,6,6,6,9,10,7,1	17,24,19,27,13,45,23,29,7,18,30,34,13,18	5,10,8,1,5,9,4,15,4,5,7,0,7,4	6,35,27,27,37,38,23,32,36,56,52,39,31,35	178	89	0.00216207	0.0249771	0.029,0.2,0.095,0.169,0.212,0.211,0.246,0.094,0.3,0.143,0.13,0.128,0.212,0.027	0.294,0.125,0.129,0.018,0.063,0.106,0.08,0.19,0.053,0.043,0.063,0.0,0.101,0.054	0.063
6198	ENSG00000177646	ACAD9	chr3	+	128908184	128909099	128908184	128908264	128908972	128909099	6198	3,5,1,4,0,7,5,1,3,4,5,2,5,3	26,23,39,23,49,81,26,51,15,38,54,53,59,13	1,0,3,0,6,0,3,7,1,0,5,0,0,0	1,107,32,20,70,34,45,60,59,27,77,68,68,38	178	89	0.0046962	0.0428419	0.055,0.098,0.013,0.08,0.0,0.041,0.088,0.01,0.091,0.05,0.044,0.019,0.041,0.103	0.333,0.0,0.045,0.0,0.041,0.0,0.032,0.055,0.008,0.0,0.031,0.0,0.0,0.0	0.013
3726	ENSG00000117054	ACADM	chr1	+	75732852	75733628	75732852	75732922	75733527	75733628	3726	1,3,2,1,0,3,6,6,2,7,5,1,0,0	2,24,29,8,64,2,8,141,6,9,29,18,35,28	0,0,1,0,8,3,0,0,0,0,1,0,0,0	0,42,30,14,105,4,9,77,53,4,39,9,29,50	178	89	0.0008658	0.013554	0.2,0.059,0.033,0.059,0.0,0.429,0.273,0.021,0.143,0.28,0.079,0.027,0.0,0.0	NA,0.0,0.016,0.0,0.037,0.273,0.0,0.0,0.0,0.0,0.013,0.0,0.0,0.0	0.088
3728	ENSG00000117054	ACADM	chr1	+	75732852	75734871	75732852	75733628	75734790	75734871	3728	12,5,3,1,2,6,11,3,2,3,6,2,0,6	7,32,42,13,56,8,19,129,5,19,51,22,46,38	0,0,3,1,2,2,0,1,0,5,0,0,2,2	20,50,43,21,101,4,20,85,60,8,46,16,31,37	178	89	0.00359364	0.0356005	0.462,0.072,0.034,0.037,0.018,0.273,0.224,0.011,0.167,0.073,0.056,0.043,0.0,0.073	0.0,0.0,0.034,0.023,0.01,0.2,0.0,0.006,0.0,0.238,0.0,0.0,0.031,0.026	0.07
22131	ENSG00000072778	ACADVL	chr17	+	7221490	7221956	7221490	7221682	7221951	7221956	22131	5,5,15,8,5,3,3,17,1,5,4,12,0,8	125,136,221,150,156,116,144,193,40,191,113,163,135,133	0,5,9,1,21,0,0,7,5,4,4,4,4,1	31,264,280,61,331,97,117,223,317,188,239,176,254,161	178	89	0.00048259	0.00928776	0.02,0.018,0.033,0.026,0.016,0.013,0.01,0.042,0.012,0.013,0.017,0.036,0.0,0.029	0.0,0.009,0.016,0.008,0.031,0.0,0.0,0.015,0.008,0.011,0.008,0.011,0.008,0.003	0.011
7988	ENSG00000072778	ACADVL	chr17	+	7222666	7223237	7222666	7222865	7223132	7223237	7988	4.94334e+41	15,54,104,34,58,17,53,84,6,49,48,50,56,44	75,111,399,57,292,91,113,256,160,179,161,93,207,161	4,97,101,52,92,77,67,60,252,145,130,140,131,46	178	89	0.0019553	0.0231838	0.943,0.756,0.501,0.852,0.651,0.938,0.766,0.497,0.953,0.855,0.714,0.793,0.513,0.745	0.904,0.364,0.664,0.354,0.613,0.371,0.457,0.681,0.241,0.382,0.382,0.249,0.441,0.636	0.267
16997	ENSG00000131584	ACAP3	chr1	-	1297821	1298128	1297821	1297933	1298012	1298128	16997	0,2,0,0,4,1,0,0,0,1,1,1,0,0	13,27,13,16,23,11,25,15,7,16,14,19,8,1	0,0,0,0,0,0,0,0,0,0,0,0,0,0	1,32,19,2,29,3,9,19,15,16,12,17,30,3	168	89	0.00168929	0.0209374	0.0,0.038,0.0,0.0,0.084,0.046,0.0,0.0,0.0,0.032,0.036,0.027,0.0,0.0	0.0,0.0,0.0,0.0,0.0,0.0,0.0,0.0,0.0,0.0,0.0,0.0,0.0,0.0	0.019
1282	ENSG00000102977	ACD	chr16	-	67658927	67659613	67658927	67659079	67659228	67659613	1282	24,25,13,14,11,26,17,16,9,12,32,16,0,10	4,18,11,8,14,4,21,23,2,20,16,14,18,1	0,15,13,5,13,19,6,30,3,7,7,11,0,4	0,49,31,19,42,16,19,15,17,51,30,27,42,11	178	89	8.41233e-05	0.00315348	0.75,0.41,0.371,0.467,0.282,0.765,0.288,0.258,0.692,0.231,0.5,0.364,0.0,0.833	NA,0.133,0.173,0.116,0.134,0.373,0.136,0.5,0.081,0.064,0.104,0.169,0.0,0.154	0.279
1280	ENSG00000102977	ACD	chr16	-	67658719	67659613	67658719	67658816	67658927	67659613	1280	4,1,0,2,2,14,3,3,1,3,5,3,2,0	25,33,35,11,35,26,37,26,7,33,31,25,20,11	4,3,0,0,2,0,1,9,0,0,1,0,0,0	29,86,41,33,44,21,42,34,23,44,38,44,62,13	178	89	0.0003901	0.00809661	0.074,0.015,0.0,0.083,0.028,0.212,0.039,0.055,0.067,0.043,0.075,0.057,0.048,0.0	0.065,0.017,0.0,0.0,0.022,0.0,0.012,0.117,0.0,0.0,0.013,0.0,0.0,0.0	0.039
1285	ENSG00000102977	ACD	chr16	-	67658927	67659613	67658927	67659419	67659536	67659613	1285	5,10,3,2,0,3,8,3,1,4,6,4,2,0	4,7,8,7,7,4,6,15,2,7,7,8,8,0	0,4,5,0,3,2,2,9,0,1,1,2,0,0	0,33,14,5,33,13,7,12,13,22,10,22,20,7	178	89	0.000397759	0.00821688	0.385,0.417,0.158,0.125,0.0,0.273,0.4,0.091,0.2,0.222,0.3,0.2,0.111,NA	NA,0.057,0.152,0.0,0.043,0.071,0.125,0.273,0.0,0.022,0.048,0.043,0.0,0.0	0.158
1286	ENSG00000102977	ACD	chr16	-	67659228	67659613	67659228	67659263	67659536	67659613	1286	22,19,12,12,9,12,18,10,6,8,22,17,8,0	0,0,0,0,0,0,0,0,0,0,0,0,0,0	0,11,10,0,10,4,6,20,1,2,5,5,2,0	0,0,1,0,6,0,0,3,0,1,0,0,0,0	178	89	0.00315828	0.0324782	1.0,1.0,1.0,1.0,1.0,1.0,1.0,1.0,1.0,1.0,1.0,1.0,1.0,NA	NA,1.0,0.833,NA,0.455,1.0,1.0,0.769,1.0,0.5,1.0,1.0,1.0,NA	0.131
15048	ENSG00000100813	ACIN1	chr14	-	23062167	23062504	23062167	23062275	23062415	23062504	15048	3,3,2,1,2,16,3,3,0,3,2,3,4,6	79,74,59,55,66,44,94,54,33,74,59,71,62,38	0,0,2,1,2,1,0,4,0,0,3,0,0,0	20,139,83,29,91,49,48,67,98,61,57,68,76,55	178	89	0.000236103	0.00600691	0.019,0.02,0.017,0.009,0.015,0.154,0.016,0.027,0.0,0.02,0.017,0.021,0.031,0.073	0.0,0.0,0.012,0.017,0.011,0.01,0.0,0.029,0.0,0.0,0.026,0.0,0.0,0.0	0.024
3094	ENSG00000100412	ACO2	chr22	+	41517596	41518572	41517596	41517631	41518480	41518572	3094	9,9,10,1,4,2,2,3,1,5,2,1,1,18	3,21,23,11,25,5,30,46,5,14,22,30,31,9	0,2,5,2,7,0,1,3,1,0,0,0,0,1	10,96,45,15,88,33,14,53,40,39,100,101,30,6	178	89	4.1369e-05	0.00204911	0.6,0.176,0.179,0.043,0.074,0.167,0.032,0.032,0.091,0.152,0.043,0.016,0.016,0.5	0.0,0.01,0.053,0.062,0.038,0.0,0.034,0.028,0.012,0.0,0.0,0.0,0.0,0.077	0.129
3095	ENSG00000100412	ACO2	chr22	+	41522829	41523278	41522829	41522987	41523204	41523278	3095	3,6,5,19,8,8,6,5,4,4,7,5,2,4	38,70,81,39,152,14,66,108,12,77,89,37,86,76	0,12,3,1,5,5,6,12,2,7,5,3,6,0	22,176,150,31,212,81,77,187,226,100,171,209,228,93	178	89	0.00069207	0.0117298	0.038,0.041,0.03,0.196,0.026,0.222,0.043,0.023,0.143,0.025,0.038,0.063,0.011,0.026	0.0,0.033,0.01,0.016,0.012,0.03,0.037,0.031,0.004,0.034,0.014,0.007,0.013,0.0	0.049
18137	ENSG00000143727	ACP1	chr2	+	276981	277261	276981	277085	277226	277261	18137	9,16,10,18,27,15,23,5,7,21,16,14,10,46	60,187,313,307,236,92,222,329,174,288,292,283,445,230	0,14,17,0,17,4,19,7,9,5,11,6,6,5	8.63633e+40	178	89	0.00333452	0.0338662	0.07,0.041,0.016,0.028,0.054,0.075,0.049,0.008,0.02,0.035,0.027,0.024,0.011,0.091	0.0,0.019,0.028,0.0,0.04,0.013,0.037,0.014,0.009,0.016,0.012,0.011,0.015,0.015	0.023
295	ENSG00000102575	ACP5	chr19	-	11576715	11577317	11576715	11576843	11577056	11577317	295	17,4,0,14,16,14,19,9,2,7,13,3,17,5	34,20,59,17,170,2,119,107,1,53,388,32,723,28	0,2,1,2,6,0,4,9,1,1,5,2,17,0	24,136,119,63,151,65,34,165,178,94,240,185,296,153	178	89	1.68386e-05	0.00127547	0.2,0.091,0.0,0.292,0.045,0.778,0.074,0.04,0.5,0.062,0.016,0.045,0.012,0.082	0.0,0.007,0.004,0.016,0.019,0.0,0.056,0.027,0.003,0.005,0.01,0.005,0.028,0.0	0.147
291	ENSG00000102575	ACP5	chr19	-	11576242	11577317	11576242	11576588	11576715	11577317	291	10,5,2,10,8,7,11,8,0,1,17,3,60,4	55,33,87,49,166,15,172,115,5,83,595,41,737,30	0,9,2,1,5,7,1,10,1,1,1,7,20,2	52,148,166,91,171,90,83,166,273,113,291,252,357,121	178	89	2.50484e-05	0.00155526	0.083,0.07,0.011,0.093,0.024,0.189,0.031,0.034,0.0,0.006,0.014,0.035,0.039,0.062	0.0,0.03,0.006,0.005,0.014,0.037,0.006,0.029,0.002,0.004,0.002,0.014,0.027,0.008	0.036
5022	ENSG00000162836	ACP6	chr1	-	147647367	147648411	147647367	147647566	147648245	147648411	5022	44,23,7,21,9,36,38,23,13,13,21,33,19,24	39,53,45,52,97,100,107,64,65,57,57,110,147,51	0,14,7,2,10,17,25,12,15,6,8,11,0,7	108,35,56,64,57,93,102,35,125,61,69,112,82,68	178	89	0.00338324	0.0342676	0.361,0.178,0.072,0.168,0.044,0.153,0.151,0.152,0.091,0.102,0.156,0.13,0.061,0.19	0.0,0.167,0.059,0.015,0.081,0.084,0.109,0.146,0.057,0.047,0.055,0.047,0.0,0.049	0.078
6329	ENSG00000123983	ACSL3	chr2	+	222933165	222934687	222933165	222933280	222934529	222934687	6329	14,0,1,1,2,3,2,5,1,1,1,4,0,3	4,18,89,16,160,20,25,78,9,19,21,70,166,82	0,0,2,0,0,0,0,1,0,0,0,0,0,0	0,33,47,0,62,29,17,81,84,5,54,34,43,113	178	89	0.000215866	0.00567794	0.636,0.0,0.006,0.03,0.006,0.07,0.038,0.031,0.053,0.026,0.023,0.028,0.0,0.018	NA,0.0,0.021,NA,0.0,0.0,0.0,0.006,0.0,0.0,0.0,0.0,0.0,0.0	0.067
6326	ENSG00000123983	ACSL3	chr2	+	222921279	222922831	222921279	222921430	222922707	222922831	6326	12,2,9,8,40,17,0,5,11,7,1,23,10,27	15,30,149,10,458,19,24,298,31,55,80,80,208,73	0,0,7,0,20,3,3,5,2,0,8,0,14,10	10,207,161,9,255,22,32,260,323,14,240,59,183,102	178	89	0.00383931	0.037346	0.286,0.032,0.029,0.286,0.042,0.309,0.0,0.008,0.151,0.06,0.006,0.126,0.023,0.156	0.0,0.0,0.021,0.0,0.038,0.064,0.045,0.01,0.003,0.0,0.016,0.0,0.037,0.047	0.088
24730	ENSG00000107796	ACTA2	chr10	-	88946819	88947386	88946819	88947053	88947257	88947386	24730	98,54,55,69,74,105,67,16,25,73,55,33,36,8	11,5,12,7,9,0,16,4,4,12,16,13,13,1	9,43,55,22,146,40,74,117,53,66,39,23,53,10	12,15,14,19,53,9,53,35,20,24,15,12,27,18	178	89	2.34821e-05	0.00150027	0.817,0.844,0.696,0.831,0.804,1.0,0.677,0.667,0.758,0.753,0.632,0.559,0.581,0.8	0.273,0.589,0.663,0.367,0.579,0.69,0.411,0.626,0.57,0.579,0.565,0.489,0.495,0.217	0.236
7471	ENSG00000075624	ACTB	chr7	-	5528280	5529400	5528280	5528719	5529160	5529400	7471	201,197,254,407,181,288,224,61,128,263,387,111,49,379	1.13332e+53	11,80,230,26,206,33,44,175,81,83,69,65,97,52	1.40814e+57	178	89	1.36949e-08	5.80677e-05	0.081,0.03,0.029,0.083,0.023,0.147,0.027,0.011,0.067,0.034,0.052,0.018,0.008,0.082	0.004,0.003,0.017,0.003,0.01,0.004,0.003,0.012,0.005,0.005,0.004,0.004,0.008,0.012	0.043
7468	ENSG00000075624	ACTB	chr7	-	5528280	5529059	5528280	5528719	5529018	5529059	7468	255,215,276,417,190,289,212,65,132,269,371,111,45,436	1,8,3,0,1,12,6,0,0,1,5,4,10,0	7,76,213,24,203,33,44,186,74,83,64,69,123,89	0,9,7,5,19,4,6,9,15,13,11,6,34,0	178	89	3.47581e-06	0.000551178	0.992,0.931,0.979,1.0,0.99,0.923,0.946,1.0,1.0,0.993,0.974,0.933,0.692,1.0	1.0,0.809,0.938,0.706,0.842,0.805,0.786,0.912,0.712,0.761,0.744,0.852,0.644,1.0	0.132
7472	ENSG00000075624	ACTB	chr7	-	5529160	5529663	5529160	5529400	5529534	5529663	7472	19,36,52,49,50,53,45,15,5,33,61,20,19,39	2.26612e+42	8,83,64,32,133,39,41,42,46,54,46,72,51,7	2.98217e+50	178	89	0.00258483	0.0283225	0.04,0.029,0.036,0.067,0.02,0.134,0.031,0.011,0.014,0.025,0.051,0.018,0.014,0.042	0.013,0.019,0.02,0.02,0.018,0.022,0.021,0.011,0.014,0.016,0.016,0.019,0.016,0.007	0.021
1052	ENSG00000184009	ACTG1	chr17	-	81511187	81512142	81511187	81511626	81511902	81512142	1052	95,300,163,342,167,135,139,87,43,115,349,87,55,490	2.38146e+51	3,101,122,34,109,26,44,104,52,59,116,58,125,94	5.19549e+53	178	89	2.02656e-07	0.000189877	0.166,0.093,0.045,0.119,0.028,0.274,0.053,0.017,0.049,0.047,0.072,0.044,0.02,0.118	0.003,0.009,0.03,0.011,0.015,0.014,0.014,0.018,0.01,0.015,0.014,0.011,0.022,0.042	0.066
1050	ENSG00000184009	ACTG1	chr17	-	81510926	81511626	81510926	81511108	81511187	81511626	1050	47,176,92,154,72,39,74,48,49,76,219,71,37,270	4.12152e+51	3,79,95,45,60,23,40,51,51,62,79,53,89,60	5.40265e+54	168	89	1.26695e-06	0.000319599	0.057,0.058,0.034,0.058,0.017,0.064,0.033,0.016,0.052,0.038,0.062,0.04,0.013,0.072	0.003,0.016,0.031,0.016,0.013,0.011,0.014,0.017,0.012,0.018,0.02,0.012,0.025,0.018	0.028
1051	ENSG00000184009	ACTG1	chr17	-	81511187	81511803	81511187	81511626	81511762	81511803	1051	105,365,205,414,168,131,170,117,60,134,471,94,73,629	3,29,18,9,13,11,14,11,4,11,17,8,0,4	2,127,140,40,131,28,58,123,70,59,147,74,154,116	0,29,15,7,88,4,52,34,35,23,18,9,28,50	178	89	2.46877e-06	0.000453723	0.946,0.863,0.851,0.958,0.866,0.856,0.859,0.842,0.882,0.859,0.933,0.855,1.0,0.987	1.0,0.686,0.824,0.741,0.427,0.778,0.358,0.644,0.5,0.562,0.803,0.804,0.733,0.537	0.226
1053	ENSG00000184009	ACTG1	chr17	-	81511187	81512142	81511187	81511803	81511902	81512142	1053	48,168,89,130,136,62,74,75,16,54,177,43,4,215	25,72,38,27,25,11,19,18,1,31,40,19,2,52	1,54,78,15,73,2,13,64,29,27,69,15,77,28	0,31,29,11,97,8,50,66,42,16,33,17,49,40	178	89	2.3859e-05	0.00151121	0.49,0.538,0.539,0.707,0.731,0.738,0.661,0.676,0.889,0.466,0.689,0.531,0.5,0.674	1.0,0.466,0.574,0.405,0.273,0.111,0.115,0.327,0.257,0.458,0.511,0.306,0.44,0.259	0.238
20074	ENSG00000163017	ACTG2	chr2	+	73902359	73902701	73902359	73902488	73902623	73902701	20074	199,130,138,177,261,318,41,62,44,239,145,48,51,34	35,25,43,41,31,49,13,7,14,55,53,27,49,34	5,21,130,2,326,31,23,316,24,17,31,14,86,40	9,52,140,32,207,29,27,84,64,79,31,46,91,139	178	89	3.12167e-06	0.000529292	0.74,0.722,0.616,0.683,0.808,0.764,0.612,0.816,0.611,0.685,0.578,0.471,0.342,0.333	0.217,0.168,0.317,0.03,0.441,0.348,0.299,0.653,0.158,0.097,0.333,0.132,0.321,0.126	0.367
5316	ENSG00000072110	ACTN1	chr14	-	68877081	68878523	68877081	68877240	68878457	68878523	5316	91,48,47,52,29,77,64,16,24,101,36,35,20,11	123,133,118,74,103,108,217,70,44,232,124,102,43,33	7,34,45,12,65,17,28,71,24,48,12,16,11,13	113,441,200,145,578,322,374,274,174,490,226,322,246,87	178	89	2.81003e-08	8.64956e-05	0.27,0.153,0.166,0.26,0.123,0.263,0.129,0.103,0.214,0.179,0.127,0.146,0.189,0.143	0.03,0.037,0.101,0.04,0.053,0.026,0.036,0.115,0.065,0.047,0.026,0.024,0.022,0.07	0.127
5317	ENSG00000072110	ACTN1	chr14	-	68877081	68879069	68877081	68877240	68878988	68879069	5317	88,41,38,52,14,57,56,14,17,79,31,27,14,4	20,105,59,40,118,22,135,152,39,146,109,91,70,62	7,30,33,11,57,15,26,64,13,40,9,8,8,13	99,456,153,166,246,174,172,207,187,310,257,152,185,80	178	89	2.15433e-05	0.00142173	0.688,0.163,0.244,0.394,0.056,0.564,0.172,0.044,0.179,0.213,0.124,0.129,0.091,0.031	0.034,0.032,0.097,0.032,0.104,0.041,0.07,0.134,0.034,0.061,0.017,0.026,0.021,0.075	0.165
2119	ENSG00000131966	ACTR10	chr14	+	58223621	58223856	58223621	58223701	58223782	58223856	2119	22,9,11,8,20,33,6,14,12,12,8,13,6,3	21,104,164,122,180,23,107,290,17,110,118,91,250,131	5,1,11,0,20,1,15,13,9,3,10,0,6,3	26,263,186,68,282,57,199,246,378,100,237,108,175,174	170	89	0.00288617	0.030519	0.354,0.043,0.034,0.033,0.055,0.429,0.029,0.025,0.27,0.054,0.034,0.07,0.012,0.012	0.091,0.002,0.03,0.0,0.036,0.009,0.038,0.027,0.012,0.015,0.022,0.0,0.018,0.009	0.082
2840	ENSG00000115073	ACTR1B	chr2	-	97658426	97659003	97658426	97658643	97658878	97659003	2840	1,16,10,12,17,21,19,16,5,22,7,16,18,11	1,6,14,6,35,0,24,61,7,7,22,16,18,12	0,23,24,9,32,11,6,40,14,13,2,7,38,0	0,47,26,4,85,15,17,68,74,31,52,39,75,26	178	89	0.00247311	0.0275032	0.333,0.571,0.263,0.5,0.195,1.0,0.284,0.116,0.263,0.611,0.137,0.333,0.333,0.314	NA,0.197,0.316,0.529,0.158,0.268,0.15,0.227,0.086,0.173,0.019,0.082,0.202,0.0	0.19
14543	ENSG00000115073	ACTR1B	chr2	-	97657963	97658316	97657963	97658117	97658223	97658316	14543	5,10,15,3,7,6,11,9,1,10,7,7,1,1	10,16,20,5,77,2,20,54,4,26,38,15,19,21	0,11,5,5,6,2,6,9,4,6,6,1,5,0	7,56,27,15,53,29,11,37,62,39,79,63,77,26	178	89	0.002496	0.0276912	0.2,0.238,0.273,0.231,0.043,0.6,0.216,0.077,0.111,0.161,0.084,0.189,0.026,0.023	0.0,0.089,0.085,0.143,0.054,0.033,0.214,0.108,0.031,0.071,0.037,0.008,0.031,0.0	0.112
6850	ENSG00000115091	ACTR3	chr2	+	113951719	113955706	113951719	113951845	113955622	113955706	6850	3,2,9,13,9,8,5,10,5,19,10,4,5,12	20,72,156,91,138,45,127,181,51,159,141,93,144,101	0,7,10,4,12,0,0,3,3,2,5,1,1,14	19,371,189,80,264,93,136,291,270,126,299,131,104,88	178	89	9.13563e-05	0.00335054	0.07,0.014,0.028,0.067,0.032,0.082,0.019,0.027,0.047,0.056,0.034,0.021,0.017,0.056	0.0,0.009,0.026,0.024,0.022,0.0,0.0,0.005,0.006,0.008,0.008,0.004,0.005,0.074	0.027
3430	ENSG00000243989	ACY1	chr3	+	51985851	51986331	51985851	51985946	51986254	51986331	3430	4,0,2,2,5,3,0,2,2,2,2,2,0,0	14,36,37,12,42,11,16,55,4,32,39,18,53,23	0,0,3,1,3,0,0,2,2,0,0,1,0,0	20,42,22,37,30,33,12,44,49,30,85,61,58,48	178	89	0.000948267	0.0143457	0.125,0.0,0.026,0.077,0.056,0.12,0.0,0.018,0.2,0.03,0.025,0.053,0.0,0.0	0.0,0.0,0.064,0.013,0.048,0.0,0.0,0.022,0.02,0.0,0.0,0.008,0.0,0.0	0.04
15365	ENSG00000243989	ACY1	chr3	+	51988526	51988826	51988526	51988603	51988765	51988826	15365	24,7,5,7,0,17,4,13,6,7,7,6,0,7	132,115,111,70,169,70,67,149,43,73,147,61,339,140	0,0,0,2,5,4,6,2,1,0,2,0,4,3	45,79,66,62,88,90,69,96,130,98,122,127,163,100	178	89	0.00351268	0.0350346	0.083,0.03,0.022,0.048,0.0,0.108,0.029,0.042,0.065,0.046,0.023,0.047,0.0,0.024	0.0,0.0,0.0,0.016,0.028,0.022,0.042,0.01,0.004,0.0,0.008,0.0,0.012,0.015	0.029
11221	ENSG00000149451	ADAM33	chr20	-	3674772	3675102	3674772	3674849	3675026	3675102	11221	17,13,7,11,38,32,35,10,0,16,6,2,6,0	1,2,3,4,3,4,3,2,2,6,5,3,0,1	5,11,23,2,40,3,2,56,3,5,2,1,1,0	0,13,3,0,17,5,3,25,5,4,8,6,8,0	178	89	0.00345496	0.0346944	0.895,0.765,0.538,0.579,0.864,0.8,0.854,0.714,0.0,0.571,0.375,0.25,1.0,0.0	1.0,0.297,0.793,1.0,0.541,0.231,0.25,0.528,0.231,0.385,0.111,0.077,0.059,NA	0.163
11213	ENSG00000149451	ADAM33	chr20	-	3673573	3673887	3673573	3673658	3673744	3673887	11213	5,6,5,6,21,8,5,0,1,13,4,1,0,0	9,2,1,1,5,5,1,0,0,4,0,2,0,0	0,4,3,0,16,2,1,5,1,1,4,0,1,0	0,3,4,0,24,1,1,4,0,3,1,3,2,0	175	89	0.00354295	0.0352567	0.22,0.604,0.718,0.753,0.681,0.449,0.718,NA,1.0,0.623,1.0,0.203,NA,NA	NA,0.404,0.276,NA,0.253,0.504,0.337,0.389,1.0,0.145,0.67,0.0,0.203,NA	0.253
28	ENSG00000154734	ADAMTS1	chr21	-	26839874	26840562	26839874	26840061	26840275	26840562	28	21,31,94,58,30,14,29,19,1,43,18,13,22,30	3,18,79,15,23,0,24,47,2,18,38,28,0,2	0,8,59,1,61,8,9,89,5,7,11,4,10,14	20,105,67,14,164,12,31,136,23,29,121,18,65,18	178	89	3.37372e-06	0.000542088	0.778,0.463,0.373,0.659,0.395,1.0,0.377,0.168,0.2,0.544,0.191,0.188,1.0,0.882	0.0,0.037,0.306,0.034,0.157,0.25,0.127,0.247,0.098,0.108,0.043,0.1,0.071,0.28	0.383
27	ENSG00000154734	ADAMTS1	chr21	-	26838438	26839762	26838438	26838614	26839586	26839762	27	18,12,34,13,4,4,11,12,3,10,6,2,2,18	25,56,147,41,27,14,60,45,2,25,92,35,18,33	0,7,37,0,27,5,1,15,5,1,3,6,1,17	1,126,149,36,199,24,38,180,27,61,185,46,66,37	178	89	0.00091583	0.0140088	0.265,0.097,0.104,0.137,0.069,0.125,0.084,0.118,0.429,0.167,0.032,0.028,0.053,0.214	0.0,0.027,0.11,0.0,0.064,0.094,0.013,0.04,0.085,0.008,0.008,0.061,0.008,0.187	0.087
10037	ENSG00000154734	ADAMTS1	chr21	-	26839644	26840061	26839644	26839762	26839874	26840061	10037	3,6,11,2,0,2,4,7,0,9,15,4,6,0	17,33,167,56,25,10,29,44,5,41,55,35,4,7	0,4,9,0,9,0,1,31,2,0,7,0,2,8	0,135,129,27,117,20,40,142,49,21,174,38,43,27	178	89	0.0041135	0.0391493	0.081,0.083,0.032,0.018,0.0,0.091,0.065,0.074,0.0,0.099,0.12,0.054,0.429,0.0	NA,0.015,0.034,0.0,0.037,0.0,0.012,0.098,0.02,0.0,0.02,0.0,0.023,0.129	0.052
17482	ENSG00000163638	ADAMTS9	chr3	-	64541376	64541620	64541376	64541414	64541525	64541620	17482	0,2,2,6,12,8,1,2,0,0,4,2,0,0	0,3,11,2,0,1,8,3,2,4,12,8,1,2	0,0,0,0,0,0,2,0,1,0,0,0,0,2	4,25,37,1,29,4,2,7,23,4,11,1,7,16	178	89	9.66953e-05	0.00347127	NA,0.25,0.083,0.6,1.0,0.8,0.059,0.25,0.0,0.0,0.143,0.111,0.0,0.0	0.0,0.0,0.0,0.0,0.0,0.0,0.333,0.0,0.021,0.0,0.0,0.0,0.0,0.059	0.224
18326	ENSG00000185761	ADAMTSL5	chr19	-	1510638	1511092	1510638	1510730	1510844	1511092	18326	0,3,0,0,0,2,0,0,0,4,0,1,0,0	0,0,1,0,0,0,1,2,0,0,0,0,0,0	0,0,0,0,0,0,0,0,0,0,0,0,0,0	3,3,1,1,1,3,0,0,2,1,0,0,2,0	178	89	0.000784029	0.0127445	NA,1.0,0.0,NA,NA,1.0,0.0,0.0,NA,1.0,NA,1.0,NA,NA	0.0,0.0,0.0,0.0,0.0,0.0,NA,NA,0.0,0.0,NA,NA,0.0,NA	0.571
6343	ENSG00000160710	ADAR	chr1	-	154585216	154585865	154585216	154585344	154585752	154585865	6343	7,16,8,14,10,8,7,5,4,9,4,7,2,13	7,28,36,16,58,1,15,74,2,6,26,15,3,8	0,26,22,0,20,0,1,26,4,1,2,0,0,0	1,200,48,2,149,7,12,90,51,17,82,20,60,10	178	89	4.14723e-05	0.00204962	0.333,0.222,0.1,0.304,0.079,0.8,0.189,0.033,0.5,0.429,0.071,0.189,0.25,0.448	0.0,0.061,0.186,0.0,0.063,0.0,0.04,0.126,0.038,0.029,0.012,0.0,0.0,0.0	0.242
2019	ENSG00000129467	ADCY4	chr14	-	24322065	24322708	24322065	24322224	24322623	24322708	2019	8,7,7,10,23,7,5,3,2,8,5,3,1,2	5,11,9,3,23,13,11,6,5,6,3,2,4,0	0,6,0,0,4,0,0,10,1,2,3,8,4,0	10,17,9,4,19,6,8,7,7,16,2,6,2,0	178	89	0.00570015	0.0492137	0.444,0.241,0.28,0.625,0.333,0.212,0.185,0.2,0.167,0.4,0.455,0.429,0.111,1.0	0.0,0.15,0.0,0.0,0.095,0.0,0.0,0.417,0.067,0.059,0.429,0.4,0.5,NA	0.2
25121	ENSG00000174233	ADCY6	chr12	-	48774686	48775054	48774686	48774778	48774956	48775054	25121	1,7,1,0,4,0,1,10,1,1,2,1,0,5	6,7,9,9,10,13,14,47,0,19,5,8,2,2	0,1,0,0,4,0,0,10,3,0,0,0,1,0	0,49,14,0,31,1,6,35,9,0,20,2,24,6	178	89	0.00206372	0.0241191	0.077,0.333,0.053,0.0,0.167,0.0,0.034,0.096,1.0,0.026,0.167,0.059,0.0,0.556	NA,0.01,0.0,NA,0.061,0.0,0.0,0.125,0.143,NA,0.0,0.0,0.02,0.0	0.151
20759	ENSG00000069122	ADGRF5	chr6	-	46868882	46869366	46868882	46869092	46869246	46869366	20759	0,0,4,1,10,0,2,5,2,7,1,1,1,0	0,0,1,0,0,0,0,0,0,2,0,0,0,0	0,2,5,0,1,0,0,3,1,0,1,0,0,0	0,1,2,0,0,0,0,5,1,0,1,0,3,0	178	89	0.00321381	0.0329176	NA,NA,0.667,1.0,1.0,NA,1.0,1.0,1.0,0.636,1.0,1.0,1.0,NA	NA,0.5,0.556,NA,1.0,NA,NA,0.231,0.333,NA,0.333,NA,0.0,NA	0.508
19749	ENSG00000130706	ADRM1	chr20	+	62307982	62308470	62307982	62308178	62308367	62308470	19749	5,13,5,4,8,5,3,6,11,17,8,7,2,4	127,123,112,84,108,82,102,51,78,92,73,140,54,129	7,7,8,6,2,6,3,13,9,7,8,6,3,1	197,130,112,201,136,220,151,59,201,237,115,297,190,109	178	89	0.0020914	0.0243895	0.019,0.05,0.022,0.023,0.036,0.03,0.014,0.056,0.066,0.085,0.052,0.024,0.018,0.015	0.017,0.026,0.034,0.015,0.007,0.013,0.01,0.099,0.022,0.015,0.034,0.01,0.008,0.005	0.014
5426	ENSG00000239900	ADSL	chr22	+	40358863	40359306	40358863	40359035	40359259	40359306	5426	5,0,6,3,7,5,6,6,3,0,5,4,0,0	13,32,56,35,103,14,32,119,9,43,50,25,46,38	0,2,4,0,14,0,1,2,2,0,2,0,0,0	4,122,67,32,97,25,56,110,64,68,100,46,97,38	178	89	0.000230458	0.00591356	0.161,0.0,0.051,0.041,0.033,0.152,0.086,0.025,0.143,0.0,0.048,0.074,0.0,0.0	0.0,0.008,0.029,0.0,0.067,0.0,0.009,0.009,0.015,0.0,0.01,0.0,0.0,0.0	0.048
14334	ENSG00000106624	AEBP1	chr7	+	44107630	44108084	44107630	44107931	44108006	44108084	14334	4,1,1,1,0,2,3,5,1,2,5,1,0,2	6,36,44,8,52,7,54,161,3,31,38,21,8,3	0,3,0,0,6,1,1,10,1,6,0,0,4,0	8,225,69,5,320,55,86,454,42,108,89,20,70,4	164	89	0.00530294	0.0466616	0.266,0.015,0.012,0.064,0.0,0.134,0.029,0.017,0.153,0.034,0.067,0.025,0.0,0.266	0.0,0.007,0.0,0.0,0.01,0.01,0.006,0.012,0.013,0.029,0.0,0.0,0.03,0.0	0.069
6063	ENSG00000004455	AK2	chr1	-	33012073	33014594	33012073	33013402	33014521	33014594	6063	22,21,10,16,13,18,18,7,14,7,26,11,16,14	1.52189e+41	0,6,23,0,24,6,11,3,6,11,6,4,15,30	2.06407e+41	178	89	0.0032296	0.0330333	0.067,0.053,0.013,0.033,0.012,0.04,0.042,0.007,0.029,0.009,0.032,0.018,0.011,0.015	0.0,0.007,0.03,0.0,0.023,0.012,0.017,0.004,0.005,0.015,0.006,0.004,0.014,0.027	0.016
10710	ENSG00000105127	AKAP8	chr19	-	15371953	15372347	15371953	15371998	15372217	15372347	10710	3,5,0,4,1,3,9,0,6,4,3,2,0,5	23,42,29,22,34,38,27,27,21,22,21,29,10,25	6,2,3,2,0,1,0,0,1,0,1,4,0,0	24,56,42,28,58,14,40,29,29,29,44,24,39,11	178	89	0.001751	0.0214449	0.061,0.056,0.0,0.083,0.014,0.038,0.143,0.0,0.125,0.083,0.067,0.033,0.0,0.091	0.111,0.018,0.034,0.034,0.0,0.034,0.0,0.0,0.017,0.0,0.011,0.077,0.0,0.0	0.033
2508	ENSG00000011243	AKAP8L	chr19	-	15397713	15399410	15397713	15397855	15399301	15399410	2508	64,71,40,72,77,107,69,38,58,46,36,70,17,35	20,47,40,35,57,12,42,52,7,22,31,28,19,24	16,23,69,10,113,27,25,44,29,19,21,8,39,18	19,91,50,38,84,34,67,40,61,54,73,76,104,56	178	89	8.56869e-06	0.000925839	0.615,0.43,0.333,0.507,0.403,0.817,0.451,0.268,0.806,0.511,0.367,0.556,0.309,0.422	0.296,0.112,0.408,0.116,0.402,0.284,0.157,0.355,0.192,0.15,0.126,0.05,0.158,0.138	0.275
2512	ENSG00000011243	AKAP8L	chr19	-	15397713	15400358	15397713	15399410	15400294	15400358	2512	10,53,19,33,29,21,34,11,18,22,14,31,15,29	28,62,53,72,77,28,67,68,37,46,52,44,83,34	1,13,60,2,26,11,10,10,11,4,13,7,20,11	21,163,89,60,104,64,96,105,116,85,99,89,122,41	178	89	1.94271e-05	0.00137418	0.152,0.299,0.152,0.186,0.158,0.273,0.202,0.075,0.196,0.193,0.119,0.261,0.083,0.299	0.023,0.038,0.252,0.016,0.111,0.079,0.05,0.045,0.045,0.023,0.062,0.038,0.076,0.118	0.119
2507	ENSG00000011243	AKAP8L	chr19	-	15397713	15398766	15397713	15397855	15398629	15398766	2507	51,55,28,58,50,103,52,9,54,43,24,49,14,25	25,28,29,32,15,32,19,28,27,28,15,33,12,31	13,16,44,6,63,18,13,32,14,12,16,5,30,5	5,16,23,12,39,12,15,22,24,26,28,17,56,20	178	89	0.00542991	0.0474702	0.505,0.495,0.326,0.475,0.625,0.617,0.578,0.138,0.5,0.434,0.444,0.426,0.368,0.287	0.565,0.333,0.489,0.2,0.447,0.429,0.302,0.421,0.226,0.188,0.222,0.128,0.211,0.111	0.139
15993	ENSG00000117448	AKR1A1	chr1	+	45568564	45568999	45568564	45568684	45568926	45568999	15993	10,6,5,12,16,7,13,9,6,13,4,23,15,3	1.81176e+41	1,3,1,8,2,14,5,4,3,6,7,5,0,13	2.37236e+41	178	89	0.000160601	0.00474525	0.027,0.017,0.01,0.025,0.034,0.024,0.024,0.029,0.018,0.024,0.009,0.034,0.023,0.005	0.002,0.006,0.003,0.016,0.005,0.019,0.008,0.014,0.004,0.009,0.012,0.004,0.0,0.021	0.013
15995	ENSG00000117448	AKR1A1	chr1	+	45568926	45569263	45568926	45568999	45569142	45569263	15995	5,9,15,29,24,7,12,10,23,11,8,22,13,8	5.19542e+42	1,9,8,0,2,8,13,3,2,10,7,8,2,3	5.4346e+43	178	89	0.000703168	0.0118496	0.005,0.008,0.012,0.026,0.023,0.008,0.008,0.009,0.015,0.009,0.006,0.014,0.005,0.004	0.001,0.01,0.007,0.0,0.003,0.005,0.008,0.003,0.001,0.01,0.006,0.003,0.002,0.002	0.007
15996	ENSG00000117448	AKR1A1	chr1	+	45568926	45569263	45568926	45569006	45569142	45569263	15996	1,10,13,25,23,7,12,8,22,13,8,27,9,3	0,3,2,2,0,7,0,4,11,2,2,9,1,0	1,7,8,0,2,7,11,3,2,6,5,6,0,1	3,6,3,5,3,4,4,5,8,2,2,1,0,9	178	89	0.00093645	0.0142452	1.0,0.625,0.765,0.862,1.0,0.333,1.0,0.5,0.5,0.765,0.667,0.6,0.818,1.0	0.143,0.368,0.571,0.0,0.25,0.467,0.579,0.231,0.111,0.6,0.556,0.75,NA,0.053	0.385
5458	ENSG00000142208	AKT1	chr14	-	104773454	104773980	104773454	104773580	104773911	104773980	5458	13,18,8,14,8,9,8,12,6,12,12,10,0,8	34,90,125,55,222,16,39,165,34,76,93,72,74,23	0,8,13,3,18,2,1,15,4,6,13,2,13,14	19,328,181,59,327,97,78,184,413,134,290,203,261,95	178	89	8.16337e-05	0.00309651	0.16,0.091,0.031,0.113,0.018,0.22,0.093,0.035,0.081,0.073,0.061,0.065,0.0,0.148	0.0,0.012,0.035,0.025,0.027,0.01,0.006,0.039,0.005,0.022,0.022,0.005,0.024,0.069	0.063
18431	ENSG00000142208	AKT1	chr14	-	104770340	104770823	104770340	104770420	104770744	104770823	18431	3,22,16,7,21,14,20,11,4,7,11,18,9,15	124,128,173,133,257,42,102,206,66,171,180,139,224,123	0,10,12,4,15,2,6,11,17,23,5,8,19,7	5.93033e+40	178	89	0.000330816	0.00734325	0.012,0.079,0.044,0.026,0.039,0.143,0.089,0.026,0.029,0.02,0.03,0.061,0.02,0.057	0.0,0.016,0.023,0.016,0.033,0.005,0.02,0.021,0.018,0.044,0.007,0.01,0.028,0.021	0.03
5455	ENSG00000142208	AKT1	chr14	-	104770744	104772452	104770744	104770847	104772364	104772452	5455	12,45,15,15,12,31,28,19,12,14,18,20,22,21	133,201,295,177,398,83,188,390,73,247,247,215,400,260	3,25,23,13,25,11,18,23,13,30,11,19,33,9	6.76083e+40	178	89	0.00101089	0.0149946	0.043,0.101,0.025,0.041,0.015,0.157,0.069,0.024,0.076,0.028,0.035,0.044,0.027,0.039	0.022,0.02,0.033,0.03,0.025,0.019,0.042,0.024,0.009,0.033,0.011,0.019,0.033,0.013	0.028
9715	ENSG00000105221	AKT2	chr19	-	40236256	40238091	40236256	40236385	40237968	40238091	9715	1,6,8,7,16,12,14,14,2,4,6,4,0,6	21,25,44,19,72,16,33,83,6,43,42,21,16,8	4,5,12,0,13,1,1,11,8,5,5,2,3,0	7,144,86,18,171,16,48,105,91,40,138,70,104,39	178	89	9.04256e-05	0.00333579	0.023,0.107,0.083,0.156,0.1,0.273,0.175,0.078,0.143,0.044,0.067,0.087,0.0,0.273	0.222,0.017,0.065,0.0,0.037,0.03,0.01,0.05,0.042,0.059,0.018,0.014,0.014,0.0	0.074
13253	ENSG00000119711	ALDH6A1	chr14	-	74072186	74072611	74072186	74072364	74072536	74072611	13253	2,0,2,0,3,0,5,4,1,1,7,0,0,1	5,16,30,12,98,4,6,196,8,7,49,7,25,7	0,1,1,0,2,0,0,6,2,0,0,0,0,0	11,155,61,8,50,8,13,75,115,14,226,22,44,21	178	89	0.00273376	0.0294802	0.167,0.0,0.032,0.0,0.015,0.0,0.294,0.01,0.059,0.067,0.067,0.0,0.0,0.067	0.0,0.003,0.008,0.0,0.02,0.0,0.0,0.038,0.009,0.0,0.0,0.0,0.0,0.0	0.05
12623	ENSG00000149925	ALDOA	chr16	+	30069769	30070218	30069769	30070029	30070116	30070218	12623	45,45,40,49,47,28,37,28,10,21,45,47,46,69	1.16414e+52	21,39,37,37,29,45,47,45,37,38,28,58,50,50	1.61019e+55	176	89	0.00509013	0.0453302	0.019,0.016,0.014,0.015,0.02,0.017,0.014,0.015,0.006,0.008,0.02,0.017,0.01,0.023	0.007,0.01,0.012,0.01,0.011,0.008,0.01,0.019,0.008,0.007,0.01,0.01,0.018,0.014	0.004
13927	ENSG00000214160	ALG3	chr3	-	184242424	184242908	184242424	184242676	184242812	184242908	13927	15,7,9,9,2,6,6,6,4,16,5,11,10,18	3.313e+41	1,3,7,3,5,2,4,2,5,8,2,8,2,1	2.84214e+41	178	89	0.000700761	0.011818	0.022,0.012,0.013,0.032,0.003,0.018,0.015,0.012,0.01,0.034,0.006,0.02,0.009,0.023	0.002,0.007,0.013,0.007,0.017,0.005,0.008,0.008,0.007,0.015,0.004,0.008,0.003,0.001	0.009
18011	ENSG00000179593	ALOX15B	chr17	+	8047211	8047664	8047211	8047379	8047563	8047664	18011	59,0,30,1,74,7,3,31,1,2,31,2,42,66	557,43,601,0,572,41,45,757,16,12,359,59,3499,1938	0,1,12,0,8,0,0,9,5,1,9,5,11,5	14,256,394,15,49,32,46,260,901,65,501,826,804,761	178	89	0.000185169	0.00513397	0.05,0.0,0.024,1.0,0.061,0.079,0.032,0.02,0.03,0.077,0.041,0.017,0.006,0.017	0.0,0.002,0.015,0.0,0.075,0.0,0.0,0.017,0.003,0.008,0.009,0.003,0.007,0.003	0.094
5168	ENSG00000179593	ALOX15B	chr17	+	8042368	8042884	8042368	8042491	8042780	8042884	5168	104,9,60,0,291,10,5,82,3,4,85,9,89,305	40,12,145,0,126,0,2,209,2,2,74,10,562,170	0,7,53,0,21,0,1,19,22,0,38,5,35,20	7,72,81,0,20,0,3,72,318,18,169,173,169,115	178	89	0.000190286	0.00521895	0.565,0.273,0.171,NA,0.536,1.0,0.556,0.164,0.429,0.5,0.365,0.31,0.073,0.473	0.0,0.046,0.247,NA,0.344,NA,0.143,0.117,0.033,0.0,0.101,0.014,0.094,0.08	0.315
4939	ENSG00000003393	ALS2	chr2	-	201704121	201704603	201704121	201704218	201704453	201704603	4939	0,2,2,4,4,0,2,4,1,5,0,3,0,0	0,11,9,13,15,6,8,13,3,6,5,8,14,0	0,1,2,0,1,2,0,1,2,0,0,0,0,2	0,17,10,8,12,1,2,11,23,6,22,3,2,8	178	89	0.00532325	0.0467839	NA,0.083,0.1,0.133,0.118,0.0,0.111,0.133,0.143,0.294,0.0,0.158,0.0,NA	NA,0.029,0.091,0.0,0.04,0.5,0.0,0.043,0.042,0.0,0.0,0.0,0.0,0.111	0.04
5963	ENSG00000178038	ALS2CL	chr3	-	46674565	46675976	46674565	46674739	46675617	46675976	5963	9,17,4,9,1,10,7,11,1,13,2,4,0,0	0,1,1,7,0,2,1,1,0,3,1,0,3,0	3,9,6,5,15,15,2,15,2,12,3,2,0,0	0,7,7,7,14,5,11,9,7,3,10,0,2,1	178	89	0.000468534	0.00911513	1.0,0.895,0.667,0.391,1.0,0.714,0.778,0.846,1.0,0.684,0.5,1.0,0.0,NA	1.0,0.391,0.3,0.263,0.349,0.6,0.083,0.455,0.125,0.667,0.13,1.0,0.0,0.0	0.346
21467	ENSG00000123505	AMD1	chr6	+	110892737	110893065	110892737	110892827	110892909	110893065	21467	3,20,39,50,57,38,24,30,26,44,33,55,62,187	37,169,296,92,246,80,110,510,161,251,109,263,420,302	0,10,101,5,52,4,24,62,22,4,47,5,32,49	80,691,855,176,273,179,155,1024,1491,99,545,234,515,590	171	89	6.77306e-05	0.00280624	0.04,0.058,0.064,0.22,0.108,0.198,0.102,0.03,0.078,0.084,0.136,0.098,0.071,0.244	0.0,0.007,0.058,0.015,0.09,0.011,0.075,0.031,0.008,0.021,0.043,0.011,0.031,0.041	0.078
7467	ENSG00000123505	AMD1	chr6	+	110892298	110892827	110892298	110892443	110892734	110892827	7467	0,11,6,15,50,20,18,25,7,17,8,13,8,58	10,67,91,38,89,27,58,201,50,91,42,135,129,107	0,2,36,0,35,1,6,46,2,9,20,0,25,30	35,312,285,76,165,109,53,470,390,38,273,94,284,199	178	89	0.00144033	0.0188526	0.0,0.076,0.032,0.165,0.219,0.27,0.134,0.059,0.065,0.085,0.087,0.046,0.03,0.213	0.0,0.003,0.059,0.0,0.096,0.005,0.054,0.047,0.003,0.106,0.035,0.0,0.042,0.07	0.069
4967	ENSG00000116337	AMPD2	chr1	+	109628082	109628806	109628082	109628495	109628642	109628806	4967	4,1,1,2,9,1,4,1,0,1,6,2,0,2	5,14,13,1,0,6,12,26,3,5,15,4,5,0	0,1,3,0,3,1,0,4,0,0,3,2,0,0	0,46,13,5,46,9,11,31,17,13,22,3,10,3	178	89	0.00289783	0.0305763	0.286,0.034,0.037,0.5,1.0,0.077,0.143,0.019,0.0,0.091,0.167,0.2,0.0,1.0	NA,0.011,0.103,0.0,0.032,0.053,0.0,0.061,0.0,0.0,0.064,0.25,0.0,0.0	0.21
5710	ENSG00000145020	AMT	chr3	-	49422103	49422451	49422103	49422271	49422360	49422451	5710	6,9,8,5,6,6,8,1,1,10,7,5,0,1	2,3,1,3,15,2,0,5,4,2,6,4,3,0	0,13,11,1,11,5,0,14,1,0,8,0,1,0	0,46,12,1,26,2,3,30,20,7,44,14,31,8	178	89	0.000306402	0.00702779	0.6,0.6,0.8,0.455,0.167,0.6,1.0,0.091,0.111,0.714,0.368,0.385,0.0,1.0	NA,0.124,0.314,0.333,0.175,0.556,0.0,0.189,0.024,0.0,0.083,0.0,0.016,0.0	0.353
5708	ENSG00000145020	AMT	chr3	-	49419709	49420342	49419709	49419788	49420210	49420342	5708	12,19,4,13,13,32,18,10,6,17,11,11,1,0	6,4,3,9,9,14,11,1,0,3,4,3,8,0	0,14,27,0,28,12,8,17,3,17,9,3,13,0	7,31,15,5,13,5,13,24,29,13,18,14,36,3	178	89	0.000375966	0.00787883	0.5,0.704,0.4,0.419,0.419,0.533,0.45,0.833,1.0,0.739,0.579,0.647,0.059,NA	0.0,0.184,0.474,0.0,0.519,0.545,0.235,0.262,0.049,0.395,0.2,0.097,0.153,0.0	0.338
5706	ENSG00000145020	AMT	chr3	-	49418970	49420342	49418970	49419405	49419709	49420342	5706	8,5,0,3,4,1,7,2,3,4,4,1,0,0	35,24,4,23,30,39,31,8,1,23,8,16,4,9	0,0,2,0,5,1,1,7,0,2,2,0,0,0	1,34,29,5,39,11,17,37,28,9,29,14,60,21	178	89	0.00114744	0.016326	0.103,0.094,0.0,0.061,0.062,0.013,0.101,0.111,0.6,0.08,0.2,0.03,0.0,0.0	0.0,0.0,0.033,0.0,0.06,0.043,0.029,0.086,0.0,0.1,0.033,0.0,0.0,0.0	0.077
5704	ENSG00000145020	AMT	chr3	-	49418970	49419405	49418970	49419151	49419259	49419405	5704	4,7,1,4,7,15,7,5,0,6,9,5,0,0	12,21,1,1,9,6,4,5,1,14,6,4,4,4	0,6,5,0,9,1,4,11,1,1,2,1,9,0	0,23,12,1,17,6,10,4,20,7,16,5,29,19	178	89	0.00240626	0.0269541	0.143,0.143,0.333,0.667,0.28,0.556,0.467,0.333,0.0,0.176,0.429,0.385,0.0,0.0	NA,0.115,0.172,0.0,0.209,0.077,0.167,0.579,0.024,0.067,0.059,0.091,0.134,0.0	0.149
1021	ENSG00000196704	AMZ2	chr17	+	68250187	68250967	68250187	68250470	68250793	68250967	1021	8,2,2,1,4,6,2,8,3,1,1,1,0,0	17,67,78,91,143,20,58,98,22,65,61,45,41,36	0,0,1,0,2,0,0,0,1,0,1,0,2,0	24,157,97,52,125,39,86,125,133,96,162,81,125,22	178	89	1.88374e-05	0.00136598	0.19,0.015,0.013,0.005,0.014,0.13,0.017,0.039,0.064,0.008,0.008,0.011,0.0,0.0	0.0,0.0,0.005,0.0,0.008,0.0,0.0,0.0,0.004,0.0,0.003,0.0,0.008,0.0	0.035
7954	ENSG00000291140	AMZ2P1	chr17	-	64972753	64973517	64972753	64972927	64973241	64973517	7954	10,7,13,10,12,15,16,5,10,13,3,10,18,5	11,28,11,38,12,15,18,20,10,24,34,29,28,15	2,1,8,5,2,1,6,23,2,5,5,0,2,0	0,20,31,12,54,3,42,28,53,19,33,25,18,14	178	89	0.0049716	0.0445102	0.312,0.111,0.371,0.116,0.333,0.333,0.308,0.111,0.333,0.213,0.042,0.147,0.243,0.143	1.0,0.024,0.114,0.172,0.018,0.143,0.067,0.291,0.019,0.116,0.07,0.0,0.053,0.0	0.074
8667	ENSG00000089053	ANAPC5	chr12	-	121327095	121328497	121327095	121327231	121328315	121328497	8667	53,32,31,33,46,25,40,36,8,54,34,23,44,46	57,52,105,70,134,31,37,111,17,47,82,57,142,102	0,7,33,0,6,9,15,33,3,1,19,5,12,18	9,57,111,20,91,31,49,85,163,31,128,71,85,30	178	89	0.00025205	0.00617449	0.317,0.235,0.129,0.191,0.146,0.287,0.351,0.14,0.19,0.365,0.172,0.168,0.134,0.184	0.0,0.058,0.129,0.0,0.032,0.127,0.133,0.163,0.009,0.016,0.069,0.034,0.066,0.231	0.139
8668	ENSG00000089053	ANAPC5	chr12	-	121345838	121347005	121345838	121346031	121346895	121347005	8668	17,14,24,22,17,15,12,28,10,15,6,24,0,14	8,22,40,16,83,7,16,79,9,17,36,24,14,21	0,4,12,0,29,2,0,12,7,2,3,1,16,12	2,43,19,7,51,8,17,52,53,23,67,13,50,23	178	89	0.00145665	0.0189962	0.515,0.241,0.231,0.407,0.093,0.517,0.273,0.151,0.357,0.306,0.077,0.333,0.0,0.25	0.0,0.044,0.24,0.0,0.221,0.111,0.0,0.103,0.062,0.042,0.022,0.037,0.138,0.207	0.18
2771	ENSG00000145362	ANK2	chr4	+	113369513	113373173	113369513	113369805	113373089	113373173	2771	2,2,0,3,0,1,0,2,2,0,1,0,0,0	0,1,0,1,0,0,4,6,2,3,2,0,0,0	0,0,1,0,2,0,0,0,0,0,0,0,0,0	0,6,5,0,1,1,1,9,5,1,8,5,4,0	178	89	0.000310301	0.00706655	1.0,0.5,NA,0.6,NA,1.0,0.0,0.143,0.333,0.0,0.2,NA,NA,NA	NA,0.0,0.091,NA,0.5,0.0,0.0,0.0,0.0,0.0,0.0,0.0,0.0,NA	0.366
9061	ENSG00000172932	ANKRD13D	chr11	+	67299057	67299611	67299057	67299124	67299529	67299611	9061	24,22,20,32,20,15,18,15,11,37,11,18,1,12	15,18,18,23,24,22,15,26,3,11,9,15,19,7	21,16,17,8,26,3,11,19,5,27,5,8,9,1	9,32,19,23,29,29,23,30,22,40,11,24,46,38	178	89	0.000985802	0.0147616	0.444,0.379,0.357,0.41,0.294,0.254,0.375,0.224,0.647,0.627,0.379,0.375,0.026,0.462	0.538,0.2,0.309,0.148,0.31,0.049,0.193,0.241,0.102,0.252,0.185,0.143,0.089,0.013	0.177
14499	ENSG00000186352	ANKRD37	chr4	+	185396831	185397310	185396831	185396950	185397149	185397310	14499	4,4,7,51,37,0,8,7,4,5,15,10,8,13	17,68,83,214,151,4,30,76,21,28,152,40,178,96	0,10,8,5,8,2,2,2,5,4,21,6,7,0	2,74,90,65,95,21,40,64,109,74,355,120,197,81	178	89	0.000125048	0.00404151	0.105,0.029,0.04,0.106,0.109,0.0,0.118,0.044,0.087,0.082,0.047,0.111,0.022,0.063	0.0,0.063,0.043,0.037,0.04,0.045,0.024,0.015,0.022,0.026,0.029,0.024,0.017,0.0	0.041
24329	ENSG00000168876	ANKRD49	chr11	+	94497732	94498214	94497732	94497964	94498070	94498214	24329	5,15,8,14,17,7,24,24,7,32,10,29,18,2	0,6,6,6,5,0,2,9,1,5,8,3,0,0	0,8,20,4,10,3,1,21,9,4,16,9,18,22	1,8,10,1,6,1,5,27,9,3,5,2,4,9	178	89	0.00184533	0.0222024	1.0,0.556,0.4,0.538,0.63,1.0,0.857,0.571,0.778,0.762,0.385,0.829,1.0,1.0	0.0,0.333,0.5,0.667,0.455,0.6,0.091,0.28,0.333,0.4,0.615,0.692,0.692,0.55	0.293
4615	ENSG00000139645	ANKRD52	chr12	-	56257282	56257911	56257282	56257361	56257827	56257911	4615	0,0,3,3,5,5,3,4,2,1,0,0,0,4	0,0,2,0,2,3,0,11,0,0,3,1,0,0	0,6,3,0,2,0,0,0,2,0,1,0,1,3	0,20,4,3,7,1,0,10,6,3,9,1,0,0	178	89	0.00078974	0.0127902	NA,NA,0.429,1.0,0.556,0.455,1.0,0.154,1.0,1.0,0.0,0.0,NA,1.0	NA,0.13,0.273,0.0,0.125,0.0,NA,0.0,0.143,0.0,0.053,0.0,1.0,1.0	0.372
17013	ENSG00000139645	ANKRD52	chr12	-	56244724	56244989	56244724	56244797	56244905	56244989	17013	0,1,1,0,1,4,4,1,5,0,0,1,0,0	4,12,9,4,25,7,7,38,1,5,4,5,0,5	0,1,3,0,0,0,1,0,0,0,1,0,0,0	4,62,22,0,34,1,2,31,19,2,19,3,21,0	178	89	0.00583166	0.0499966	0.0,0.04,0.053,0.0,0.02,0.222,0.222,0.013,0.714,0.0,0.0,0.091,NA,0.0	0.0,0.008,0.064,NA,0.0,0.0,0.2,0.0,0.0,0.0,0.026,0.0,0.0,NA	0.081
186	ENSG00000100124	ANKRD54	chr22	-	37832957	37833206	37832957	37833082	37833158	37833206	186	14,10,10,22,5,16,13,5,12,15,9,11,5,4	13,14,13,12,23,2,17,16,11,14,11,10,17,0	3,2,5,2,8,7,4,6,3,4,0,10,10,26	1,58,40,12,32,18,16,23,71,39,24,47,40,18	165	89	0.000187156	0.00515017	0.367,0.278,0.293,0.497,0.105,0.812,0.292,0.144,0.37,0.366,0.306,0.372,0.137,1.0	0.618,0.018,0.063,0.082,0.119,0.173,0.119,0.123,0.022,0.052,0.0,0.103,0.119,0.438	0.235
6275	ENSG00000163516	ANKZF1	chr2	+	219233078	219233433	219233078	219233191	219233285	219233433	6275	2,2,3,4,19,14,7,10,1,8,7,1,6,15	0,8,14,11,27,8,15,54,4,13,16,14,7,14	0,1,1,0,0,0,0,10,2,1,3,0,14,0	4,25,21,3,30,4,11,50,15,13,34,12,20,28	178	89	3.59036e-05	0.00194444	1.0,0.111,0.097,0.154,0.26,0.467,0.189,0.085,0.111,0.235,0.179,0.034,0.3,0.349	0.0,0.02,0.023,0.0,0.0,0.0,0.0,0.091,0.062,0.037,0.042,0.0,0.259,0.0	0.217
6278	ENSG00000163516	ANKZF1	chr2	+	219236009	219236651	219236009	219236095	219236321	219236651	6278	34,12,14,16,5,40,26,4,22,30,11,33,8,18	164,84,90,156,129,179,162,60,112,179,123,197,77,114	0,2,4,0,8,8,1,4,2,5,2,4,0,4	36,92,84,47,85,54,85,77,107,33,75,49,59,83	178	89	5.99634e-05	0.00261208	0.094,0.067,0.072,0.049,0.019,0.101,0.074,0.032,0.089,0.077,0.043,0.077,0.049,0.073	0.0,0.011,0.023,0.0,0.045,0.069,0.006,0.025,0.009,0.07,0.013,0.039,0.0,0.024	0.042
19767	ENSG00000163516	ANKZF1	chr2	+	219233288	219233766	219233288	219233433	219233714	219233766	19767	0,2,6,1,18,8,2,6,3,11,3,6,0,4	7,27,26,36,51,6,27,56,3,54,29,28,7,18	0,2,2,0,7,0,0,13,3,1,4,0,0,0	0,58,33,14,45,8,9,74,39,14,35,9,32,8	178	89	0.000696312	0.011761	0.0,0.036,0.103,0.014,0.15,0.4,0.036,0.051,0.333,0.092,0.049,0.097,0.0,0.1	NA,0.017,0.029,0.0,0.072,0.0,0.0,0.081,0.037,0.034,0.054,0.0,0.0,0.0	0.079
19771	ENSG00000163516	ANKZF1	chr2	+	219235460	219235801	219235460	219235585	219235707	219235801	19771	301,96,77,190,93,278,117,109,151,155,121,191,55,171	51,38,28,42,62,29,57,34,26,56,53,49,26,27	2,17,81,3,96,24,40,79,34,20,52,31,41,56	0,49,46,29,42,20,27,32,54,35,47,23,54,13	178	89	0.00120864	0.0168506	0.747,0.558,0.579,0.693,0.429,0.827,0.506,0.616,0.744,0.581,0.533,0.661,0.514,0.76	1.0,0.148,0.468,0.049,0.533,0.375,0.426,0.552,0.239,0.222,0.356,0.403,0.275,0.683	0.216
5131	ENSG00000146205	ANO7	chr2	+	241223185	241223781	241223185	241223276	241223661	241223781	5131	72,78,57,2,62,73,80,50,39,46,117,174,7,37	63,27,40,5,80,49,37,49,7,38,69,93,25,22	5,53,64,10,30,5,16,80,71,11,102,55,86,33	0,87,50,9,62,18,23,49,89,12,133,136,155,54	178	89	0.00296251	0.0311389	0.364,0.591,0.416,0.167,0.279,0.427,0.519,0.338,0.736,0.377,0.459,0.483,0.123,0.457	1.0,0.233,0.39,0.357,0.195,0.122,0.258,0.449,0.285,0.314,0.277,0.168,0.217,0.234	0.088
7974	ENSG00000185101	ANO9	chr11	-	419581	420615	419581	419729	420462	420615	7974	6,9,0,12,3,14,6,2,3,4,3,3,0,3	1,2,2,4,0,5,7,0,1,1,1,0,0,0	2,3,8,0,9,0,2,5,4,4,2,0,2,0	8,9,2,5,5,4,7,13,11,9,8,7,1,4	178	89	2.49577e-05	0.00155401	0.75,0.692,0.0,0.6,1.0,0.583,0.3,1.0,0.6,0.667,0.6,1.0,NA,1.0	0.111,0.143,0.667,0.0,0.474,0.0,0.125,0.161,0.154,0.182,0.111,0.0,0.5,0.0	0.489
7973	ENSG00000185101	ANO9	chr11	-	418719	418989	418719	418813	418887	418989	7973	6,40,2,11,30,4,23,18,7,21,8,8,3,0	22,28,1,10,5,26,20,1,4,15,9,13,4,0	0,4,9,6,36,9,7,11,5,12,11,0,8,0	2,24,25,6,28,7,18,13,29,14,12,16,30,19	163	89	0.00416371	0.0394591	0.13,0.438,0.522,0.375,0.766,0.077,0.386,0.908,0.489,0.433,0.327,0.252,0.291,NA	0.0,0.083,0.164,0.353,0.412,0.412,0.175,0.316,0.086,0.319,0.334,0.0,0.127,0.0	0.216
13550	ENSG00000213983	AP1G2	chr14	-	23562186	23562578	23562186	23562415	23562503	23562578	13550	23,32,9,54,36,21,24,12,25,13,17,12,3,17	61,54,34,60,81,68,80,57,41,59,52,47,25,35	2,11,22,4,13,9,9,21,9,12,5,3,11,4	13,67,66,37,69,40,47,43,34,49,62,64,83,31	177	89	0.00071186	0.0119322	0.159,0.23,0.117,0.312,0.183,0.134,0.131,0.096,0.235,0.1,0.141,0.114,0.057,0.196	0.072,0.076,0.144,0.052,0.087,0.102,0.088,0.197,0.117,0.11,0.039,0.023,0.062,0.061	0.07
2116	ENSG00000213983	AP1G2	chr14	-	23565605	23566160	23565605	23565701	23566063	23566160	2116	37,64,31,47,62,72,82,82,18,71,80,64,28,23	3,10,4,10,1,6,16,7,2,7,13,1,0,0	4,70,67,7,72,17,14,85,32,19,34,19,54,11	14,15,18,2,9,2,2,13,11,5,7,5,8,9	178	89	0.00101729	0.0150186	0.86,0.762,0.795,0.701,0.969,0.857,0.719,0.854,0.818,0.835,0.755,0.97,1.0,1.0	0.125,0.7,0.65,0.636,0.8,0.81,0.778,0.766,0.593,0.655,0.708,0.655,0.771,0.379	0.205
13559	ENSG00000213983	AP1G2	chr14	-	23565930	23566393	23565930	23566160	23566277	23566393	13559	58,59,24,52,58,53,46,73,5,57,90,46,3,31	12,35,30,21,55,16,32,81,9,50,36,19,22,18	0,28,46,12,42,9,3,61,10,18,46,6,46,11	13,76,52,11,51,7,13,60,60,22,74,45,55,12	178	89	0.00115808	0.0163904	0.707,0.457,0.286,0.553,0.345,0.624,0.418,0.311,0.217,0.363,0.556,0.548,0.064,0.463	0.0,0.156,0.307,0.353,0.292,0.391,0.103,0.337,0.077,0.29,0.237,0.062,0.295,0.314	0.193
2108	ENSG00000213983	AP1G2	chr14	-	23561511	23562415	23561511	23561635	23561961	23562415	2108	63,70,13,50,48,48,54,57,28,36,42,47,11,23	76,35,41,47,67,54,53,43,27,47,29,39,31,48	3,18,52,3,22,17,10,65,11,9,6,13,38,7	17,45,41,19,53,38,25,31,43,44,36,37,38,17	178	89	0.00438918	0.0407868	0.293,0.5,0.137,0.347,0.264,0.308,0.338,0.399,0.341,0.277,0.42,0.376,0.151,0.193	0.081,0.167,0.388,0.073,0.172,0.183,0.167,0.512,0.113,0.093,0.077,0.149,0.333,0.171	0.119
2109	ENSG00000213983	AP1G2	chr14	-	23561961	23562415	23561961	23562066	23562287	23562415	2109	55,43,22,48,32,53,27,27,18,18,35,35,3,11	46,67,37,48,55,53,60,48,33,57,39,41,24,22	3,20,34,4,26,15,15,22,7,10,9,1,27,5	6,69,53,29,26,48,52,50,33,35,52,55,45,10	178	89	0.00451239	0.0416159	0.374,0.243,0.229,0.333,0.225,0.333,0.184,0.22,0.214,0.136,0.31,0.299,0.059,0.2	0.2,0.127,0.243,0.065,0.333,0.135,0.126,0.18,0.096,0.125,0.08,0.009,0.231,0.2	0.086
7635	ENSG00000161203	AP2M1	chr3	+	184182756	184184088	184182756	184182868	184183481	184184088	7635	66,48,25,21,16,28,24,28,9,17,26,38,33,34	3.02195e+41	7,33,34,10,19,17,9,49,17,17,14,16,25,9	4.31509e+41	178	89	0.00016674	0.00484227	0.099,0.11,0.044,0.032,0.021,0.113,0.03,0.048,0.025,0.032,0.053,0.057,0.036,0.037	0.008,0.031,0.041,0.013,0.02,0.018,0.01,0.064,0.01,0.019,0.019,0.011,0.033,0.005	0.031
7634	ENSG00000161203	AP2M1	chr3	+	184182150	184182868	184182150	184182248	184182756	184182868	7634	8,15,6,8,5,9,9,6,0,8,6,15,6,3	176,173,259,236,363,86,420,248,107,237,210,275,231,209	0,6,11,4,10,0,1,21,6,2,6,0,2,16	2.19599e+41	178	89	0.00467314	0.0427054	0.022,0.042,0.011,0.017,0.007,0.05,0.011,0.012,0.0,0.017,0.014,0.027,0.013,0.007	0.0,0.005,0.013,0.006,0.009,0.0,0.001,0.033,0.004,0.002,0.006,0.0,0.003,0.031	0.01
7504	ENSG00000065000	AP3D1	chr19	-	2109085	2109958	2109085	2109207	2109872	2109958	7504	15,27,8,10,20,19,10,9,5,28,17,19,6,17	34,73,86,57,116,24,70,74,17,70,63,78,90,54	0,12,11,3,17,5,3,19,1,16,5,2,5,0	32,219,85,78,92,52,77,120,98,113,129,129,132,32	178	89	8.38097e-05	0.00314707	0.181,0.156,0.044,0.081,0.079,0.284,0.067,0.057,0.128,0.167,0.119,0.109,0.032,0.136	0.0,0.027,0.061,0.019,0.085,0.046,0.019,0.073,0.005,0.066,0.019,0.008,0.019,0.0	0.085
24167	ENSG00000070718	AP3M2	chr8	+	42165070	42165546	42165070	42165156	42165426	42165546	24167	8,1,2,9,0,0,0,8,4,5,0,5,0,0	0,8,2,5,3,0,3,8,0,3,5,3,0,0	0,2,2,1,2,1,0,0,0,0,0,0,0,0	0,25,3,2,19,1,9,12,7,1,12,4,0,5	178	89	0.000312521	0.00707247	1.0,0.059,0.333,0.474,0.0,NA,0.0,0.333,1.0,0.455,0.0,0.455,NA,NA	NA,0.038,0.25,0.2,0.05,0.333,0.0,0.0,0.0,0.0,0.0,0.0,NA,0.0	0.301
20631	ENSG00000221838	AP4M1	chr7	+	100106402	100106780	100106402	100106514	100106657	100106780	20631	6,9,4,5,1,6,3,3,2,3,1,0,3,4	30,27,34,32,48,29,25,35,17,19,36,34,10,32	1,1,3,1,0,5,0,3,0,0,0,4,1,0	10,38,30,22,28,32,45,10,42,31,23,52,24,30	178	89	0.00163371	0.0206126	0.091,0.143,0.056,0.072,0.01,0.094,0.057,0.041,0.056,0.073,0.014,0.0,0.13,0.059	0.048,0.013,0.048,0.022,0.0,0.072,0.0,0.13,0.0,0.0,0.0,0.037,0.02,0.0	0.036
7282	ENSG00000242802	AP5Z1	chr7	+	4789831	4790591	4789831	4789929	4790458	4790591	7282	6,10,8,12,9,10,10,6,5,14,5,7,9,3	1,1,8,7,9,5,0,0,0,1,2,5,4,0	1,5,10,0,10,5,10,11,6,5,6,4,10,2	0,6,3,4,4,8,2,7,9,8,2,4,14,3	178	89	0.00298496	0.0312709	0.75,0.833,0.333,0.462,0.333,0.5,1.0,1.0,1.0,0.875,0.556,0.412,0.529,1.0	1.0,0.294,0.625,0.0,0.556,0.238,0.714,0.44,0.25,0.238,0.6,0.333,0.263,0.25	0.27
5848	ENSG00000011132	APBA3	chr19	-	3751188	3751553	3751188	3751329	3751433	3751553	5848	11,12,4,3,10,13,5,2,5,1,6,1,0,0	12,12,10,8,20,21,10,7,7,11,12,10,10,17	0,0,0,1,2,1,1,5,0,1,2,0,0,4	18,19,23,16,18,13,18,11,26,20,9,18,12,21	178	89	5.67382e-05	0.00251634	0.314,0.333,0.167,0.158,0.2,0.236,0.2,0.125,0.263,0.043,0.2,0.048,0.0,0.0	0.0,0.0,0.0,0.03,0.053,0.037,0.027,0.185,0.0,0.024,0.1,0.0,0.0,0.087	0.125
9406	ENSG00000166313	APBB1	chr11	-	6401573	6401982	6401573	6401688	6401976	6401982	9406	2,8,5,3,7,8,8,3,1,6,3,2,0,8	1,0,0,0,0,0,1,0,1,0,0,0,0,0	0,17,16,0,11,2,8,8,4,3,1,1,3,4	0,3,1,1,0,5,4,5,1,2,0,0,0,3	178	89	0.00289594	0.0305711	0.5,1.0,1.0,1.0,1.0,1.0,0.8,1.0,0.333,1.0,1.0,1.0,NA,1.0	NA,0.739,0.889,0.0,1.0,0.167,0.5,0.444,0.667,0.429,1.0,1.0,1.0,0.4	0.261
16468	ENSG00000113108	APBB3	chr5	-	140562357	140562723	140562357	140562499	140562662	140562723	16468	9,6,1,8,4,4,1,6,3,7,12,2,0,0	11,7,4,14,5,5,18,12,3,24,11,5,0,4	0,4,0,0,6,0,0,0,4,1,4,0,3,0	0,12,5,4,17,1,3,22,11,11,13,3,3,9	178	89	0.000222337	0.00579286	0.29,0.3,0.111,0.222,0.286,0.286,0.027,0.2,0.333,0.127,0.353,0.167,NA,0.0	NA,0.143,0.0,0.0,0.15,0.0,0.0,0.0,0.154,0.043,0.133,0.0,0.333,0.0	0.134
7912	ENSG00000164062	APEH	chr3	+	49676055	49676515	49676055	49676219	49676377	49676515	7912	2,1,1,0,9,2,7,5,0,1,3,1,9,0	16,28,42,13,156,0,27,139,6,15,42,18,121,38	2,2,0,0,2,0,1,7,0,1,1,0,5,0	3,93,42,11,161,9,13,114,101,40,88,30,124,56	178	89	0.00576151	0.0495688	0.059,0.018,0.012,0.0,0.028,1.0,0.115,0.018,0.0,0.032,0.034,0.027,0.036,0.0	0.25,0.011,0.0,0.0,0.006,0.0,0.037,0.03,0.0,0.012,0.006,0.0,0.02,0.0	0.072
2096	ENSG00000100823	APEX1	chr14	+	20455577	20456101	20455577	20455703	20455913	20456101	2096	22,32,30,49,55,38,43,37,20,51,39,48,13,37	36,40,82,49,140,36,57,146,73,63,114,85,57,71	0,16,31,3,29,6,13,23,17,20,32,3,11,13	9,138,92,60,159,40,70,123,132,119,189,54,99,92	178	89	3.1393e-08	8.64956e-05	0.234,0.286,0.155,0.333,0.164,0.345,0.274,0.112,0.12,0.288,0.146,0.22,0.102,0.207	0.0,0.055,0.144,0.024,0.084,0.07,0.085,0.086,0.06,0.078,0.078,0.027,0.053,0.066	0.148
2095	ENSG00000100823	APEX1	chr14	+	20455225	20455703	20455225	20455394	20455577	20455703	2095	28,23,20,26,52,21,28,47,8,29,25,31,29,27	37,46,78,41,152,27,51,115,49,51,104,59,47,62	0,34,32,2,40,7,16,58,26,23,26,10,27,25	21,157,94,35,178,45,53,99,116,76,191,58,128,52	178	89	0.00053024	0.00987959	0.275,0.2,0.114,0.241,0.146,0.28,0.215,0.17,0.075,0.221,0.107,0.208,0.236,0.179	0.0,0.098,0.145,0.028,0.101,0.072,0.131,0.227,0.101,0.131,0.064,0.079,0.095,0.194	0.086
19744	ENSG00000117362	APH1A	chr1	-	150267074	150267403	150267074	150267202	150267355	150267403	19744	0,10,1,10,1,4,8,2,1,2,0,10,4,6	5,68,69,79,108,8,30,99,11,33,70,37,66,39	0,2,3,1,4,4,3,4,3,6,0,0,10,2	4,274,123,72,141,70,57,127,172,94,209,143,100,57	178	89	0.00344158	0.0346231	0.0,0.068,0.007,0.06,0.005,0.2,0.118,0.01,0.043,0.029,0.0,0.119,0.029,0.071	0.0,0.004,0.012,0.007,0.014,0.028,0.026,0.016,0.009,0.031,0.0,0.0,0.048,0.017	0.039
14500	ENSG00000198931	APRT	chr16	-	88809735	88810179	88809735	88809840	88810069	88810179	14500	7,7,11,11,14,20,7,18,13,6,25,21,16,8	88,192,142,77,283,99,187,345,128,71,265,235,528,270	3,7,9,10,5,22,5,9,12,5,11,14,10,6	1.37224e+41	178	89	0.00468626	0.0427897	0.038,0.018,0.037,0.067,0.024,0.092,0.018,0.025,0.048,0.041,0.045,0.043,0.015,0.015	0.011,0.015,0.031,0.035,0.018,0.059,0.015,0.025,0.029,0.012,0.02,0.019,0.026,0.01	0.014
3600	ENSG00000165272	AQP3	chr9	-	33442851	33443458	33442851	33442970	33443320	33443458	3600	8,48,11,17,15,7,11,15,0,19,15,10,2,48	21,112,95,85,368,6,53,344,2,126,80,77,76,195	0,32,37,21,41,7,13,23,11,25,24,7,21,12	1.18829e+41	178	89	4.82874e-06	0.000682277	0.16,0.176,0.055,0.091,0.02,0.368,0.094,0.021,0.0,0.07,0.086,0.061,0.013,0.11	0.0,0.019,0.039,0.027,0.041,0.015,0.022,0.016,0.007,0.043,0.018,0.01,0.014,0.018	0.074
7226	ENSG00000186635	ARAP1	chr11	-	72696548	72697195	72696548	72696654	72696982	72697195	7226	8,7,9,0,8,7,11,4,7,5,2,6,0,4	30,54,19,30,36,36,56,33,16,28,32,30,22,24	0,4,7,0,5,0,1,2,0,2,3,1,0,0	3,96,50,28,102,28,27,72,47,52,54,28,57,22	178	89	8.03236e-07	0.000281031	0.118,0.061,0.191,0.0,0.1,0.089,0.089,0.057,0.179,0.082,0.03,0.091,0.0,0.077	0.0,0.02,0.065,0.0,0.024,0.0,0.018,0.014,0.0,0.019,0.027,0.018,0.0,0.0	0.069
7227	ENSG00000186635	ARAP1	chr11	-	72712437	72713243	72712437	72712568	72713175	72713243	7227	2,1,2,5,7,7,3,3,2,1,0,3,0,0	3,4,1,5,10,8,4,12,1,1,4,3,0,1	0,0,3,0,2,1,0,3,2,7,1,2,1,0	0,42,9,13,16,7,5,23,15,9,24,3,26,4	178	89	0.00042009	0.00847175	0.25,0.111,0.5,0.333,0.259,0.304,0.273,0.111,0.5,0.333,0.0,0.333,NA,0.0	NA,0.0,0.143,0.0,0.059,0.067,0.0,0.061,0.062,0.28,0.02,0.25,0.019,0.0	0.18
13392	ENSG00000119682	AREL1	chr14	-	74663813	74664094	74663813	74663822	74663898	74664094	13392	10,11,4,8,0,3,7,1,5,11,4,7,0,2	1,11,5,8,10,5,0,20,1,3,6,1,3,5	0,0,2,0,0,1,1,0,2,1,6,0,0,7	4,38,13,2,17,1,2,15,15,6,18,11,7,10	165	89	7.09966e-05	0.00286189	0.844,0.35,0.301,0.35,0.0,0.245,1.0,0.026,0.73,0.664,0.264,0.791,0.0,0.177	0.0,0.0,0.077,0.0,0.0,0.35,0.212,0.0,0.067,0.082,0.152,0.0,0.0,0.274	0.323
7338	ENSG00000004059	ARF5	chr7	+	127589484	127590137	127589484	127589594	127590065	127590137	7338	58,26,42,36,38,22,48,25,21,38,27,30,6,8	1.36191e+41	1,25,25,20,29,19,34,39,22,32,26,35,34,17	2.65574e+41	178	89	0.00220688	0.0253884	0.176,0.064,0.062,0.059,0.049,0.095,0.097,0.037,0.065,0.093,0.058,0.058,0.008,0.011	0.002,0.021,0.036,0.03,0.032,0.028,0.046,0.06,0.017,0.039,0.032,0.02,0.031,0.024	0.037
697	ENSG00000124198	ARFGEF2	chr20	+	49013563	49013960	49013563	49013694	49013830	49013960	697	0,2,3,3,6,0,0,8,0,7,2,8,0,0	0,6,14,4,22,0,2,17,1,6,5,4,0,0	0,0,4,0,7,0,0,6,3,0,2,0,4,4	0,45,10,0,24,3,1,24,22,3,30,8,11,0	178	89	0.00521149	0.0460639	NA,0.143,0.097,0.273,0.12,NA,0.0,0.19,0.0,0.368,0.167,0.5,NA,NA	NA,0.0,0.167,NA,0.127,0.0,0.0,0.111,0.064,0.0,0.032,0.0,0.154,1.0	0.048
24080	ENSG00000132254	ARFIP2	chr11	-	6478737	6479210	6478737	6478959	6479139	6479210	24080	5,19,15,25,22,12,11,8,3,21,14,8,5,4	25,58,117,43,118,17,48,66,16,77,68,44,68,65	0,5,22,0,7,1,3,9,5,1,7,8,2,9	5,141,90,35,74,26,34,74,180,66,122,130,122,79	178	89	5.6541e-05	0.00251634	0.091,0.141,0.06,0.225,0.085,0.261,0.103,0.057,0.086,0.12,0.093,0.083,0.035,0.03	0.0,0.017,0.109,0.0,0.045,0.019,0.042,0.057,0.014,0.008,0.028,0.03,0.008,0.054	0.074
2248	ENSG00000134884	ARGLU1	chr13	-	106557047	106559657	106557047	106557131	106559431	106559657	2248	4.22736e+42	54,78,51,59,64,61,55,84,62,40,77,53,125,54	7.23858e+40	35,98,73,79,58,51,91,113,104,85,84,64,42,62	178	89	0.00278427	0.0298207	0.796,0.825,0.858,0.802,0.847,0.796,0.869,0.884,0.771,0.923,0.784,0.881,0.654,0.824	0.507,0.663,0.851,0.689,0.844,0.779,0.713,0.764,0.694,0.716,0.795,0.519,0.841,0.748	0.099
7285	ENSG00000089820	ARHGAP4	chrX	-	153910170	153910611	153910170	153910404	153910505	153910611	7285	15,14,9,20,10,9,23,5,1,12,9,10,8,2	24,17,8,16,8,10,16,10,2,8,7,6,6,8	0,7,11,5,25,3,10,23,0,9,3,3,2,1	9,20,23,18,42,12,14,30,13,15,10,6,17,9	178	89	3.38454e-05	0.00188806	0.238,0.292,0.36,0.385,0.385,0.31,0.418,0.2,0.2,0.429,0.391,0.455,0.4,0.111	0.0,0.149,0.193,0.122,0.229,0.111,0.263,0.277,0.0,0.231,0.13,0.2,0.056,0.053	0.183
16087	ENSG00000198844	ARHGEF15	chr17	+	8319111	8319394	8319111	8319159	8319311	8319394	16087	1,2,1,1,0,2,3,0,1,2,1,0,0,2	2,7,18,8,8,6,8,4,2,8,2,2,10,0	0,0,0,0,0,0,1,7,0,0,0,0,0,0	8,17,16,3,6,2,10,18,9,14,2,14,6,0	178	89	0.00105273	0.01539	0.2,0.125,0.027,0.059,0.0,0.143,0.158,0.0,0.2,0.111,0.2,0.0,0.0,1.0	0.0,0.0,0.0,0.0,0.0,0.0,0.048,0.163,0.0,0.0,0.0,0.0,0.0,NA	0.143
4227	ENSG00000130762	ARHGEF16	chr1	+	3477874	3478612	3477874	3478026	3478423	3478612	4227	36,30,9,20,23,18,14,15,3,15,3,34,17,4	3,19,23,18,7,2,19,31,7,21,10,26,12,13	0,16,10,5,12,8,6,7,6,15,16,13,24,4	11,44,25,27,25,11,17,15,47,17,16,56,35,24	178	89	0.000861306	0.0135179	0.857,0.441,0.164,0.357,0.622,0.818,0.269,0.195,0.176,0.263,0.13,0.395,0.415,0.133	0.0,0.154,0.167,0.085,0.194,0.267,0.15,0.189,0.06,0.306,0.333,0.104,0.255,0.077	0.207
6257	ENSG00000136002	ARHGEF4	chr2	+	131041229	131041944	131041229	131041462	131041814	131041944	6257	2,2,4,2,1,4,3,1,0,1,0,0,1,0	1,0,2,0,2,4,4,2,1,2,2,2,0,0	0,1,1,0,9,0,1,9,0,2,0,0,0,0	12,14,8,1,27,3,4,21,10,3,7,7,2,2	178	89	3.72954e-05	0.00197906	0.5,1.0,0.5,1.0,0.2,0.333,0.273,0.2,0.0,0.2,0.0,0.0,1.0,NA	0.0,0.034,0.059,0.0,0.143,0.0,0.111,0.176,0.0,0.25,0.0,0.0,0.0,0.0	0.345
4255	ENSG00000165801	ARHGEF40	chr14	+	21087000	21087463	21087000	21087105	21087319	21087463	4255	18,15,9,13,6,9,20,3,3,12,6,9,2,0	5,10,22,15,22,8,18,10,3,16,11,7,3,11	7,2,13,1,14,7,16,15,5,34,1,1,0,0	17,37,15,14,33,27,31,28,16,18,15,25,30,20	178	89	0.00354256	0.0352567	0.643,0.429,0.17,0.302,0.12,0.36,0.357,0.13,0.333,0.273,0.214,0.391,0.25,0.0	0.171,0.026,0.302,0.034,0.175,0.115,0.205,0.211,0.135,0.486,0.032,0.02,0.0,0.0	0.147
13628	ENSG00000102606	ARHGEF7	chr13	+	111280271	111280745	111280271	111280350	111280537	111280745	13628	1,3,12,1,7,2,5,17,1,10,5,4,9,1	26,12,24,8,40,3,16,60,1,26,21,15,0,10	0,6,16,0,14,0,3,10,2,0,16,0,0,0	0,81,32,17,78,15,21,37,53,17,97,32,43,32	178	89	0.000728236	0.0121145	0.019,0.111,0.2,0.059,0.08,0.25,0.135,0.124,0.333,0.161,0.106,0.118,1.0,0.048	NA,0.036,0.2,0.0,0.082,0.0,0.067,0.119,0.019,0.0,0.076,0.0,0.0,0.0	0.15
5675	ENSG00000196843	ARID5A	chr2	+	96549752	96550285	96549752	96549805	96550187	96550285	5675	18,28,38,29,22,22,15,14,0,20,8,12,1,7	4,6,11,6,9,3,14,6,2,7,9,15,2,0	0,27,35,8,98,3,22,41,8,33,14,18,27,25	0,59,22,10,92,3,20,31,12,30,11,10,24,18	178	89	0.00116822	0.0164587	0.692,0.7,0.633,0.707,0.55,0.786,0.349,0.538,0.0,0.588,0.308,0.286,0.2,1.0	NA,0.186,0.443,0.286,0.348,0.333,0.355,0.398,0.25,0.355,0.389,0.474,0.36,0.41	0.171
1024	ENSG00000214087	ARL16	chr17	-	81682033	81683126	81682033	81682149	81683012	81683126	1024	30,21,25,30,18,34,20,21,17,44,26,17,27,30	8,14,48,49,68,17,13,47,6,17,27,16,29,6	0,8,25,3,13,1,7,15,15,5,7,2,5,33	11,71,40,9,57,22,40,67,121,40,59,22,50,32	178	89	8.64824e-07	0.000285137	0.652,0.429,0.207,0.234,0.117,0.5,0.435,0.183,0.586,0.564,0.325,0.347,0.318,0.714	0.0,0.053,0.238,0.143,0.102,0.022,0.08,0.101,0.058,0.059,0.056,0.043,0.048,0.34	0.305
8983	ENSG00000213465	ARL2	chr11	+	65021720	65022184	65021720	65021888	65021970	65022184	8983	5.64313e+41	156,65,70,51,35,28,29,24,64,40,56,51,71,87	5.47326e+41	99,16,40,59,27,31,50,27,100,26,9,67,30,109	171	89	0.00419483	0.0396155	0.653,0.715,0.776,0.786,0.838,0.851,0.872,0.873,0.623,0.777,0.774,0.756,0.707,0.763	0.742,0.914,0.801,0.806,0.884,0.919,0.867,0.859,0.672,0.937,0.942,0.791,0.883,0.685	-0.067
8325	ENSG00000182196	ARL6IP4	chr12	+	122981956	122982538	122981956	122982074	122982468	122982538	8325	23,31,12,38,27,68,35,11,25,39,25,19,23,43	7.49746e+41	18,16,27,12,20,28,20,16,17,26,16,23,11,21	8.16968e+47	178	89	8.48842e-06	0.000924607	0.015,0.02,0.007,0.03,0.017,0.061,0.021,0.009,0.018,0.028,0.019,0.011,0.017,0.028	0.011,0.008,0.017,0.006,0.011,0.013,0.007,0.011,0.007,0.009,0.008,0.008,0.005,0.014	0.012
6148	ENSG00000135931	ARMC9	chr2	+	231214830	231216793	231214830	231215001	231216637	231216793	6148	0,2,2,1,5,0,4,0,0,1,3,1,0,0	0,4,7,4,4,6,1,19,0,8,4,6,8,0	0,0,2,0,0,0,6,0,2,0,0,0,0,0	0,24,4,1,16,3,0,16,4,6,15,6,8,7	178	89	0.00556918	0.0483481	NA,0.2,0.125,0.111,0.385,0.0,0.667,0.0,NA,0.059,0.273,0.077,0.0,NA	NA,0.0,0.2,0.0,0.0,0.0,1.0,0.0,0.2,0.0,0.0,0.0,0.0,0.0	0.065
17809	ENSG00000196440	ARMCX4	chrX	+	101487204	101487691	101487204	101487272	101487607	101487691	17809	1,1,0,2,0,9,0,0,0,1,2,2,0,0	1,3,2,1,0,1,1,2,3,5,2,1,0,0	0,1,0,0,0,0,0,0,0,0,0,0,0,0	0,8,1,3,24,0,0,6,1,7,3,5,2,16	178	89	0.00244287	0.0272086	0.333,0.143,0.0,0.5,NA,0.818,0.0,0.0,0.0,0.091,0.333,0.5,NA,NA	NA,0.059,0.0,0.0,0.0,NA,NA,0.0,0.0,0.0,0.0,0.0,0.0,0.0	0.242
9875	ENSG00000111229	ARPC3	chr12	-	110436109	110436683	110436109	110436204	110436556	110436683	9875	39,56,25,53,36,33,25,26,18,41,18,32,20,20	4.46679e+50	0,11,25,8,24,14,8,22,22,18,24,10,10,16	4.19922e+48	178	89	0.000216452	0.00568658	0.042,0.04,0.011,0.021,0.014,0.033,0.014,0.01,0.01,0.018,0.009,0.013,0.006,0.009	0.0,0.006,0.012,0.005,0.013,0.008,0.004,0.012,0.006,0.012,0.01,0.004,0.005,0.008	0.01
8691	ENSG00000197070	ARRDC1	chr9	+	137612895	137613510	137612895	137613006	137613412	137613510	8691	48,35,19,32,25,27,26,23,8,29,14,17,9,20	0,2,0,0,1,0,1,5,0,0,0,0,6,0	2,9,24,2,34,20,11,33,13,31,9,9,39,19	0,2,1,1,7,0,2,6,3,3,3,4,5,0	178	89	0.00051388	0.00970504	1.0,0.897,1.0,1.0,0.926,1.0,0.929,0.697,1.0,1.0,1.0,1.0,0.429,1.0	1.0,0.692,0.923,0.5,0.708,1.0,0.733,0.733,0.684,0.838,0.6,0.529,0.796,1.0	0.153
8693	ENSG00000197070	ARRDC1	chr9	+	137612895	137613510	137612895	137613006	137613459	137613510	8693	67,49,33,51,36,52,30,31,24,56,21,29,32,37	30,31,57,28,86,27,17,104,13,45,28,38,183,61	6,28,52,7,44,19,18,47,26,43,11,28,55,25	11,96,77,40,105,33,30,102,198,40,67,116,102,100	178	89	0.00127687	0.0174378	0.528,0.441,0.224,0.477,0.173,0.491,0.469,0.13,0.48,0.384,0.273,0.276,0.08,0.233	0.214,0.127,0.252,0.08,0.173,0.224,0.231,0.187,0.062,0.35,0.076,0.108,0.212,0.111	0.161
23192	ENSG00000197070	ARRDC1	chr9	+	137614302	137614590	137614302	137614475	137614558	137614590	23192	9,4,4,6,0,16,6,2,4,9,2,9,0,3	98,88,75,64,114,115,78,78,32,86,61,85,168,66	0,3,2,1,1,1,2,0,5,10,3,6,1,0	72,91,98,82,108,86,66,85,150,139,69,206,144,78	172	89	0.00535846	0.0469814	0.045,0.023,0.027,0.046,0.0,0.067,0.038,0.013,0.061,0.051,0.017,0.052,0.0,0.023	0.0,0.017,0.01,0.006,0.005,0.006,0.015,0.0,0.017,0.036,0.022,0.015,0.004,0.0	0.022
140	ENSG00000100299	ARSA	chr22	-	50627555	50628170	50627555	50627792	50627945	50628170	140	3,16,15,10,22,7,10,35,6,14,14,13,10,17	0,7,7,0,12,0,6,19,1,2,2,6,5,3	9,38,33,7,49,7,7,55,33,10,25,44,25,13	0,24,26,6,29,6,3,36,34,6,22,29,30,1	178	89	0.00122462	0.0169768	1.0,0.533,0.517,1.0,0.478,1.0,0.455,0.479,0.75,0.778,0.778,0.52,0.5,0.739	1.0,0.442,0.388,0.368,0.458,0.368,0.538,0.433,0.327,0.455,0.362,0.431,0.294,0.867	0.2
[truncated: 2,366 more rows]

## Sheet: F. SE_sigEvents
Additional file 4: Table S4f. rMATS output for significant skipped exon (SE) events. rMTAS: Replicate Multivariate Analysis of Transcript Splicing.
[truncated: 284 more rows]
