# Supplementary material for: Comprehensive analysis of alternative splicing across multiple transcriptomic cohorts reveals prognostic signatures in prostate cancer
Source: Hum Genomics. 2023 Nov 3;17:97. doi: 10.1186/s40246-023-00545-w (PMC10623736; doi:10.1186/s40246-023-00545-w)
Supplement: Supplementary file 5 — Additional file 5: Table S5. Overlapping events among the cohorts.(a) Overlapping differentially expressed alternative spicing events between the Clariom D and TCGA-PRAD datasets. TCGA: The Cancer Genome Atlas; PRAD: prostate adenocarcinoma. (b) Overlapping differentially expressed alternative spicing events between the Clariom D and PRJEB2449 datasets. (c) Overlapping differentially expressed alternative spicing events across the Clariom D, TCGA-PRAD and PRJEB2449 datasets. TCGA: The Cancer Genome Atlas; PRAD: prostate adenocarcinoma. (d) Overlapping differentially expressed alternative spicing events observed between the TCGA-PRAD and PRJEB2449 datasets. TCGA: The Cancer Genome Atlas; PRAD: prostate adenocarcinoma. [file 40246_2023_545_MOESM5_ESM.xlsx]

## Sheet: A. Common_Clariom_TCGA
Additional file 5: Table S5a. Overlapping differentially expressed alternative spicing events between the Clariom D and TCGA-PRAD datasets. TCGA: The Cancer Genome Atlas; PRAD: prostate adenocarcinoma.
In Clariom D					In TCGA-PRAD
ProbeID	Gene symbol	Event type	Genomic Coordinate (38)	Genomic Coordinate (37)	ID	Event type	Exon	Genomic Coordinate (37)
TC1700011746.hg_10	SLC25A19	Alternative First Exon	17:75286802-75288388	chr17:73282883-73284469	SLC25A19|43430|AP	AP	4.1	17:73282884-73283755
TC0300009698.hg_1	ECE2	Alternative Last Exon	3:184257756-184276892	chr3:183975544-183994680	ECE2|67860|AT	AT	3	3:183976076-183977373
TC1900008013.hg_4	PSMD8	Alternative Last Exon	19:38382228-38383824	chr19:38872868-38874464	PSMD8|49638|AT	AT	8	19:38873893-38874464
TC1800006513.hg_11	TGIF1	Alternative Last Exon	18:3456580-3459978	chr18:3456578-3459976	TGIF1|44505|AT	AT	8.2	18:3457395-3458409
TC1700007985.hg_11	TMUB2	Alternative Last Exon	17:44189588-44190501	chr17:42266956-42267869	TMUB2|41787|AT	AT	4.9	17:42266957-42267717
TC1400010630.hg_4	TTLL5	Alternative Last Exon	14:75683656-75690192	chr14:76149999-76156535	TTLL5|28520|AT	AT	5.2	14:76150000-76151330
TC1600009742.hg_5	EARS2	Retained Intron	16:23523417-23523511	chr16:23534738-23534832	EARS2|35597|RI	RI	11.2	16:23534739-23534831
TC0600014045.hg_8	PDCD2	Retained Intron	6:170582265-170583057	chr6:170891353-170892145	PDCD2|78501|RI	RI	3.2	6:170891354-170892144
TC0200008084.hg_8	TTC31	Retained Intron	2:74492229-74492304	chr2:74719356-74719431	TTC31|54078|RI	RI	9.2	2:74719357-74719430
TC1000010686.hg_1	ZWINT	Retained Intron	10:56358185-56358377	chr10:58117946-58118138	ZWINT|11811|RI	RI	7.2	10:58117947-58118137
TC0100017548.hg_2	CDC42BPA	Cassette Exon	1:227005111-227016080	chr1:227192812-227203781	CDC42BPA|10042|ES	ES	36	1:227198579-227198764
TC0300006552.hg_9	MTMR14	Cassette Exon	3:9662375-9669432	chr3:9704059-9711116	MTMR14|63120|ES	ES	6	3:9710403-9710478
TC0600008473.hg_3	SMAP1	Cassette Exon	6:70773425-70798657	chr6:71483128-71508360	SMAP1|76647|ES	ES	6	6:71501392-71501472

## Sheet: B.Common_Clariom_PRJEB2449
Additional file 5: Table S5b. Overlapping differentially expressed alternative spicing events between the Clariom D and PRJEB2449 datasets.
In ClariomD (GRCh38)							In PRJEB2449 (GRCh38)
ProbeID	Gene name	Event Type	Genomic Position	Splicing Z Value	Splicing Pvalue	Delta PSI	GeneID	geneSymbol	Event type	chr	strand	Chr_Start	Chr_Stop
TC1300009714.hg_4	ARGLU1	Retained Intron	13:106557616-106559432	-2.936	0.00332382	0.117891	ENSG00000134884	ARGLU1	RI	chr13	-	106557047	106559657
TC1900010076.hg_6	ATP13A1	Retained Intron	19:19647528-19647599	3.2937	0.000988807	-0.137324	ENSG00000105726	ATP13A1	RI	chr19	-	19647413	19647759
TC0100015761.hg_9	CERS2	Retained Intron	1:150967484-150967664	4.3114	1.62e-05	-0.103661	ENSG00000143418	CERS2	RI	chr1	-	150967391	150967714
TC1600007988.hg_10	CPNE2	Retained Intron	16:57146321-57147551	3.673	0.000239736	-0.229258	ENSG00000140848	CPNE2	RI	chr16	+	57146084	57147964
TC0200016690.hg_20	DCTN1	Retained Intron	2:74366375-74366459	3.6392	0.000273527	-0.198479	ENSG00000204843	DCTN1	RI	chr2	-	74366243	74366620
TC1200010597.hg_17	DDX23	Retained Intron	12:48837393-48837524	3.4659	0.000528401	-0.216595	ENSG00000174243	DDX23	RI	chr12	-	48837280	48837657
TC1900009670.hg_2	DOCK6	Retained Intron	19:11202483-11202584	3.2972	0.00097653	-0.108434	ENSG00000130158	DOCK6	RI	chr19	-	11202393	11202715
TC0300009690.hg_19	EIF2B5	Retained Intron	3:184144707-184144884	3.281	0.00103422	-0.172855	ENSG00000145191	EIF2B5	RI	chr3	+	184144596	184145292
TC1700012347.hg_12	GPS2	Retained Intron	17:7313721-7313906	-2.802	0.00507195	0.101764	ENSG00000132522	GPS2	RI	chr17	-	7313567	7313988
TC0600014099.hg_5	GTF2H4	Retained Intron	6:30911767-30912014	2.7241	0.00644758	-0.121906	ENSG00000213780	GTF2H4	RI	chr6	+	30911683	30912146
TC0200012082.hg_14	IFT172	Retained Intron	2:27477320-27477559	2.6744	0.00748707	-0.125266	ENSG00000138002	IFT172	RI	chr2	-	27477251	27477612
TC0200016474.hg_3	NAGK	Retained Intron	2:71069061-71070502	-2.897	0.0037661	0.140119	ENSG00000124357	NAGK	RI	chr2	+	71068649	71070586
TC0100009949.hg_2	PSMD4	Retained Intron	1:151264918-151265166	3.1237	0.00178611	-0.16248	ENSG00000159352	PSMD4	RI	chr1	+	151264831	151265234
TC1000008045.hg_4	SEC24C	Retained Intron	10:73769485-73769615	2.9288	0.00340287	-0.239873	ENSG00000176986	SEC24C	RI	chr10	+	73769346	73769733
TC2200009276.hg_6	SGSM3	Retained Intron	22:40407071-40407201	2.7599	0.00578205	-0.182743	ENSG00000100359	SGSM3	RI	chr22	+	40407016	40407328
TC1000010686.hg_1	ZWINT	Retained Intron	10:56358185-56358377	3.0485	0.00229973	-0.134345	ENSG00000122952	ZWINT	RI	chr10	-	56357437	56358459

## Sheet: C. Common_allThree
Additional file 5: Table S5c. Overlapping differentially expressed alternative spicing events across the Clariom D, TCGA-PRAD and PRJEB2449 datasets. TCGA: The Cancer Genome Atlas; PRAD: prostate adenocarcinoma.
In TCGA-PRAD (GRCh37)								In PRJEB2449 (GRCh38)							In Clariom D
ID	Gene symbol	Event type	Chromosome	Strand	Exon	Chr_Start	Chr_Stop	GeneID	geneSymbol	Event type	chr	strand	Chr_Start	Chr_Stop	ProbeID	Gene symbol	Event type	Genomic Coordinate (38)	Genomic Coordinate (37)
ZWINT|11811|RI	ZWINT	RI	10	-	7.2	58118137	58117947	ENSG00000122952	ZWINT	RI	chr10	-	56358185	56358376	TC1000010686.hg_1	ZWINT	Retained Intron	10:56358185-56358377	chr10:58117946-58118138

## Sheet: D. Common_twoRNA-seq
Additional file 5: Table S5d. Overlapping differentially expressed alternative spicing events observed between the TCGA-PRAD and PRJEB2449 datasets. TCGA: The Cancer Genome Atlas; PRAD: prostate adenocarcinoma.
In TCGA-PRAD (GRCh37)								In PRJEB2449 (GRCh38)
ID	Gene symbol	Event type	Chromosome	Strand	Exon	Chr_Start	Chr_Stop	GeneID	geneSymbol	Event type	chr	strand	Chr_Start	Chr_Stop
BPGM|81853|ES	BPGM	ES	7	+	3	134343100	134343420	ENSG00000172331	BPGM	SE	chr7	+	134658347	134658668
CALCOCO2|42231|ES	CALCOCO2	ES	17	+	3	46921265	46921388	ENSG00000136436	CALCOCO2	SE	chr17	+	48843902	48844026
CMTM7|63816|ES	CMTM7	ES	3	+	3	32490946	32491044	ENSG00000153551	CMTM7	SE	chr3	+	32449453	32449552
HNRNPDL|69705|ES	HNRNPDL	ES	4	-	8	83346820	83346716	ENSG00000152795	HNRNPDL	SE	chr4	-	82425562	82425667
KLC1|29469|ES	KLC1	ES	14	+	16	104158696	104158762	ENSG00000126214	KLC1	SE	chr14	+	103692358	103692425
KTN1|27637|ES	KTN1	ES	14	+	35	56130673	56130759	ENSG00000126777	KTN1	SE	chr14	+	55663954	55664044
NPNT|70262|ES	NPNT	ES	4	+	3	106833345	106833395	ENSG00000168743	NPNT	SE	chr4	+	105912187	105912238
PDE9A|60721|ES	PDE9A	ES	21	+	6	44151880	44152059	ENSG00000160191	PDE9A	SE	chr21	+	42731769	42731949
PIGF|53467|ES	PIGF	ES	2	-	6	46815318	46815214	ENSG00000151665	PIGF	SE	chr2	-	46588074	46588179
PTS|18764|ES	PTS	ES	11	+	4	112100931	112100953	ENSG00000150787	PTS	SE	chr11	+	112230207	112230230
RPS24|12296|ES	RPS24	ES	10	+	5.2	79799962	79799983	ENSG00000138326	RPS24	SE	chr10	+	78040203	78040225
SRSF4|1424|ES	SRSF4	ES	1	-	6	29486603	29486376	ENSG00000116350	SRSF4	SE	chr1	-	29159863	29160091
SUGP2|48547|ES	SUGP2	ES	19	-	13	19102362	19102149	ENSG00000064607	SUGP2	SE	chr19	-	18991339	18991553
ADAM15|7894|AD	ADAM15	AD	1	+	22.2	155034452	155034593	ENSG00000143537	ADAM15	A5SS	chr1	+	155062117	155061975
GDAP1|84223|AD	GDAP1	AD	8	+	2.3	75263557	75263701	ENSG00000104381	GDAP1	A5SS	chr8	+	74351466	74351321
IP6K2|64759|AD	IP6K2	AD	3	-	11.3:11.4:11.5	48732522	48732127	ENSG00000068745	IP6K2	A5SS	chr3	-	48694693	48695089
IRF3|50988|AD	IRF3	AD	19	-	5.2	50165204	50164707	ENSG00000068745	IP6K2	A5SS	chr3	-	49661449	49661947
MTFR1L|1212|AA	MTFR1L	AA	1	+	7.1	26150112	26150134	ENSG00000126456	IRF3	A3SS	chr19	-	25823620	25823643
PDLIM7|74781|AA	PDLIM7	AA	5	-	10.1	176917032	176916834	ENSG00000196923	PDLIM7	A3SS	chr5	-	177490031	177489832
RANBP3|46963|AA	RANBP3	AA	19	-	10.1	5933667	5933491	ENSG00000031823	RANBP3	A3SS	chr19	-	5933656	5933479
SCRN2|42122|AA	SCRN2	AA	17	-	4.1	45917224	45917010	ENSG00000141295	SCRN2	A3SS	chr17	-	47839858	47839643
SF1|16681|AA	SF1	AA	11	-	14.1:14.2	64533627	64532991	ENSG00000168066	SF1	A3SS	chr11	-	64766155	64765518
SRSF5|28158|AA	SRSF5	AA	14	+	8.1	70236228	70237183	ENSG00000100650	SRSF5	A3SS	chr14	+	69769510	69770466
TRIP10|47079|AA	TRIP10	AA	19	+	12.1	6746444	6746462	ENSG00000125733	TRIP10	A3SS	chr19	+	6746432	6746451
TRPM8|58077|AA	TRPM8	AA	2	+	5.1	234845951	234845996	ENSG00000144481	TRPM8	A3SS	chr2	+	233937306	233937352
ZNF561|47367|AA	ZNF561	AA	19	-	6.1	9727902	9727848	ENSG00000171469	ZNF561	A3SS	chr19	-	9617226	9617171
ACAA1|64019|RI	ACAA1	RI	3	-	9.2	38168000	38167833	ENSG00000060971	ACAA1	RI	chr3	-	38126341	38126509
ADCY4|26971|RI	ADCY4	RI	14	-	18.6	24791829	24791431	ENSG00000129467	ADCY4	RI	chr14	-	24322224	24322623
ALS2CL|64461|RI	ALS2CL	RI	3	-	18.5	46717107	46716230	ENSG00000178038	ALS2CL	RI	chr3	-	46674739	46675617
ANKRD49|18343|RI	ANKRD49	RI	11	+	2.7	94231131	94231236	ENSG00000168876	ANKRD49	RI	chr11	+	94497964	94498070
ARL2|16726|RI	ARL2	RI	11	+	5.2	64789361	64789442	ENSG00000213465	ARL2	RI	chr11	+	65021888	65021970
ATXN2L|35845|RI	ATXN2L	RI	16	+	22.2:22.3:22.4:22.5:22.6	28847444	28848071	ENSG00000168488	ATXN2L	RI	chr16	+	28836122	28836727
ATXN2L|35854|RI	ATXN2L	RI	16	+	22.2:22.3:22.4:22.5	28847444	28848048	ENSG00000168488	ATXN2L	RI	chr16	+	28836122	28836750
BBS1|17047|RI	BBS1	RI	11	+	15.2	66299214	66299421	ENSG00000174483	BBS1	RI	chr11	+	66531742	66531950
CANT1|43973|RI	CANT1	RI	17	-	3.2	76993921	76993727	ENSG00000171302	CANT1	RI	chr17	-	78997644	78997839
CCNDBP1|30218|RI	CCNDBP1	RI	15	+	10.2	43486336	43486612	ENSG00000166946	CCNDBP1	RI	chr15	+	43194137	43194414
CDK10|38115|RI	CDK10	RI	16	+	10.2	89759735	89759805	ENSG00000185324	CDK10	RI	chr16	+	89693326	89693397
CHD6|59426|RI	CHD6	RI	20	-	8.2	40126807	40126142	ENSG00000124177	CHD6	RI	chr20	-	41497501	41498167
CIRBP|46426|RI	CIRBP	RI	19	+	9.4:9.5:9.6:9.7	1272051	1274305	ENSG00000099622	CIRBP	RI	chr19	+	1272051	1272426
CIRBP|46432|RI	CIRBP	RI	19	+	9.4	1272051	1272425	ENSG00000099622	CIRBP	RI	chr19	+	1272051	1274306
CREB3L4|7772|RI	CREB3L4	RI	1	+	6.2	153945313	153945447	ENSG00000143578	CREB3L4	RI	chr1	+	153972836	153972971
CRELD1|63292|RI	CRELD1	RI	3	+	1.3	9975605	9976103	ENSG00000163703	CRELD1	RI	chr3	+	9933920	9934419
CTNNB1|64249|RI	CTNNB1	RI	3	+	18.2	41280846	41281150	ENSG00000168036	CTNNB1	RI	chr3	+	41239354	41239659
CYP3A5|80711|RI	CYP3A5	RI	7	-	10.2	99261590	99260506	ENSG00000106258	CYP3A5	RI	chr7	-	99662882	99663967
CYP4F12|48110|RI	CYP4F12	RI	19	+	12.2	15807036	15807239	ENSG00000186204	CYP4F12	RI	chr19	+	15696225	15696429
DALRD3|64809|RI	DALRD3	RI	3	-	11.3	49053405	49053306	ENSG00000178149	DALRD3	RI	chr3	-	49015872	49015972
DPAGT1|19112|RI	DPAGT1	RI	11	-	9.2	118967851	118967774	ENSG00000172269	DPAGT1	RI	chr11	-	119097063	119097141
DRG2|39548|RI	DRG2	RI	17	+	6.3	18003038	18003676	ENSG00000108591	DRG2	RI	chr17	+	18099723	18100362
ELMOD3|54232|RI	ELMOD3	RI	2	+	2.2:2.3:2.4:2.5:2.6:2.7:2.8	85582294	85584089	ENSG00000115459	ELMOD3	RI	chr2	+	85355170	85356966
FADS3|16305|RI	FADS3	RI	11	-	9.2	61644337	61643928	ENSG00000221968	FADS3	RI	chr11	-	61876455	61876865
FASTK|82332|RI	FASTK	RI	7	-	5.1	150773999	150773920	ENSG00000164896	FASTK	RI	chr7	-	151076832	151076912
FASTK|82334|RI	FASTK	RI	7	-	5.6	150774396	150774324	ENSG00000164896	FASTK	RI	chr7	-	151077236	151077309
FASTK|82335|RI	FASTK	RI	7	-	5.4	150774707	150774489	ENSG00000164896	FASTK	RI	chr7	-	151077401	151077620
FES|32504|RI	FES	RI	15	+	2.2	91428489	91428641	ENSG00000182511	FES	RI	chr15	+	90885258	90885411
FXYD3|49039|RI	FXYD3	RI	19	+	10.3	35613744	35613821	ENSG00000089356	FXYD3	RI	chr19	+	35122839	35122917
GGA3|43399|RI	GGA3	RI	17	-	14.2	73236892	73236494	ENSG00000125447	GGA3	RI	chr17	-	75240412	75240811
GMPPA|57711|RI	GMPPA	RI	2	+	9.2:9.3	220370278	220370436	ENSG00000144591	GMPPA	RI	chr2	+	219505555	219505714
GMPR2|26918|RI	GMPR2	RI	14	+	10.2	24707612	24707794	ENSG00000100938	GMPR2	RI	chr14	+	24238405	24238588
GSS|59053|RI	GSS	RI	20	-	5.2	33530733	33530431	ENSG00000100983	GSS	RI	chr20	-	34942627	34942930
GSTK1|82082|RI	GSTK1	RI	7	+	4.2	142962186	142962353	ENSG00000197448	GSTK1	RI	chr7	+	143265092	143265260
HAUS5|49218|RI	HAUS5	RI	19	+	15.2	36110661	36110913	ENSG00000249115	HAUS5	RI	chr19	+	35619758	35620011
HDAC10|62795|RI	HDAC10	RI	22	-	18.2	50684338	50684257	ENSG00000100429	HDAC10	RI	chr22	-	50245827	50245909
HDAC6|89011|RI	HDAC6	RI	X	+	13.2	48673148	48673240	ENSG00000094631	HDAC6	RI	chrX	+	48814740	48814833
HEMK1|65083|RI	HEMK1	RI	3	+	9.2	50617371	50617546	ENSG00000114735	HEMK1	RI	chr3	+	50579939	50580115
HNRNPA2B1|79033|RI	HNRNPA2B1	RI	7	-	12.3	26230612	26230081	ENSG00000122566	HNRNPA2B1	RI	chr7	-	26190460	26190992
HSH2D|48138|RI	HSH2D	RI	19	+	6.2:6.3	16263452	16263852	ENSG00000196684	HSH2D	RI	chr19	+	16152641	16153042
ILK|14168|RI	ILK	RI	11	+	5.4	6630199	6630301	ENSG00000166333	ILK	RI	chr11	+	6608967	6609070
INTS3|7758|RI	INTS3	RI	1	+	27.2	153744917	153745114	ENSG00000143624	INTS3	RI	chr1	+	153772440	153772638
IRF3|51033|RI	IRF3	RI	19	-	1.2:1.3	50168887	50168104	ENSG00000126456	IRF3	RI	chr19	-	49664846	49665630
IRF7|13707|RI	IRF7	RI	11	-	5.2	613950	613866	ENSG00000185507	IRF7	RI	chr11	-	613865	613950
JTB|7776|RI	JTB	RI	1	-	2.2	153949451	153949252	ENSG00000143543	JTB	RI	chr1	-	153976775	153976975
KAT8|36242|RI	KAT8	RI	16	+	11.2	31142222	31142515	ENSG00000103510	KAT8	RI	chr16	+	31130900	31131194
KIAA1217|11000|RI	KIAA1217	RI	10	+	25.2	24834033	24834755	ENSG00000120549	KIAA1217	RI	chr10	+	24545103	24545826
KLHDC2|27443|RI	KLHDC2	RI	14	+	7.2	50246394	50246465	ENSG00000165516	KLHDC2	RI	chr14	+	49779675	49779747
KLHL21|482|RI	KLHL21	RI	1	-	4.2:4.3	6655544	6653719	ENSG00000162413	KLHL21	RI	chr1	-	6593658	6595484
LIN37|49283|RI	LIN37	RI	19	+	6.2	36244155	36244917	ENSG00000267796	LIN37	RI	chr19	+	35753253	35754016
LRRC29|36982|RI	LRRC29	RI	16	-	7.2	67241501	67241408	ENSG00000125122	LRRC29	RI	chr16	-	67207504	67207598
LYRM9|39867|RI	LYRM9	RI	17	-	6.2:6.3:6.4	26207299	26206517	ENSG00000232859	LYRM9	RI	chr17	-	27879490	27880273
MCM7|80883|RI	MCM7	RI	7	-	5.2	99696901	99696827	ENSG00000166508	MCM7	RI	chr7	-	100099203	100099278
MED17|18329|RI	MED17	RI	11	+	4.2	93527031	93527116	ENSG00000042429	MED17	RI	chr11	+	93793864	93793950
METTL17|26476|RI	METTL17	RI	14	+	9.2	21464111	21464367	ENSG00000165792	METTL17	RI	chr14	+	20994901	20995164
METTL17|26477|RI	METTL17	RI	14	+	8.2	21463061	21463323	ENSG00000165792	METTL17	RI	chr14	+	20995951	20996208
METTL3|26595|RI	METTL3	RI	14	-	8.4	21967449	21967282	ENSG00000165819	METTL3	RI	chr14	-	21499137	21499305
MRPL55|10073|RI	MRPL55	RI	1	-	2.7:2.8	228296137	228296020	ENSG00000162910	MRPL55	RI	chr1	-	228108318	228108436
NAPEPLD|81172|RI	NAPEPLD	RI	7	-	6.2	102743870	102743570	ENSG00000161048	NAPEPLD	RI	chr7	-	103103122	103103423
NDUFS2|8597|RI	NDUFS2	RI	1	+	14.2	161183712	161183945	ENSG00000158864	NDUFS2	RI	chr1	+	161213921	161214155
NECAB3|59006|RI	NECAB3	RI	20	-	6.2:6.3	32248064	32247810	ENSG00000125967	NECAB3	RI	chr20	-	33660003	33660258
NFATC4|26991|RI	NFATC4	RI	14	+	12.3	24846085	24846843	ENSG00000100968	NFATC4	RI	chr14	+	24376878	24377637
NMRAL1|33738|RI	NMRAL1	RI	16	-	2.3:2.4:2.5	4524554	4524168	ENSG00000153406	NMRAL1	RI	chr16	-	4474166	4474553
NPRL2|65034|RI	NPRL2	RI	3	-	8.2	50385554	50385333	ENSG00000114388	NPRL2	RI	chr3	-	50347901	50348123
NSMF|88313|RI	NSMF	RI	9	-	10.4	140347507	140347272	ENSG00000165802	NSMF	RI	chr9	-	137452819	137453055
NUP62|51123|RI	NUP62	RI	19	-	1.3	50432582	50431106	ENSG00000213024	NUP62	RI	chr19	-	49927815	49929325
NUP62|51127|RI	NUP62	RI	19	-	1.3:1.4	50432582	50431073	ENSG00000213024	NUP62	RI	chr19	-	49927848	49929325
NXF1|16435|RI	NXF1	RI	11	-	11.2	62567848	62566048	ENSG00000162231	NXF1	RI	chr11	-	62798575	62800376
ORMDL1|56537|RI	ORMDL1	RI	2	-	2.3	190647739	190647329	ENSG00000128699	ORMDL1	RI	chr2	-	189782602	189783013
OS9|22695|RI	OS9	RI	12	+	7.2	58109754	58109871	ENSG00000135506	OS9	RI	chr12	+	57715970	57716088
PABPN1|26731|RI	PABPN1	RI	14	+	5.2	23793499	23794455	ENSG00000100836	PABPN1	RI	chr14	+	23324289	23325246
PCSK7|18902|RI	PCSK7	RI	11	-	8.2	117094793	117094025	ENSG00000160613	PCSK7	RI	chr11	-	117223308	117224077
PFKM|21423|RI	PFKM	RI	12	+	16.2	48528822	48529073	ENSG00000152556	PFKM	RI	chr12	+	48135038	48135290
PIGO|86233|RI	PIGO	RI	9	-	9.2	35092539	35091289	ENSG00000165282	PIGO	RI	chr9	-	35091291	35092542
PLD2|38595|RI	PLD2	RI	17	+	18.2	4721402	4721591	ENSG00000129219	PLD2	RI	chr17	+	4818106	4818296
POMGNT1|2787|RI	POMGNT1	RI	1	-	12.2	46659526	46659312	ENSG00000085998	POMGNT1	RI	chr1	-	46193639	46193854
PPT2-EGFL8|75757|RI	PPT2-EGFL8	RI	6	+	10.2	32134010	32134274	ENSG00000258388	PPT2-EGFL8	RI	chr6	+	32166232	32166497
PSME1|26851|RI	PSME1	RI	14	+	10.3	24607778	24607944	ENSG00000092010	PSME1	RI	chr14	+	24138568	24138735
PTOV1|51097|RI	PTOV1	RI	19	+	13.2:13.3	50363594	50363870	ENSG00000104960	PTOV1	RI	chr19	+	49860336	49860613
QTRT1|47582|RI	QTRT1	RI	19	+	6.2	10822976	10823228	ENSG00000213339	QTRT1	RI	chr19	+	10712299	10712552
RANBP1|61140|RI	RANBP1	RI	22	+	7.2	20113892	20114474	ENSG00000099901	RANBP1	RI	chr22	+	20126368	20126951
RBM6|64936|RI	RBM6	RI	3	+	14.2	50098981	50099394	ENSG00000004534	RBM6	RI	chr3	+	50061547	50061961
RBMX|90220|RI	RBMX	RI	X	-	8.2:8.3	135957244	135954505	ENSG00000147274	RBMX	RI	chrX	-	136872345	136875085
RELA|16898|RI	RELA	RI	11	-	10.2	65423158	65422472	ENSG00000173039	RELA	RI	chr11	-	65655000	65655687
RELL2|73812|RI	RELL2	RI	5	+	1.2:1.3	141017309	141017736	ENSG00000164620	RELL2	RI	chr5	+	141637741	141638169
RPS9|51816|RI	RPS9	RI	19	+	4.4	54710593	54711265	ENSG00000170889	RPS9	RI	chr19	+	54206724	54207397
SEC24C|12174|RI	SEC24C	RI	10	+	23.2	75530230	75530466	ENSG00000176986	SEC24C	RI	chr10	+	73770471	73770708
SGSM3|62346|RI	SGSM3	RI	22	+	19.2	40805023	40805253	ENSG00000100359	SGSM3	RI	chr22	+	40409018	40409249
SMARCD3|82363|RI	SMARCD3	RI	7	-	11.2	150938577	150937609	ENSG00000082014	SMARCD3	RI	chr7	-	151240522	151241491
SPATA20|42424|RI	SPATA20	RI	17	+	11.2	48627477	48627568	ENSG00000006282	SPATA20	RI	chr17	+	50550115	50550207
SRSF2|43663|RI	SRSF2	RI	17	-	2.2:2.3:2.4	74732235	74731241	ENSG00000161547	SRSF2	RI	chr17	-	76735158	76736153
SRSF7|53280|RI	SRSF7	RI	2	-	4.2:4.3:4.4:4.5	38976670	38975796	ENSG00000115875	SRSF7	RI	chr2	-	38748653	38749528
SSH3|17164|RI	SSH3	RI	11	+	4.2	67074434	67074512	ENSG00000172830	SSH3	RI	chr11	+	67306962	67307041
SUGP2|48551|RI	SUGP2	RI	19	-	12.2	19105952	19105296	ENSG00000064607	SUGP2	RI	chr19	-	18994486	18995143
SUPT7L|53041|RI	SUPT7L	RI	2	-	2.2:2.3	27885045	27884256	ENSG00000119760	SUPT7L	RI	chr2	-	27661388	27662178
TAB3|88761|RI	TAB3	RI	X	-	9.2:9.3:9.4	30864667	30861167	ENSG00000157625	TAB3	RI	chrX	-	30843049	30846550
TAF1C|37820|RI	TAF1C	RI	16	-	8.2	84215547	84215470	ENSG00000103168	TAF1C	RI	chr16	-	84181863	84181941
TEFM|40127|RI	TEFM	RI	17	-	3.3	29227430	29226625	ENSG00000172171	TEFM	RI	chr17	-	30899606	30900412
TMEM126B|18114|RI	TMEM126B	RI	11	+	6.2	85346823	85347089	ENSG00000171204	TMEM126B	RI	chr11	+	85635778	85636045
TMEM138|16188|RI	TMEM138	RI	11	+	3.3	61133689	61135394	ENSG00000149483	TMEM138	RI	chr11	+	61366216	61367922
TMEM91|50053|RI	TMEM91	RI	19	+	7.2:7.3:7.4:7.5:7.6	41888827	41889790	ENSG00000142046	TMEM91	RI	chr19	+	41382921	41383885
TTLL3|63215|RI	TTLL3	RI	3	+	6.4	9860605	9862229	ENSG00000214021	TTLL3	RI	chr3	+	9818920	9820545
TXNRD2|61091|RI	TXNRD2	RI	22	-	19.2	19864562	19863331	ENSG00000184470	TXNRD2	RI	chr22	-	19875807	19877039
UBXN4|55449|RI	UBXN4	RI	2	+	3.2	136511138	136511728	ENSG00000144224	UBXN4	RI	chr2	+	135753567	135754158
UCKL1|60179|RI	UCKL1	RI	20	-	11.3	62572462	62572397	ENSG00000198276	UCKL1	RI	chr20	-	63941043	63941109
UNC119|39915|RI	UNC119	RI	17	-	4.2	26874694	26874428	ENSG00000109103	UNC119	RI	chr17	-	28547409	28547676
VAMP1|19865|RI	VAMP1	RI	12	-	4.2:4.3:4.4	6574055	6572009	ENSG00000139190	VAMP1	RI	chr12	-	6462842	6464889
VPS28|85604|RI	VPS28	RI	8	-	3.8	145651065	145650435	ENSG00000160948	VPS28	RI	chr8	-	144425051	144425682
WDR11|13288|RI	WDR11	RI	10	+	27.2	122665534	122666287	ENSG00000120008	WDR11	RI	chr10	+	120906021	120906775
WDR13|89001|RI	WDR13	RI	X	+	1.2	48456003	48456345	ENSG00000101940	WDR13	RI	chrX	+	48597614	48597957
WDR6|64794|RI	WDR6	RI	3	+	4.5	49051550	49051642	ENSG00000178252	WDR6	RI	chr3	+	49014116	49014209
ZC3H11A|9460|RI	ZC3H11A	RI	1	+	3.3	203770757	203771779	ENSG00000058673	ZC3H11A	RI	chr1	+	203801628	203802651
ZMYM2|25416|RI	ZMYM2	RI	13	+	4.2	20567705	20567965	ENSG00000121741	ZMYM2	RI	chr13	+	19993564	19993825
ZNF154|52329|RI	ZNF154	RI	19	-	3.4	58212355	58209210	ENSG00000179909	ZNF154	RI	chr19	-	57697841	57700987
ZWINT|11811|RI	ZWINT	RI	10	-	7.2	58118137	58117947	ENSG00000122952	ZWINT	RI	chr10	-	56358185	56358376
