# Supplementary material for: Comprehensive analysis of alternative splicing across multiple transcriptomic cohorts reveals prognostic signatures in prostate cancer
Source: Hum Genomics. 2023 Nov 3;17:97. doi: 10.1186/s40246-023-00545-w (PMC10623736; doi:10.1186/s40246-023-00545-w)
Supplement: Supplementary file 6 — Additional file 6: Table S6. Differentially expressed splicing factors and prognostic alternative splicing events. (a) Results of the differential gene expression analysis of the splicing factors in the TCCGA-PRAD dataset. TCGA: The Cancer Genome Atlas; PRAD: prostate adenocarcinoma; logFC: log2 transformed fold change; AveExpr: average expression (log2-transformed) for the gene over all samples; t: moderated t-statistic; P.Value: raw p-value; adj.P.Val:adjusted p-value using Benjamini-Hochberg (BH) approach; B: log-odds. (b) Results of the univariate Cox regression analysis of the biochemical recurrence-free survival (BCRFS)-associated events in the TCGA-PRAD datasets. TCGA: The Cancer Genome Atlas; PRAD: prostate adenocarcinoma; z: the values of the Wald statistic; HR: hazard ratio of the event; HR.95L: the lower limit of 95% confidence interval; HR.95H: the upper limit of the 95% confidence interval; p: p-values obtained from the likelihood ratio test. [file 40246_2023_545_MOESM6_ESM.xlsx]

## Sheet: A. Limma-Voom results of SFs
Additional file 6: Table S6a. Results of the differential gene expression analysis of the splicing factors in the TCCGA-PRAD dataset. TCGA: The Cancer Genome Atlas; PRAD: prostate adenocarcinoma; logFC: log2 transformed fold change; AveExpr: average expression (log2-transformed) for the gene over all samples; t: moderared t-statistic; P.Value: raw p-value; adj.P.Val:adjusted p-value using Benjami…
ProbeID	EnsembID	Gene_symbol	logFC	AveExpr	t	P.Value	adj.P.Val	B
ENSG00000103067	ENSG00000103067	ESRP2	1.16032	6.27422	12.4186	2.13288e-31	1.32238e-29	60.5005
ENSG00000100320	ENSG00000100320	RBFOX2	-0.700719	6.42478	-10.7198	1.74893e-24	5.42167e-23	44.8082
ENSG00000116560	ENSG00000116560	SFPQ	0.400022	8.17824	9.41641	1.26196e-19	2.60805e-18	33.802
ENSG00000152601	ENSG00000152601	MBNL1	-0.664887	6.89912	-9.31872	2.80361e-19	4.3456e-18	33.0176
ENSG00000124193	ENSG00000124193	SRSF6	0.498252	7.87171	8.96098	4.95742e-18	6.1472e-17	30.1962
ENSG00000071626	ENSG00000071626	DAZAP1	0.449877	6.54409	8.90627	7.63727e-18	7.89185e-17	29.772
ENSG00000117569	ENSG00000117569	PTBP2	-0.550597	4.15106	-8.50854	1.66755e-16	1.47697e-15	26.7466
ENSG00000078328	ENSG00000078328	RBFOX1	-2.3135	-1.30816	-8.24899	1.17879e-15	9.13561e-15	24.8295
ENSG00000048740	ENSG00000048740	CELF2	-1.16244	4.62458	-7.85083	2.16565e-14	1.34743e-13	21.9792
ENSG00000104413	ENSG00000104413	ESRP1	0.657593	6.8183	7.85034	2.17327e-14	1.34743e-13	21.9757
ENSG00000122566	ENSG00000122566	HNRNPA2B1	0.336823	9.39103	7.65367	8.78522e-14	4.95167e-13	20.6093
ENSG00000107105	ENSG00000107105	ELAVL2	2.07075	0.85187	7.58214	1.45024e-13	7.49291e-13	20.1193
ENSG00000196361	ENSG00000196361	ELAVL3	-1.79346	-2.04041	-7.29072	1.07579e-12	5.13068e-12	18.1615
ENSG00000169813	ENSG00000169813	HNRNPF	0.390282	8.12991	6.43039	2.76043e-10	1.22248e-09	12.757
ENSG00000011304	ENSG00000011304	PTBP1	0.279647	7.94227	6.39612	3.40298e-10	1.40657e-09	12.5537
ENSG00000112531	ENSG00000112531	QKI	-0.591483	5.59087	-6.30586	5.87933e-10	2.27824e-09	12.0226
ENSG00000173933	ENSG00000173933	RBM4	0.301702	4.27501	5.99093	3.76749e-09	1.37403e-08	10.2211
ENSG00000116350	ENSG00000116350	SRSF4	-0.217717	6.4285	-5.84877	8.49147e-09	2.92484e-08	9.43439
ENSG00000136450	ENSG00000136450	SRSF1	0.219824	7.32078	5.72443	1.70569e-08	5.56594e-08	8.75992
ENSG00000003756	ENSG00000003756	RBM5	0.341249	6.70986	5.65456	2.51023e-08	7.7817e-08	8.38661
ENSG00000104824	ENSG00000104824	HNRNPL	0.208847	7.70908	5.35035	1.28887e-07	3.80522e-07	6.80893
ENSG00000112232	ENSG00000112232	KHDRBS2	-1.11453	-4.17005	-5.2224	2.50697e-07	7.06509e-07	6.16882
ENSG00000102081	ENSG00000102081	FMR1	-0.294221	5.2718	-4.97323	8.80752e-07	2.3742e-06	4.96263
ENSG00000161547	ENSG00000161547	SRSF2	0.218174	6.73605	4.94084	1.03308e-06	2.66879e-06	4.80978
ENSG00000139910	ENSG00000139910	NOVA1	-0.76386	1.76688	-4.45989	9.94121e-06	2.46542e-05	2.64858
ENSG00000143889	ENSG00000143889	HNRNPLL	-0.17398	5.2496	-4.16264	3.64953e-05	8.70273e-05	1.41573
ENSG00000138668	ENSG00000138668	HNRNPD	0.174721	7.60686	4.15151	3.82593e-05	8.78547e-05	1.37112
ENSG00000111786	ENSG00000111786	SRSF9	0.229875	6.57296	4.14026	4.01255e-05	8.88494e-05	1.32613
ENSG00000066044	ENSG00000066044	ELAVL1	0.156551	6.58276	4.10585	4.63838e-05	9.91654e-05	1.18927
ENSG00000135486	ENSG00000135486	HNRNPA1	0.223529	9.25013	3.95213	8.75276e-05	0.00018089	0.59098
ENSG00000147274	ENSG00000147274	RBMX	0.145402	7.32511	3.71073	0.000227625	0.000455251	-0.304999
ENSG00000120948	ENSG00000120948	TARDBP	0.130519	6.87085	3.30481	0.00101213	0.00193044	-1.69007
ENSG00000149187	ENSG00000149187	CELF1	0.147097	6.86941	3.3005	0.00102749	0.00193044	-1.70395
ENSG00000092199	ENSG00000092199	HNRNPC	0.132061	8.65198	3.15349	0.0017011	0.003102	-2.16702
ENSG00000096746	ENSG00000096746	HNRNPH3	-0.124649	6.75933	-3.11112	0.00196024	0.00347242	-2.29672
ENSG00000116001	ENSG00000116001	TIA1	0.257197	6.01246	3.06803	0.00226059	0.00389325	-2.42688
ENSG00000177733	ENSG00000177733	HNRNPA0	0.149337	7.63502	2.95949	0.00321391	0.00538547	-2.74694
ENSG00000162374	ENSG00000162374	ELAVL4	-0.518991	-2.30135	-2.94354	0.00338149	0.00551718	-2.79303
ENSG00000100650	ENSG00000100650	SRSF5	0.185942	7.99219	2.8473	0.00457345	0.00727062	-3.06602
ENSG00000153187	ENSG00000153187	HNRNPU	0.115746	8.71646	2.83705	0.00472065	0.00731701	-3.09457
ENSG00000152795	ENSG00000152795	HNRNPDL	0.123299	7.67201	2.78995	0.00545399	0.00823757	-3.22452
ENSG00000099783	ENSG00000099783	HNRNPM	0.134883	7.76032	2.78242	0.00558029	0.00823757	-3.24508
ENSG00000135316	ENSG00000135316	SYNCRIP	-0.168528	7.15064	-2.55111	0.0110069	0.0158704	-3.85078
ENSG00000168066	ENSG00000168066	SF1	0.0931112	8.05418	2.50454	0.0125485	0.017682	-3.96653
ENSG00000169045	ENSG00000169045	HNRNPH1	0.138038	7.78047	2.28751	0.022544	0.0310606	-4.47841
ENSG00000088247	ENSG00000088247	KHSRP	0.103451	7.39174	2.22057	0.0267856	0.0361023	-4.6271
ENSG00000100883	ENSG00000100883	SRP54	0.12229	6.17195	2.1184	0.0345875	0.045626	-4.8457
ENSG00000115875	ENSG00000115875	SRSF7	0.106672	6.83041	2.09235	0.036864	0.047616	-4.89983
ENSG00000165119	ENSG00000165119	HNRNPK	0.0960681	9.18411	2.07301	0.0386349	0.048885	-4.93957
ENSG00000104967	ENSG00000104967	NOVA2	-0.242278	1.08579	-1.97549	0.0487105	0.060401	-5.13447
ENSG00000151923	ENSG00000151923	TIAL1	0.062977	6.28466	1.83574	0.0669348	0.0813717	-5.39763
ENSG00000126945	ENSG00000126945	HNRNPH2	-0.0728895	6.81349	-1.50396	0.133165	0.158774	-5.94589
ENSG00000133226	ENSG00000133226	SRRM1	-0.090276	6.87181	-1.48728	0.137511	0.160862	-5.97059
ENSG00000132485	ENSG00000132485	ZRANB2	0.0652524	6.13679	1.29222	0.196821	0.22598	-6.23929
ENSG00000170144	ENSG00000170144	HNRNPA3	0.0461972	7.95819	1.19823	0.231344	0.260788	-6.35539
ENSG00000131773	ENSG00000131773	KHDRBS3	0.209636	3.84497	1.05473	0.29201	0.323297	-6.5158
ENSG00000119707	ENSG00000119707	RBM25	0.0540211	6.51248	1.03852	0.299485	0.325756	-6.53265
ENSG00000112081	ENSG00000112081	SRSF3	-0.037465	7.94422	-0.881372	0.3785	0.404604	-6.68244
ENSG00000121774	ENSG00000121774	KHDRBS1	-0.0310215	7.24931	-0.861298	0.389448	0.409251	-6.69982
ENSG00000115524	ENSG00000115524	SF3B1	-0.0184477	8.08275	-0.37253	0.709641	0.733296	-6.9995
ENSG00000188529	ENSG00000188529	SRSF10	-0.00486442	6.35641	-0.123366	0.901862	0.914776	-7.06095
ENSG00000065978	ENSG00000065978	YBX1	0.00601469	8.25386	0.107065	0.914776	0.914776	-7.06281

## Sheet: B. UniCox_Event_results
Additional file 6: Table S6b. Results of the univariate Cox regression analysis of the biochemical recurrence-free survival (BCRFS)-associated events in the TCGA-PRAD datasets. TCGA: The Cancer Genome Atlas; PRAD: prostate adenocarcinoma; z: the values of the Wald statistic; HR: hazard ratio of the event; HR.95L: the lower limit of 95% confidence interval; HR.95H: the upper limit of the 95% confi…
id	z	HR	HR.95L	HR.95H	pvalue
CYP4F12.48110.RI	3.49094	9.513	2.68564	33.6966	0.000481318
ALS2CL.64461.RI	3.39826	5.56347	2.06759	14.9702	0.000678168
CIRBP.46432.RI	3.2099	151.996	7.07305	3266.31	0.0013278
FXYD3.49039.RI	3.10956	4.58122e+07	679.591	3.08826e+12	0.00187365
CDK10.38115.RI	3.10056	13.5612	2.60937	70.4796	0.00193157
FASTK.82332.RI	3.02549	18087.7	31.5774	1.03607e+07	0.00248231
CYP3A5.80711.RI	3.00181	4.08242	1.62942	10.2283	0.0026838
NPRL2.65034.RI	2.9697	2513.89	14.3272	441095	0.00298092
WDR6.64794.RI	2.89627	8.87574	2.02552	38.8931	0.00377621
FASTK.82334.RI	2.86723	503.066	7.15921	35349.6	0.0041408
FADS3.16305.RI	2.84672	9.26047	2.00036	42.8705	0.0044172
PABPN1.26731.RI	2.78884	16.7564	2.31122	121.484	0.00528966
HDAC10.62795.RI	2.76476	200.294	4.67732	8577.07	0.0056964
METTL17.26477.RI	2.76085	22.7174	2.47434	208.572	0.00576519
FASTK.82335.RI	2.71198	110.062	3.68241	3289.61	0.00668836
RBM6.64936.RI	2.651	7.01238	1.66146	29.5965	0.0080255
CTNNB1.64249.RI	-2.64547	0.0015387	1.26819e-05	0.186691	0.00815774
ADAM15.7894.AD	2.6295	40.4237	2.56501	637.064	0.00855111
ZNF154.52329.RI	2.61241	23.4111	2.19793	249.361	0.00899051
HDAC6.89011.RI	2.57326	6.19913	1.54468	24.8784	0.0100746
RPS24.12296.ES	-2.54604	0.0536128	0.00563702	0.509902	0.0108951
INTS3.7758.RI	2.53331	439.57	3.96437	48739.5	0.0112992
JTB.7776.RI	2.50907	8052.49	7.15818	9.05852e+06	0.0121051
ACAA1.64019.RI	2.47947	21.5657	1.90307	244.384	0.0131577
METTL3.26595.RI	2.45224	8.45996	1.5352	46.6197	0.0141968
TMEM126B.18114.RI	2.43175	106.665	2.47434	4598.15	0.015026
GSS.59053.RI	2.40837	14.6147	1.64767	129.631	0.0160238
HEMK1.65083.RI	2.40115	514.531	3.14912	84068.7	0.0163439
PTOV1.51097.RI	2.34449	1004.49	3.1071	324737	0.0190532
NFATC4.26991.RI	2.33836	9.61904	1.44242	64.1465	0.0193686
PLD2.38595.RI	2.28551	11.5575	1.41708	94.2614	0.0222827
HAUS5.49218.RI	2.28386	4.18155	1.22495	14.2743	0.0223798
SGSM3.62346.RI	2.26719	6.647	1.29263	34.1805	0.0233788
METTL17.26476.RI	2.23725	51.1296	1.62845	1605.35	0.0252698
QTRT1.47582.RI	2.22814	5.20402	1.2196	22.2055	0.0258712
OS9.22695.RI	2.22493	23.2221	1.45434	370.797	0.0260858
VAMP1.19865.RI	2.22112	7.14727	1.26017	40.5369	0.0263425
HNRNPDL.69705.ES	2.18817	15.303	1.32911	176.193	0.0286571
ANKRD49.18343.RI	2.18373	4.34071	1.16234	16.2103	0.0289819
DRG2.39548.RI	2.07221	13.2714	1.15034	153.112	0.0382455
VPS28.85604.RI	2.0629	83.8043	1.2473	5630.69	0.0391219
SUGP2.48551.RI	1.957	6.6603	0.997133	44.4871	0.0503473
HNRNPA2B1.79033.RI	1.95293	10.9956	0.991399	121.951	0.0508281
KLHDC2.27443.RI	1.94681	7.42597	0.98654	55.8973	0.051558
GSTK1.82082.RI	1.94664	30.606	0.976849	958.928	0.0515784
TMEM138.16188.RI	1.92973	25.9494	0.950271	708.611	0.0536397
HSH2D.48138.RI	1.92812	3.72571	0.978509	14.1858	0.0538407
CREB3L4.7772.RI	1.91946	36.2334	0.927041	1416.18	0.0549263
BBS1.17047.RI	1.89851	7.70259	0.93605	63.3833	0.0576292
SCRN2.42122.AA	1.89845	6.75593	0.939977	48.5572	0.0576366
TEFM.40127.RI	1.89339	4.74803	0.946698	23.8131	0.0583066
NDUFS2.8597.RI	1.88745	42.5175	0.865828	2087.87	0.0590999
MED17.18329.RI	1.84973	25.2206	0.825022	770.985	0.064352
SMARCD3.82363.RI	1.84754	3.74735	0.922758	15.2181	0.0646693
NECAB3.59006.RI	1.84661	6.52133	0.891273	47.7158	0.0648041
SRSF5.28158.AA	1.82897	3.83688	0.908187	16.21	0.0674037
RELL2.73812.RI	1.76582	2.74908	0.894777	8.44616	0.0774252
SPATA20.42424.RI	1.75447	11.787	0.749053	185.48	0.0793495
ZNF561.47367.AA	1.74962	4.44774	0.835756	23.6701	0.0801836
CCNDBP1.30218.RI	1.73593	2.90681	0.871353	9.69704	0.0825755
NMRAL1.33738.RI	1.72368	4.85619	0.805232	29.2867	0.084766
WDR11.13288.RI	1.72323	10.4252	0.724662	149.98	0.0848475
GGA3.43399.RI	1.7049	4.07665	0.810392	20.5075	0.0882128
LIN37.49283.RI	1.68835	5.14887	0.768253	34.508	0.0913435
MRPL55.10073.RI	1.68711	5.22167	0.765435	35.6214	0.0915828
ORMDL1.56537.RI	1.67471	3.32753	0.814828	13.5887	0.0939915
PSME1.26851.RI	1.63585	3.67256	0.772794	17.4531	0.10187
ATXN2L.35845.RI	1.62743	29.8234	0.499696	1779.95	0.103645
PIGO.86233.RI	-1.61618	0.106348	0.00702153	1.61075	0.106055
LYRM9.39867.RI	1.61464	10.0072	0.611035	163.892	0.106388
POMGNT1.2787.RI	1.61274	16.3374	0.548025	487.039	0.106801
NPNT.70262.ES	1.58923	6.94698	0.636249	75.8516	0.112008
IP6K2.64759.AD	1.58719	6.5041	0.644183	65.6697	0.11247
NUP62.51127.RI	1.51938	3.87182	0.675334	22.1979	0.128667
SUPT7L.53041.RI	1.51655	2.98795	0.726124	12.2952	0.129379
GMPPA.57711.RI	1.49387	6.28431	0.563559	70.077	0.13521
PDLIM7.74781.AA	1.4826	29.3778	0.336763	2562.79	0.138182
RPS9.51816.RI	1.4594	6.01947	0.540281	67.0651	0.144454
TTLL3.63215.RI	1.39646	3.19992	0.625408	16.3725	0.162577
SSH3.17164.RI	1.37126	15.026	0.312438	722.639	0.170293
RANBP1.61140.RI	1.29045	52.6798	0.127873	21702.5	0.196893
NAPEPLD.81172.RI	-1.28289	0.158876	0.00955997	2.64033	0.19953
NXF1.16435.RI	1.28208	5.37971	0.410792	70.4523	0.199814
CRELD1.63292.RI	1.25952	3.83852	0.473294	31.1313	0.207844
SRSF2.43663.RI	1.25651	5.31006	0.392696	71.8029	0.208931
ATXN2L.35854.RI	1.23965	5.4267	0.374276	78.6827	0.215104
MCM7.80883.RI	1.22596	3.65796	0.460024	29.0869	0.220213
ZMYM2.25416.RI	-1.18958	0.236883	0.0220806	2.54132	0.234212
TRIP10.47079.AA	1.18936	7.26861	0.276601	191.007	0.234298
FES.32504.RI	1.15249	3.93043	0.38328	40.3055	0.249119
TXNRD2.61091.RI	1.0952	4.40421	0.310172	62.5366	0.27343
UCKL1.60179.RI	1.08956	13.4026	0.125759	1428.37	0.275906
DALRD3.64809.RI	-1.05705	0.244327	0.0179127	3.33259	0.290488
CMTM7.63816.ES	-1.04785	0.0772828	0.000643103	9.28722	0.294709
DPAGT1.19112.RI	1.04638	12.4715	0.110451	1408.22	0.295384
ARL2.16726.RI	-1.04385	1.44321e-05	1.17591e-14	17712.5	0.296553
MTFR1L.1212.AA	1.03149	6.94079	0.17483	275.55	0.302313
IRF3.51033.RI	0.962031	2.16909	0.447892	10.5046	0.336034
WDR13.89001.RI	-0.894258	0.253689	0.0125515	5.1275	0.371184
TAF1C.37820.RI	0.849212	1.85325	0.44622	7.69693	0.395763
ELMOD3.54232.RI	0.845928	1.48736	0.592842	3.73158	0.397593
PPT2_EGFL8.75757.RI	0.807041	2.89966	0.218524	38.4765	0.419643
ILK.14168.RI	0.800564	8.46252	0.0453698	1578.46	0.423384
SEC24C.12174.RI	0.781496	6.92877	0.0539911	889.181	0.434511
RBMX.90220.RI	0.76559	1.84057	0.38606	8.7751	0.44392
KTN1.27637.ES	0.764673	3.74785	0.126794	110.781	0.444466
NUP62.51123.RI	0.7588	2.68032	0.209986	34.2125	0.447972
ZWINT.11811.RI	-0.697947	0.328832	0.0144726	7.47138	0.48521
NSMF.88313.RI	0.69701	7.12604	0.0284887	1782.48	0.485797
PFKM.21423.RI	0.669104	2.08696	0.241869	18.0073	0.503429
SF1.16681.AA	-0.665538	0.167778	0.000874238	32.1987	0.505706
TMEM91.50053.RI	0.664563	2.08905	0.23787	18.3466	0.50633
PDE9A.60721.ES	-0.662233	0.412065	0.0298818	5.68231	0.507822
PIGF.53467.ES	0.617189	2.34963	0.155899	35.4124	0.53711
KLHL21.482.RI	0.590459	1.59828	0.337017	7.57968	0.554883
ZC3H11A.9460.RI	0.590005	7.77076	0.00855837	7055.64	0.555188
GMPR2.26918.RI	0.540421	2.60426	0.0809298	83.8031	0.588907
UNC119.39915.RI	0.525	2.84527	0.0573802	141.086	0.599583
KLC1.29469.ES	-0.502615	0.615299	0.0926024	4.08837	0.615235
CANT1.43973.RI	0.494294	1.99329	0.129337	30.7198	0.621098
IRF3.50988.AD	0.452284	1.74642	0.155885	19.5655	0.651065
GDAP1.84223.AD	-0.446501	0.607158	0.0679332	5.42653	0.655236
BPGM.81853.ES	0.445505	3.35088	0.016397	684.783	0.655955
CALCOCO2.42231.ES	-0.399418	0.702133	0.12382	3.98151	0.689585
CIRBP.46426.RI	0.357059	1.25453	0.361325	4.35577	0.721048
TAB3.88761.RI	-0.352363	0.466738	0.00673511	32.3446	0.724566
SUGP2.48547.ES	0.321489	1.41652	0.16955	11.8343	0.74784
KAT8.36242.RI	0.310169	2.17782	0.0159241	297.844	0.756432
ADCY4.26971.RI	-0.271274	0.735125	0.0795824	6.79056	0.78618
RANBP3.46963.AA	0.270258	1.50623	0.0772317	29.3755	0.786962
SRSF4.1424.ES	-0.266573	0.738365	0.0793852	6.86756	0.789798
KIAA1217.11000.RI	-0.238536	0.771959	0.0920441	6.47429	0.811465
IRF7.13707.RI	0.194153	1.33949	0.0700619	25.6094	0.846056
UBXN4.55449.RI	-0.185632	0.769743	0.0485679	12.1995	0.852733
RELA.16898.RI	0.177641	1.42939	0.0277543	73.6156	0.859005
CHD6.59426.RI	-0.172093	0.898232	0.264567	3.04959	0.863364
TRPM8.58077.AA	-0.142349	0.819778	0.0531378	12.6471	0.886805
LRRC29.36982.RI	-0.140091	0.882085	0.152462	5.10339	0.888588
SRSF7.53280.RI	-0.0172296	0.973561	0.0461972	20.5168	0.986253
PCSK7.18902.RI	0.0166802	1.01739	0.134198	7.71309	0.986692
PTS.18764.ES	-0.0136885	0.960961	0.00320981	287.696	0.989079
