# Supplementary material for: Comprehensive analysis of alternative splicing across multiple transcriptomic cohorts reveals prognostic signatures in prostate cancer
Source: Hum Genomics. 2023 Nov 3;17:97. doi: 10.1186/s40246-023-00545-w (PMC10623736; doi:10.1186/s40246-023-00545-w)
Supplement: Supplementary file 7 — Additional file 7: Table S7. Screening for candidate prognostic events associated with BCRFS. (a) Univariate Cox regression analysis of overlapping differentially expressed alternative splicing (DEAS) events identified in both The Cancer Genome Atlas-Prostate Adenocarcinoma (TCGA-PRAD) and PRJEB2449 cohorts, as related to the biochemical recurrence-free survival (BCRFS) of prostate cancer (PCa) patients.z: the values of the Wald statistic; HR: hazard ratio of the event; HR.95L: the lower limit of 95% confidence interval; HR.95H: the upper limit of the 95% confidence interval; p: p-values obtained from the likelihood ratio test. (b) Kaplan–Meier analysis of the overlapping differentially expressed alternative splicing (DEAS) events identified in both The Cancer Genome Atlas-Prostate Adenocarcinoma (TCGA-PRAD) and PRJEB2449 cohorts, with regard to the biochemical recurrence-free survival (BCRFS) of prostate cancer (PCa) patients. 'p-value' refers to the statistical significance as determined by the log-rank test. (c) Multivariate Cox regression analysis of the 21 intersected events identified from both the univariate Cox regression and the Kaplan–Meier (KM) analyses, pertaining to the biochemical recurrence-free survival (BCRFS) of prostate cancer (PCa) patients. The coefficients are represented by 'coef'; HR: hazard ratio of the event; HR.95L: the lower limit of 95% confidence interval; HR.95H: the upper limit of the 95% confidence interval; p: p-values obtained from the likelihood ratio test. [file 40246_2023_545_MOESM7_ESM.xlsx]

## Sheet: A. UniCox
Additional file 7: Table S7a. Univariate Cox regression analysis of overlapping differentially expressed alternative splicing (DEAS) events identified in both The Cancer Genome Atlas-Prostate Adenocarcinoma (TCGA-PRAD) and PRJEB2449 cohorts, as related to the biochemical recurrence-free survival (BCRFS) of prostate cancer (PCa) patients.z: the values of the Wald statistic; HR: hazard ratio of the…
id	z	HR	HR.95L	HR.95H	pvalue
ADAM15.7894.AD	3.31375	309.691	10.4144	9209.24	0.000920544
PABPN1.26731.RI	3.06402	86.9229	4.99721	1511.96	0.00218383
CIRBP.46432.RI	3.03384	185.731	6.35489	5428.26	0.00241462
SCRN2.42122.AA	2.86265	517.82	7.17579	37367	0.00420112
CYP3A5.80711.RI	2.75331	4.48859	1.54135	13.0713	0.00589965
CYP4F12.48110.RI	2.75294	7.69062	1.79969	32.8643	0.00590628
ALS2CL.64461.RI	2.73586	5.04319	1.5823	16.0739	0.0062218
FXYD3.49039.RI	2.64756	6.47862e+07	106.834	3.92875e+13	0.00810754
NFATC4.26991.RI	2.62553	16.3088	2.0293	131.069	0.00865141
HEMK1.65083.RI	2.59166	5992.45	8.33231	4.30966e+06	0.00955128
NPRL2.65034.RI	2.39076	1825.61	3.86977	861250	0.0168133
TXNRD2.61091.RI	2.329	769.665	2.86644	206662	0.019859
FASTK.82334.RI	2.24605	319.237	2.08429	48895.6	0.0247007
FASTK.82332.RI	2.10558	3006.27	1.73995	5.19419e+06	0.0352405
FADS3.16305.RI	2.10511	6.6252	1.13926	38.528	0.0352816
HDAC10.62795.RI	2.0999	175.574	1.41115	21844.8	0.0357372
HAUS5.49218.RI	2.09865	4.50564	1.1046	18.3785	0.0358474
METTL17.26477.RI	2.08535	13.1544	1.16758	148.203	0.0370377
PIGO.86233.RI	-2.03803	0.0403638	0.0018424	0.884302	0.0415466
TMEM138.16188.RI	2.01696	76.5865	1.13044	5188.7	0.0436994
CDK10.38115.RI	1.98238	6.90716	1.02209	46.6778	0.0474371
FASTK.82335.RI	1.97539	51.3496	1.03124	2556.9	0.0482234

## Sheet: B. Kaplan-Meier
Additional file 7: Table S7b. Kaplan-Meier analysis of the overlapping differentially expressed alternative splicing (DEAS) events identified in both The Cancer Genome Atlas-Prostate Adenocarcinoma (TCGA-PRAD) and PRJEB2449 cohorts, with regard to the biochemical recurrence-free survival (BCRFS) of prostate cancer (PCa) patients. 'p-value' refers to the statistical significance as determined by t…
gene	pvalue
SRSF4.1424.ES	0.0364709
HEMK1.65083.RI	0.000405089
FASTK.82332.RI	0.00157728
NSMF.88313.RI	0.00959006
NUP62.51127.RI	0.0712847
UNC119.39915.RI	0.0189585
PIGF.53467.ES	0.169026
PFKM.21423.RI	0.0049421
IRF7.13707.RI	0.00256121
CYP4F12.48110.RI	0.00762647
CIRBP.46426.RI	0.0361686
RPS24.12296.ES	0.0547753
LYRM9.39867.RI	0.0129165
ZWINT.11811.RI	0.0584827
CIRBP.46432.RI	2.64904e-05
MRPL55.10073.RI	0.015845
HDAC6.89011.RI	0.00040264
NPNT.70262.ES	0.0134347
IRF3.51033.RI	0.0105254
GSS.59053.RI	0.000193143
LIN37.49283.RI	0.000330563
SCRN2.42122.AA	0.000108635
CANT1.43973.RI	0.029174
NFATC4.26991.RI	0.00136812
PTS.18764.ES	0.0049854
PDLIM7.74781.AA	0.0108126
PSME1.26851.RI	0.0108229
ACAA1.64019.RI	0.00139645
KLC1.29469.ES	0.00744443
TRPM8.58077.AA	0.00408293
GGA3.43399.RI	0.000111203
KLHL21.482.RI	0.0287962
MCM7.80883.RI	0.0402866
NPRL2.65034.RI	0.00127323
NECAB3.59006.RI	0.000798434
SUGP2.48551.RI	0.00186952
TMEM126B.18114.RI	0.00179162
UCKL1.60179.RI	0.0622155
HNRNPA2B1.79033.RI	0.0171327
TTLL3.63215.RI	0.0269152
IRF3.50988.AD	0.158069
ADAM15.7894.AD	0.00125953
GDAP1.84223.AD	0.144655
NXF1.16435.RI	0.186341
ARL2.16726.RI	0.151649
CDK10.38115.RI	0.00131273
SSH3.17164.RI	0.00161151
DALRD3.64809.RI	0.0490091
ZC3H11A.9460.RI	0.133045
CRELD1.63292.RI	0.101754
NAPEPLD.81172.RI	0.0819485
WDR11.13288.RI	0.000482348
METTL17.26476.RI	0.000915028
ILK.14168.RI	0.00523134
FASTK.82334.RI	0.00147028
RANBP1.61140.RI	0.00551177
IP6K2.64759.AD	0.147848
NDUFS2.8597.RI	4.66353e-05
ORMDL1.56537.RI	0.0100387
ZNF154.52329.RI	0.00609849
SUPT7L.53041.RI	0.00153922
FES.32504.RI	0.0186716
GMPPA.57711.RI	0.0635139
TAB3.88761.RI	0.209747
POMGNT1.2787.RI	0.00145875
DRG2.39548.RI	0.000479131
SF1.16681.AA	0.063111
TAF1C.37820.RI	0.0480065
KLHDC2.27443.RI	0.00103391
PIGO.86233.RI	0.0130199
FADS3.16305.RI	0.000418441
QTRT1.47582.RI	0.000181524
PLD2.38595.RI	0.000256562
MED17.18329.RI	0.0524031
FASTK.82335.RI	0.000314005
RBM6.64936.RI	0.00708635
ZMYM2.25416.RI	0.10458
CHD6.59426.RI	0.0219466
DPAGT1.19112.RI	0.00813879
OS9.22695.RI	0.0119767
TXNRD2.61091.RI	0.00227577
NMRAL1.33738.RI	0.00436564
ELMOD3.54232.RI	0.0135664
ANKRD49.18343.RI	0.0172875
KAT8.36242.RI	0.0882604
BPGM.81853.ES	0.0283619
CALCOCO2.42231.ES	0.018708
TMEM138.16188.RI	0.00136574
PPT2_EGFL8.75757.RI	0.0355292
RBMX.90220.RI	0.191736
ATXN2L.35854.RI	0.06457
CMTM7.63816.ES	0.053988
RANBP3.46963.AA	0.00311399
HSH2D.48138.RI	0.00587199
SGSM3.62346.RI	0.00349815
SUGP2.48547.ES	0.000855693
CTNNB1.64249.RI	0.00099815
RPS9.51816.RI	0.0448176
CYP3A5.80711.RI	0.000461095
WDR13.89001.RI	0.0257633
METTL3.26595.RI	0.000199751
CCNDBP1.30218.RI	0.0127836
PABPN1.26731.RI	0.000422202
UBXN4.55449.RI	0.0228423
SRSF7.53280.RI	0.0649533
SRSF5.28158.AA	0.00191319
ADCY4.26971.RI	0.166416
RELL2.73812.RI	0.0990386
JTB.7776.RI	0.000309189
GSTK1.82082.RI	0.000630712
HNRNPDL.69705.ES	0.0574424
ATXN2L.35845.RI	0.0498536
PTOV1.51097.RI	0.00233375
ALS2CL.64461.RI	0.000559215
KIAA1217.11000.RI	0.0385371
VAMP1.19865.RI	0.0484838
INTS3.7758.RI	0.00297623
SMARCD3.82363.RI	0.00292856
ZNF561.47367.AA	0.111623
NUP62.51123.RI	0.0352967
KTN1.27637.ES	0.0182657
SPATA20.42424.RI	0.0244279
HAUS5.49218.RI	0.00207296
CREB3L4.7772.RI	0.000607882
PCSK7.18902.RI	0.0739524
BBS1.17047.RI	0.00341032
PDE9A.60721.ES	0.173213
TEFM.40127.RI	0.00769393
MTFR1L.1212.AA	0.100259
SEC24C.12174.RI	0.00146758
FXYD3.49039.RI	0.00108118
HDAC10.62795.RI	0.00117617
SRSF2.43663.RI	0.00131431
METTL17.26477.RI	0.00219563
RELA.16898.RI	0.0134817
TMEM91.50053.RI	0.108819
LRRC29.36982.RI	0.194269
WDR6.64794.RI	0.000272648
TRIP10.47079.AA	0.0345142
GMPR2.26918.RI	0.1356
VPS28.85604.RI	9.04648e-06

## Sheet: C. MultiCox
Additional file 7: Table S7c. Multivariate Cox regression analysis of the 21 intersected events identified from both the univariate Cox regression and the Kaplan-Meier (KM) analyses, pertaining to the biochemical recurrence-free survival (BCRFS) of prostate cancer (PCa) patients. The coefficients are represented by 'coef'; HR: hazard ratio of the event; HR.95L: the lower limit of 95% confidence i…
id	coef	HR	HR.95L	HR.95H	pvalue
CYP4F12.48110.RI	1.37394	3.95089	0.765154	20.4005	0.100927
NFATC4.26991.RI	1.84399	6.3217	0.650665	61.42	0.111945
PIGO.86233.RI	-4.5168	0.0109239	0.000643651	0.185397	0.00176915
CYP3A5.80711.RI	0.97022	2.63852	0.85847	8.10956	0.0903444
ALS2CL.64461.RI	1.0127	2.75303	0.727102	10.4238	0.136009
FXYD3.49039.RI	15.5947	5.92504e+06	2.93852	1.19469e+13	0.0352481
