# Supplementary material for: Comprehensive analysis of alternative splicing across multiple transcriptomic cohorts reveals prognostic signatures in prostate cancer
Source: Hum Genomics. 2023 Nov 3;17:97. doi: 10.1186/s40246-023-00545-w (PMC10623736; doi:10.1186/s40246-023-00545-w)
Supplement: Supplementary file 8 — Additional file 8: Table S8. Cox regression between our event signature and traditional clinicopathological parameters. (a) Univariate and multivariate Cox regression of the alternative splicing event signature and clinicopathological factors with respect to the biochemical recurrence-free survival of prostate cancer patients in the TCGA-PRAD training set. TCGA: The Cancer Genome Atlas; PRAD: prostate adenocarcinoma; Age: age at diagnosis; T stage: tumour stage; N stage: lymph node status (N0 = without lymph node metastasis; N1 = with lymph node metastasis). HR: hazard ratio of the parameter; HR.95L: the lower limit of 95% confidence interval; HR.95H: the upper limit of the 95% confidence interval; p: p-values obtained from the likelihood ratio test. (b) Univariate and multivariate Cox regression of the alternative splicing event signature and clinicopathological factors with respect to the biochemical recurrence-free survival of prostate cancer patients in the TCGA-PRAD testing set. TCGA: The Cancer Genome Atlas; PRAD: prostate adenocarcinoma; Age: age at diagnosis; T stage: tumour stage; N stage: lymph node status (N0 = without lymph node metastasis; N1 = with lymph node metastasis). HR: hazard ratio of the parameter; HR.95L: the lower limit of 95% confidence interval; HR.95H: the upper limit of the 95% confidence interval; p: p-values obtained from the likelihood ratio test. (c) Univariate and multivariate Cox regression of the alternative splicing event signature and clinicopathological factors with respect to the biochemical recurrence-free survival of prostate cancer patients in the TCGA-PRAD complete set. TCGA: The Cancer Genome Atlas; PRAD: prostate adenocarcinoma; Age: age at diagnosis; T stage: tumour stage; N stage: lymph node status (N0 = without lymph node metastasis; N1 = with lymph node metastasis). HR: hazard ratio of the parameter; HR.95L: the lower limit of 95% confidence interval; HR.95H: the upper limit of the 95% confidence interval; p: p-values [file 40246_2023_545_MOESM8_ESM.xlsx]

## Sheet: A.training set
Additional file 8: Table S8a. Univariate and multivariate Cox regression of the alternative splicing event signature and clinicopathological factors with respect to the biochemical recurrence-free survival of prostate cancer patients in the TCGA-PRAD training set. TCGA: The Cancer Genome Atlas; PRAD: prostate adenocarcinoma; Age: age at diagnosis; T stage: tumour stage; N stage: lymph node status…
Variables	Univariate Cox analysis				Multivariate Cox analysis
TCGA-PRAD training set	HR	HR.95L	HR.95H	pvalue	HR	HR.95L	HR.95H	pvalue
Age (<60 vs. ≥60)	2.20477	1.12485	4.32147	0.0213012	1.67726	0.845536	3.32712	0.138913
Pathological T stage (T2 vs. T3-4)	4.12184	1.75291	9.69223	0.00116805	2.49733	1.02275	6.0979	0.0444994
Pathological N stage (N0 vs. N1)	1.89271	1.00333	3.57044	0.0488105	0.799809	0.405692	1.5768	0.518919
Gleason score (≤7 vs. >7)	4.93984	2.46329	9.90625	<0.0001	2.98998	1.41633	6.31206	0.00406611
AS event riskScore	2.64797	1.76925	3.96314	<0.0001	1.93067	1.24194	3.00134	0.00347199

## Sheet: B. testing set
Additional file 8: Table S8b. Univariate and multivariate Cox regression of the alternative splicing event signature and clinicopathological factors with respect to the biochemical recurrence-free survival of prostate cancer patients in the TCGA-PRAD testing set. TCGA: The Cancer Genome Atlas; PRAD: prostate adenocarcinoma; Age: age at diagnosis; T stage: tumour stage; N stage: lymph node status …
Variables	Univariate Cox analysis				Multivariate Cox analysis
TCGA-PRAD testing set	HR	HR.95L	HR.95H	pvalue	HR	HR.95L	HR.95H	pvalue
Age (<60 vs. ≥60)	0.808524	0.292878	2.23202	0.681629	0.715767	0.239141	2.14235	0.549947
Pathological T stage (T2 vs. T3-4)	6.66569	0.875655	50.7408	0.0669892	4.72692	0.545344	40.9719	0.158635
Pathological N stage (N0 vs. N1)	2.83832	1.00782	7.99351	0.0483002	1.5581	0.499879	4.8565	0.444544
Gleason score (≤7 vs. >7)	2.16248	0.76805	6.08859	0.144209	1.17909	0.363604	3.82352	0.78373
AS event riskScore	1.93599	0.96359	3.88966	0.0634858	1.37865	0.636915	2.98421	0.415077

## Sheet: C. complete set
Additional file 8: Table S8c. Univariate and multivariate Cox regression of the alternative splicing event signature and clinicopathological factors with respect to the biochemical recurrence-free survival of prostate cancer patients in the TCGA-PRAD complete set. TCGA: The Cancer Genome Atlas; PRAD: prostate adenocarcinoma; Age: age at diagnosis; T stage: tumour stage; N stage: lymph node status…
Variables	Univariate Cox analysis				Multivariate Cox analysis
TCGA-PRAD complete set	HR	HR.95L	HR.95H	pvalue	HR	HR.95L	HR.95H	pvalue
Age (<60 vs. ≥60)	1.69602	0.982637	2.92731	0.0578193	1.32771	0.760328	2.31849	0.31896
Pathological T stage (T2 vs. T3-4)	4.45507	2.03053	9.77463	<0.001	2.56168	1.11704	5.87464	0.0263284
Pathological N stage (N0 vs. N1)	2.06186	1.20584	3.52556	0.00819697	1.01016	0.56634	1.8018	0.972676
Gleason score (≤7 vs. >7)	3.91368	2.22138	6.89522	<0.0001	2.14728	1.15263	4.00027	0.0160645
AS event riskScore	2.48071	1.75038	3.51576	<0.0001	1.82937	1.25597	2.66454	0.00164502
